# Supplementary material for: Knockout of IRF7 Highlights its Modulator Function of Host Response Against Avian Influenza Virus and the Involvement of MAPK and TOR Signaling Pathways in Chicken
Source: Genes (Basel). 2020 Apr 2;11(4):385. doi: 10.3390/genes11040385 (PMC7230310; doi:10.3390/genes11040385)
Supplement: Supplementary file 1 [file genes-11-00385-s001.zip]

Archive with 8 entries (8 files):
- Figure_S1.tif
- Figure_S2.tif
- Figure_S3.tif
- Figure_S4.tif
- TableS1.xlsx
- TableS2.xlsx
- TableS3.xlsx
- TableS4.xlsx
