# Supplementary material for: Knockout of IRF7 Highlights its Modulator Function of Host Response Against Avian Influenza Virus and the Involvement of MAPK and TOR Signaling Pathways in Chicken
Source: Genes (Basel). 2020 Apr 2;11(4):385. doi: 10.3390/genes11040385 (PMC7230310; doi:10.3390/genes11040385)
Supplement: Supplementary file 1 [file genes-11-00385-s001.zip › TableS1.xlsx]

## Sheet: Primers
	Supplementary Table 1. Primers used in this study
	Primer set	Gene Accession	Forward	Reverse
	Cloning
	IRF7 HA1	NM_205372	ttttgctggccttttgctcaCCAGAGAGCAGGGAGGGGAA	tcatgggaaataggccctcaGTCCGGGTCGATCCAGCAGA
	IRF7 HA2	NM_205372	tagcaggcatgctggggagcCGCCGTATCTTCCGCATCCC	ccatcactaggggttcctgcAGCCTCCCTTGAAGCCCCTG
	qRT-PCR
	GAPDH	NM_204305	CCTCTCTGGCAAAGTCCAAG	CATCTGCCCATTTGATGTTG
	IFNA3 (IFNA)	NM_205427	AAATCCTCAGCAGCCCCAGC	GTGCAGGAACCAGGCACGAG
	IFNW1 (IFNB)	NM_001024836	GCCTTGCCCACAACAAGACG	GCGTGTGCGGTCAATCCAGT
	IRF7	NM_205372	CGACCCGCACAAGGTCTACG	GGAGCCGAGGGCAGAGATGT
	Genotyping
	MCR HA1		CTCTATAAAGCCCGGCCTCG	AGGAATCATGGGAAATAGGCC
	MCR HA2		GCCTCGACTGTGCCTTCTAG	TGAAGACCACACGCCTCTTG
	IRF7 DEL		AACTTCAGAGCCCGCTGGAC	TTGGAGGAGGGGAGAGTTCC
	IRF7 INT		CGACCCGCACAAGGTCTACG	GGAGCCGAGGGCAGAGATGT
