# Supplementary material for: Knockout of IRF7 Highlights its Modulator Function of Host Response Against Avian Influenza Virus and the Involvement of MAPK and TOR Signaling Pathways in Chicken
Source: Genes (Basel). 2020 Apr 2;11(4):385. doi: 10.3390/genes11040385 (PMC7230310; doi:10.3390/genes11040385)
Supplement: Supplementary file 1 [file genes-11-00385-s001.zip › TableS2.xlsx]

## Sheet: 0(mock)
Supplementary Table S2. Differentially expressed genes between of IRF7-/- and control (IRF7wt) DF-1 cell lines at each time point
Entrez_gene_id	Gene_name	log2FC	p-value	FDR	FPKM
					WT	KO
429878	testis-specific kinase 1(TESK1)	-9.33519	2.30995e-13	3.90201e-10	2.67733	0.00744435
416945	gamma-glutamyltransferase 1(GGT1)	-8.22538	1.31644e-20	1.00069e-16	10.8617	0.0463771
421614	glutamate receptor, metabotropic 1(GRM1)	-7.78613	8.55929e-14	1.62659e-10	2.30317	0.0101426
425504	potassium channel tetramerization domain containing 12(KCTD12)	-7.72548	3.98107e-08	1.44105e-05	2.44587	0
107052884	uncharacterized LOC107052884(LOC107052884)	-6.93174	2.26924e-08	9.58312e-06	1.51022	0.0215764
428261	leucine rich repeat neuronal 2(LRRN2)	-6.7658	4.02717e-10	3.10049e-07	1.34762	0.0121499
100857446	activin A receptor type II-like 1(ACVRL1)	-6.52022	1.26533e-09	8.36384e-07	1.81988	0.0183963
395143	SRY-box 4(SOX4)	-5.96558	4.15598e-07	0.00010709	1.71988	0.049951
428645	family with sequence similarity 83 member B(FAM83B)	-5.62668	1.22913e-06	0.000278902	2.80612	0.0384772
101747696	cysteine rich protein 1(CRIP1)	-5.05988	0.000653215	0.0298999	59.4386	1.98602
771494	uncharacterized LOC771494(LOC771494)	-5.0558	2.0162e-08	8.7578e-06	23.4568	0.662108
396128	cysteine and glycine-rich protein 2(CSRP2)	-4.88407	0.000321717	0.0187397	1.54213	0
420592	leucine rich repeat containing 72(LRRC72)	-4.8667	7.28326e-09	3.74305e-06	5.16996	0.170392
424105	inducible T-cell co-stimulator(ICOS)	-4.78907	2.7492e-09	1.60754e-06	1.48939	0.0845945
770302	ubiquitin carboxyl-terminal esterase L1 (ubiquitin thiolesterase)(UCHL1)	-4.455	2.54226e-05	0.00297308	1.30683	0
424298	histamine N-methyltransferase(HNMT)	-4.42352	1.05883e-16	4.02435e-13	4.40345	0.270972
419293	bactericidal/permeability-increasing protein(BPI)	-4.26993	1.34825e-06	0.000301433	8.85878	0.400405
420928	carboxymethylenebutenolidase homolog (Pseudomonas)(CMBL)	-4.18301	2.16399e-10	1.93524e-07	3.50354	0.18997
422002	GTPase SLIP-GC-like(LOC422002)	-4.08494	7.5321e-18	3.81702e-14	3.90235	0.24733
107055412	Sp7 transcription factor(SP7)	-4.08299	2.58544e-08	1.03006e-05	3.88291	0.151633
768784	C1q and tumor necrosis factor related protein 1(C1QTNF1)	-3.85859	3.1005e-07	8.26963e-05	3.02419	0.17065
419012	NADPH oxidase 4(NOX4)	-3.67349	1.90755e-11	2.23081e-08	2.85438	0.186045
422454	inositol polyphosphate-4-phosphatase, type II, 105kDa(INPP4B)	-3.64894	3.44553e-07	9.03145e-05	1.56114	0.121044
429474	microtubule associated monooxygenase, calponin and LIM domain containing 1(MICAL1)	-3.628	3.3752e-25	5.13131e-21	1.16915	0.0792492
419552	lysosomal protein transmembrane 5(LAPTM5)	-3.41488	4.07878e-10	3.10049e-07	10.4949	0.999381
768772	uncharacterized LOC768772(LOC768772)	-3.31888	0.000520048	0.0254825	1.95551	0.302976
107053315	uncharacterized LOC107053315(LOC107053315)	-3.16572	7.63234e-09	3.74305e-06	4.37176	0.491665
427245	family with sequence similarity 189 member A2(FAM189A2)	-3.14458	1.99814e-07	5.84187e-05	1.26897	0.150662
373909	endothelin receptor B subtype 2(EDNRB2)	-3.10951	0.000378879	0.0203537	15.9755	1.82882
422293	uncharacterized LOC422293(LOC422293)	-3.02618	3.1363e-05	0.0034303	2.20434	0.271169
395440	leucine rich repeat containing 17(LRRC17)	-3.02224	1.43875e-07	4.46393e-05	2.13598	0.236507
771906	immunoglobulin superfamily member 6(IGSF6)	-2.97737	9.00595e-06	0.00135562	1.17886	0.124406
770267	histone cluster 1,H2B-VII-like 4 (similar to human histone cluster 1, class H2B, member N)(HIST1H2B7L4)	-2.97432	0.000648876	0.0298065	1.46764	0.359493
101748258	4-hydroxyphenylpyruvate dioxygenase-like(HPDL)	-2.96956	1.20627e-07	3.85411e-05	2.77947	0.41796
396023	dickkopf WNT signaling pathway inhibitor 3(DKK3)	-2.88166	0.000696409	0.0307776	1.33776	0.171125
418666	granulocyte-macrophage colony-stimulating factor receptor subunit alpha-like(LOC418666)	-2.79827	0.00101509	0.0394693	1.98008	0.300367
424381	phosphoglycerate dehydrogenase(PHGDH)	-2.74913	8.45765e-16	2.57163e-12	4.50772	0.694668
395128	hairy and enhancer of split 4 (Drosophila)(HES4)	-2.48036	0.00104363	0.0396659	1.82307	0.377607
772372	bradykinin receptor B1(BDKRB1)	-2.43238	8.27924e-05	0.00715166	5.82554	0.958954
425801	CD1c molecule(CD1C)	-2.38466	6.3395e-11	6.88425e-08	15.1812	3.15226
421577	parkin RBR E3 ubiquitin protein ligase(PARK2)	-2.35524	1.1276e-08	5.04202e-06	2.59223	0.370928
428095	RAB38, member RAS oncogene family(RAB38)	-2.34655	3.53481e-06	0.000663453	1.00464	0.180014
423802	leucine-rich, glioma inactivated 1(LGI1)	-2.31274	5.94214e-08	2.05314e-05	1.14515	0.237215
415809	N-acetyltransferase, pineal gland isozyme NAT-3(PNAT3)	-2.29264	4.37871e-08	1.54813e-05	6.22193	1.32907
417247	tumor necrosis factor superfamily member 15(TNFSF15)	-2.12796	0.000348108	0.0195287	4.93366	1.0727
427414	phosphotyrosine phosphatase kappa-like(TROJAN)	-2.09729	5.35995e-05	0.00519028	3.42442	0.878958
423628	methionine adenosyltransferase I, alpha(MAT1A)	-2.07081	3.05629e-05	0.00339159	50.0863	12.0288
395282	inhibitor of DNA binding 1, dominant negative helix-loop-helix protein(ID1)	-2.06853	3.10454e-05	0.00342017	727.94	187.07
421507	gremlin 2, DAN family BMP antagonist(GREM2)	-2.03574	1.50831e-07	4.58617e-05	2.22349	0.532652
770022	histone H3.2-like(LOC770022)	-2.01214	1.64712e-09	1.04338e-06	35.5152	9.84181
427886	histone cluster 1, H2B-VIII(HIST1H2B8)	-2.01053	0.000821704	0.0345187	1.53049	0.48452
107051792	uncharacterized LOC107051792(LOC107051792)	-1.94068	5.85792e-09	3.18064e-06	2.17722	0.700068
420148	Kruppel-like factor 2(KLF2)	-1.92812	0.000153214	0.0112527	40.0773	12.2605
420628	sorting nexin 10(SNX10)	-1.91493	2.90346e-06	0.000580806	1.56348	0.341921
693260	MHC BF1 class I(BF1)	-1.89221	0.000170286	0.0120975	2.19927	0.565076
395643	PDZ and LIM domain 4(PDLIM4)	-1.87909	6.76066e-08	2.28405e-05	3.83197	0.656237
429022	Rap guanine nucleotide exchange factor 4(RAPGEF4)	-1.86252	0.000323598	0.0187604	1.14993	0.279222
423444	B-cell CLL/lymphoma 11B (zinc finger protein)(BCL11B)	-1.85627	7.15476e-08	2.36465e-05	1.31702	0.336311
420317	KH domain containing, RNA binding, signal transduction associated 3(KHDRBS3)	-1.84995	0.000343476	0.0193403	3.57419	0.913891
418052	neutrophil cytosolic factor 4, 40kDa(NCF4)	-1.82954	0.000282921	0.0173438	14.8186	4.18926
417957	histone cluster 1, H2B-V (similar to human histone cluster 1, class H2B)(HIST1H2B5)	-1.70572	0.000689194	0.0306369	3.33645	1.39419
107049469	uncharacterized LOC107049469(LOC107049469)	-1.70199	0.000103129	0.00825196	1.6738	0.526282
417708	synaptophysin-like 1(SYPL1)	-1.6986	0.00134209	0.0477842	10.056	2.91902
415746	glutamic pyruvate transaminase (alanine aminotransferase) 2(GPT2)	-1.67995	6.08302e-13	9.24802e-10	5.98686	1.85021
423209	ChaC glutathione-specific gamma-glutamylcyclotransferase 1(CHAC1)	-1.64471	0.000176937	0.0123393	77.9341	26.891
417947	H2A histone family, member J(H2AFJ)	-1.6337	4.34852e-07	0.000107728	23.374	8.11119
100858607	histone cluster 1, H2bo(HIST1H2BO)	-1.5346	0.000421545	0.0218573	3.76351	1.22926
100858319	histone cluster 1, H4i(HIST1H4I)	-1.51759	2.64241e-08	1.03006e-05	42.3603	16.7898
415832	solute carrier family 7 (amino acid transporter light chain, L system), member 5(SLC7A5)	-1.50602	0.000658847	0.0298999	375.011	134.242
395870	ras-related C3 botulinum toxin substrate 3 (rho family, small GTP binding protein Rac3)(RAC3)	-1.47988	0.000879505	0.0358475	44.4424	16.7926
771738	atonal homolog 8 (Drosophila)(ATOH8)	-1.47272	4.46418e-07	0.000107728	66.1938	24.1945
770188	histone cluster 1, H2B-VII-like 2 (similar to human histone cluster 1, class H2B, member N)(HIST1H2B7L2)	-1.31785	1.85498e-07	5.52965e-05	17.0482	7.08932
422661	sulfotransferase family, cytosolic, 1B(SULT1B)	-1.25566	0.000342186	0.0193403	23.6614	11.8934
768655	pim-3 oncogene(PIM3)	-1.21004	0.000279561	0.0172771	18.4417	7.98928
770573	leucine rich repeat containing 45(LRRC45)	-1.20195	0.000324541	0.0187604	20.6091	9.26499
417954	histone cluster 1, H1.01 (similar to human histone cluster 1, class H1 genes)(HIST1H101)	-1.19133	1.60176e-05	0.0020637	81.1309	35.5292
415846	core-binding factor, runt domain, alpha subunit 2; translocated to, 3(CBFA2T3)	-1.1775	0.000588197	0.0277713	3.76963	1.75977
769973	histone cluster 1, H2bf(HIST1H2BF)	-1.16477	9.88564e-05	0.00812386	5.81028	2.42313
422599	transmembrane protein 150C(TMEM150C)	-1.16473	0.000758856	0.0329625	3.85851	1.73928
416080	ADAM metallopeptidase with thrombospondin type 1 motif, 9(ADAMTS9)	-1.14671	2.49747e-08	1.02619e-05	5.73828	2.75051
423759	transmembrane protein 150A(TMEM150A)	-1.03231	8.76712e-06	0.00133286	72.8642	39.0568
395100	cryptochrome 4(LOC395100)	-1.00872	2.61056e-05	0.00302964	7.92953	4.19224
396348	bone gamma-carboxyglutamate (gla) protein(BGLAP)	-0.999454	7.00124e-06	0.00115695	33.2685	17.7403
421248	phosphorylase, glycogen; brain(PYGB)	-0.991676	0.000340048	0.0193403	4.5709	2.4659
769203	pyrroline-5-carboxylate reductase family, member 2(PYCR2)	-0.990053	5.29893e-06	0.000905164	210.757	110.506
769612	solute carrier family 1 (glutamate/neutral amino acid transporter), member 4(SLC1A4)	-0.97934	0.000416988	0.0217851	45.396	22.821
425389	Major histocompatibility complex class I antigen BF2(BF2)	-0.977617	7.51519e-06	0.00120267	31.2561	18.1173
771022	small VCP/p97-interacting protein(SVIP)	-0.966299	0.000286783	0.0175025	39.6119	19.9699
417540	phosphoserine phosphatase(PSPH)	-0.961179	0.000404416	0.0215731	55.5249	30.746
396314	paired related homeobox 2(PRRX2)	-0.930362	1.59492e-05	0.0020637	71.123	39.6241
416623	methyltransferase like 9(METTL9)	-0.912148	0.000258123	0.0162832	17.0022	9.22267
427864	dual-specificity tyrosine-(Y)-phosphorylation regulated kinase 2(DYRK2)	-0.900836	6.46436e-05	0.00578104	7.38008	4.2989
426917	jumonji domain containing 8(JMJD8)	-0.898879	2.04461e-07	5.86495e-05	36.1981	22.4443
395476	caspase 3, apoptosis-related cysteine peptidase(CASP3)	-0.895097	0.000363777	0.0197518	39.2024	20.8792
427664	retinoic acid induced 1(RAI1)	-0.885714	0.00010642	0.00838295	6.46188	3.85601
429353	sorting nexin 11(SNX11)	-0.872299	0.000852993	0.0352393	68.1915	39.29
101751277	stimulated by retinoic acid 13(STRA13)	-0.867337	0.000878426	0.0358475	241.23	144.175
100858336	uncharacterized LOC100858336(LOC100858336)	-0.861939	0.000101454	0.00820427	1.60488	0.880435
420034	5'-nucleotidase, cytosolic IIIB(NT5C3B)	-0.843898	0.000424121	0.0218573	26.5858	15.7993
101750427	coiled-coil domain containing 71-like(CCDC71L)	-0.843604	0.000648948	0.0298065	4.27112	2.38796
416132	histidyl-tRNA synthetase(HARS)	-0.836449	8.16623e-11	8.27674e-08	128.165	76.3005
101749632	centrosomal protein 112(CEP112)	-0.809253	2.22953e-05	0.00275574	24.0418	14.0529
769960	RAB40C, member RAS oncogene family(RAB40C)	-0.799164	0.000795044	0.0337627	13.0484	8.40823
419948	methyltransferase like 2A(METTL2A)	-0.779663	2.52832e-05	0.00297308	23.0934	13.5332
395557	nudix (nucleoside diphosphate linked moiety X)-type motif 16-like 1(NUDT16L1)	-0.773301	0.000822839	0.0345187	728.557	473.487
100858225	migration and invasion enhancer 1(MIEN1)	-0.768942	4.36109e-05	0.00439084	108.795	67.7208
422438	protocadherin 18(PCDH18)	-0.76789	1.62815e-05	0.00207867	33.7268	20.4547
107049493	INO80 complex subunit B(INO80B)	-0.758552	0.000846742	0.0351303	42.8577	28.2056
420362	heat shock transcription factor 1(LOC420362)	-0.746044	0.000661449	0.0299286	55.03	36.8414
416669	presequence translocase-associated motor 16 homolog (S. cerevisiae)(PAM16)	-0.730293	7.13775e-05	0.00630903	66.4441	45.3476
408025	topoisomerase (DNA) I, mitochondrial(TOP1MT)	-0.727875	0.00068153	0.0304744	26.559	16.3566
426121	mitochondrial ribosomal protein L28(MRPL28)	-0.721109	1.21145e-10	1.15111e-07	106.685	68.6107
770471	homeobox C10(HOXC10)	-0.706313	0.00119925	0.0441259	25.0574	15.2505
426499	karyopherin subunit beta 1(KPNB1)	-0.698006	4.23371e-06	0.000784939	161.241	101.019
426226	Gse1 coiled-coil protein(GSE1)	-0.69299	0.00135939	0.0480267	5.1361	3.39864
419966	N-myristoyltransferase 1(NMT1)	-0.690959	1.0636e-05	0.00155767	80.3896	52.0326
416513	developmentally regulated GTP binding protein 2(DRG2)	-0.68732	0.000594185	0.0279671	60.9824	37.9523
422319	re-mRNA 3'-end-processing factor FIP1-like(LOC422319)	-0.680803	0.00087626	0.0358475	58.9651	38.7231
416450	golgi to ER traffic protein 4(GET4)	-0.677549	3.21123e-14	6.97433e-11	73.5627	46.6429
426918	STIP1 homology and U-box containing protein 1(STUB1)	-0.677189	2.5655e-10	2.16685e-07	99.3353	66.2425
418143	transmembrane and tetratricopeptide repeat containing 1(TMTC1)	-0.673449	0.00128574	0.0465406	7.22554	4.5607
419971	coiled-coil domain containing 43(CCDC43)	-0.668863	9.14096e-05	0.0076779	30.3873	19.1062
424815	acid phosphatase-like 2(ACPL2)	-0.663302	0.00040954	0.0216942	18.4881	11.3222
416571	NADH:ubiquinone oxidoreductase subunit AB1(NDUFAB1)	-0.646386	0.000428204	0.0219191	279.591	197.155
395213	retinoic acid receptor, alpha(RARA)	-0.646278	0.000787085	0.0336125	71.0403	49.9029
422213	solute carrier family 7 (cationic amino acid transporter, y+ system), member 3(SLC7A3)	-0.634584	5.58976e-05	0.00526553	81.8051	56.3073
430878	proteasome 26S subunit, non-ATPase 11(PSMD11)	-0.633708	0.00022003	0.014481	229.355	160.072
422622	nitric oxide associated 1(NOA1)	-0.627503	0.00104263	0.0396659	40.7731	26.8641
416555	TNF receptor associated factor 7(TRAF7)	-0.624471	7.93535e-06	0.00124372	80.5461	53.4642
428567	tubulin folding cofactor C(TBCC)	-0.603798	1.10576e-05	0.00158706	47.1337	33.5973
420013	prostaglandin E synthase 3 (cytosolic)-like(PTGES3L)	-0.596098	1.17775e-05	0.00162776	87.5231	66.5948
416406	WD repeat domain 24(WDR24)	-0.593974	0.00137764	0.04837	33.7188	23.9412
423521	MNAT CDK-activating kinase assembly factor 1(MNAT1)	-0.592003	4.42976e-06	0.000801735	30.57	21.0289
395785	hydroxysteroid (17-beta) dehydrogenase 4(HSD17B4)	-0.589824	0.000311521	0.0185002	40.9372	27.8445
427672	glutamyl-tRNA synthetase 2, mitochondrial(EARS2)	-0.583712	0.000153973	0.0112541	17.5132	12.2471
416757	telomere maintenance 2(TELO2)	-0.573103	0.00015944	0.0115427	18.0335	12.2385
419963	myosin ID(MYO1D)	-0.561525	0.000521282	0.0254825	82.8479	59.3048
427679	phosphomannomutase 2(PMM2)	-0.556427	0.00130384	0.046861	48.0517	32.8357
424262	oxysterol binding protein-like 11(OSBPL11)	-0.549249	0.0003573	0.0196518	47.5133	32.7648
428403	glycyl-tRNA synthetase(GARS)	-0.546798	5.66236e-05	0.00528128	242.484	169.861
430767	pre-mRNA processing factor 19(PRPF19)	-0.546383	3.39628e-06	0.000653589	187.036	140.737
419666	tyrosyl-tRNA synthetase(YARS)	-0.541893	9.03433e-05	0.00763049	63.4724	45.0107
416183	heat shock protein family A (Hsp70) member 9(HSPA9)	-0.537538	2.24063e-06	0.000466635	178.803	125.155
422597	SEC31 homolog A (S. cerevisiae)(SEC31A)	-0.535916	9.94512e-05	0.0081288	67.6608	47.8617
416543	NADH:ubiquinone oxidoreductase subunit B10(NDUFB10)	-0.535383	0.000553298	0.0267041	370.263	278.121
416551	nth-like DNA glycosylase 1(NTHL1)	-0.53533	0.00142717	0.0496506	15.5911	12.1463
423559	sterile alpha motif domain containing 4A(SAMD4A)	-0.534838	9.86367e-05	0.00812386	97.6083	65.4277
395518	v-maf avian musculoaponeurotic fibrosarcoma oncogene homolog K(MAFK)	-0.529414	0.00031721	0.0186199	94.5206	69.2726
426077	clusterin associated protein 1(CLUAP1)	-0.522643	2.79141e-05	0.00319081	13.8243	10.3521
416503	folliculin(FLCN)	-0.515042	0.000430017	0.0219381	27.7309	19.8107
418212	inositol 1,4,5-trisphosphate receptor, type 2(ITPR2)	-0.505845	6.39416e-05	0.00578104	7.18561	5.06534
416524	epsin 2(EPN2)	-0.505603	0.000969164	0.0384705	41.8995	28.8579
374073	craniofacial development protein 1(CFDP1)	-0.504467	0.000681226	0.0304744	43.3863	31.4029
416612	glycerophosphodiester phosphodiesterase 1(GDE1)	-0.49806	4.66306e-05	0.00460341	29.5974	21.9674
374237	chromobox homolog 1(CBX1)	-0.497381	7.79163e-06	0.00123392	62.2357	46.7081
416431	ubiquitin specific peptidase 42(USP42)	-0.481745	3.91105e-05	0.00411774	6.94182	4.80941
416501	ubiquitin specific peptidase 22(USP22)	-0.476192	0.000565158	0.0270229	38.9789	28.6273
416504	COP9 signalosome subunit 3(COPS3)	-0.438193	0.00126659	0.0461775	149.306	109.832
395921	2',3'-cyclic nucleotide 3' phosphodiesterase(CNP)	-0.437635	2.67389e-07	7.25913e-05	81.2191	63.4703
395463	forkhead box K1(FOXK1)	-0.427143	0.000643451	0.0297337	12.9825	9.83334
420017	proteasome activator subunit 3(PSME3)	-0.425418	2.76717e-05	0.00318706	212.688	161.294
419957	STE20-related kinase adaptor alpha(STRADA)	-0.421971	5.14949e-06	0.000899858	49.4908	37.4852
428306	cyclin-dependent kinase 12(CDK12)	-0.411144	0.000147921	0.011078	27.4413	21.0844
426329	protein phosphatase 2A regulatory subunit 4(PPP2R4)	-0.409433	0.00114703	0.0425325	47.631	36.9978
416506	mediator complex subunit 9(MED9)	-0.408292	0.00132681	0.0473887	68.7204	56.038
768522	G1 to S phase transition 1(GSPT1)	-0.406595	0.00128514	0.0465406	86.7176	63.8041
416590	TSR3, 20S rRNA accumulation, homolog (S. cerevisiae)(TSR3)	-0.400743	0.000565236	0.0270229	21.9081	18.2943
416481	WD repeat domain, phosphoinositide interacting 2(WIPI2)	-0.382844	8.76349e-06	0.00133286	62.3996	49.1719
416756	RNA binding protein S1, serine-rich domain(RNPS1)	-0.376206	1.17132e-05	0.00162776	99.3616	80.3482
424239	nucleolar protein interacting with the FHA domain of MKI67(NIFK)	-0.3762	0.000408173	0.0216942	181.699	145.264
422644	UTP3, small subunit processome component homolog (S. cerevisiae)(UTP3)	-0.376009	6.03427e-05	0.00555654	48.3951	38.9686
420004	mediator complex subunit 1(MED1)	-0.369918	0.000676583	0.0304322	49.8171	39.1129
772215	family with sequence similarity 134, member C(FAM134C)	-0.361214	2.28546e-06	0.000469538	25.0138	19.7233
420263	DDB1 and CUL4 associated factor 13(DCAF13)	-0.350837	0.000848044	0.0351303	142.986	109.663
770703	alkB, alkylation repair homolog 5 (E. coli)(ALKBH5)	-0.350407	0.000158879	0.0115427	17.0686	13.7255
416653	family with sequence similarity 234 member A(FAM234A)	-0.347097	3.96475e-05	0.00411774	44.3801	36.0405
770436	StAR-related lipid transfer (START) domain containing 3(STARD3)	-0.336288	0.00120742	0.0441259	24.318	19.8504
422638	scavenger receptor class B member 2(SCARB2)	-0.308597	0.00131699	0.0472223	60.9859	50.2493
416753	ATPase, H+ transporting, lysosomal 16kDa, V0 subunit c(ATP6V0C)	-0.30527	7.36917e-05	0.00647593	310.679	259.756
416758	intraflagellar transport 140(IFT140)	-0.302242	0.00115143	0.0425916	7.59364	6.35983
415590	tubulin gamma complex associated protein 4(TUBGCP4)	0.345293	0.000247453	0.0158068	36.4178	46.9205
415350	reticulocalbin 2(RCN2)	0.354795	0.00119098	0.0439478	142.136	182.383
415557	mitogen-activated protein kinase kinase 5(MAP2K5)	0.358332	1.10655e-05	0.00158706	37.9761	49.9664
396292	collagen, type VI, alpha 2(COL6A2)	0.377823	0.000581836	0.0276427	208.28	278.018
420867	thioredoxin domain containing 5 (endoplasmic reticulum)(TXNDC5)	0.390922	2.36105e-05	0.00289294	69.385	91.6175
419481	vacuolar protein sorting 13 homolog D (S. cerevisiae)(VPS13D)	0.400209	0.00111897	0.041676	4.01047	5.30134
768856	family with sequence similarity 219 member A(FAM219A)	0.419421	0.000200984	0.013702	8.03187	10.8641
396465	myosin, heavy chain 10, non-muscle(MYH10)	0.444217	0.000658273	0.0298999	32.4893	44.5968
431670	death-associated protein kinase 1(DAPK1)	0.448847	0.000747662	0.0326629	2.41227	3.24222
395774	gelsolin(GSN)	0.449947	0.000481464	0.024078	102.115	143.803
419626	ADP-ribosylhydrolase like 2(ADPRHL2)	0.450204	0.000996064	0.0392194	6.70406	9.39799
374119	neural precursor cell expressed, developmentally down-regulated 4-like, E3 ubiquitin protein ligase(NEDD4L)	0.451361	1.18142e-06	0.000272139	8.45285	11.8448
424045	myosin IB(MYO1B)	0.452394	0.0007896	0.0336255	28.1114	38.5438
426781	ADAM metallopeptidase domain 9(ADAM9)	0.463457	1.40791e-05	0.00184521	28.3117	39.0754
418671	stromal antigen 3(STAG3)	0.465298	0.000343169	0.0193403	5.44015	7.76905
415574	CTD small phosphatase like 2(CTDSPL2)	0.469635	0.000202826	0.0137659	28.829	39.4473
418141	caprin family member 2(CAPRIN2)	0.471944	0.000724375	0.0318285	4.33182	5.89373
415316	neuroplastin(NPTN)	0.478597	0.000147249	0.011078	49.6711	69.5058
417393	syntaxin binding protein 4(STXBP4)	0.48291	1.23665e-05	0.00167864	9.36531	13.0344
415450	signal peptide peptidase like 2A(SPPL2A)	0.492935	0.000203745	0.0137659	65.4272	91.0403
415550	small nuclear RNA activating complex polypeptide 5(SNAPC5)	0.502742	0.000414598	0.0217349	29.0488	43.3796
415461	BTB (POZ) domain containing 1(BTBD1)	0.509148	0.000351535	0.0196485	38.1019	55.2833
770734	proline dehydrogenase (oxidase) 1(PRODH)	0.510511	0.00106826	0.0402406	23.8428	37.5644
395889	insulin-like growth factor 1 receptor(IGF1R)	0.513533	0.000949539	0.0380551	5.34285	7.61244
423807	exocyst complex component 6(EXOC6)	0.525108	0.000466212	0.0234696	6.06308	8.88535
768701	KIAA1671(KIAA1671)	0.528992	0.000997259	0.0392194	11.8056	17.4483
419485	procollagen-lysine, 2-oxoglutarate 5-dioxygenase 1(PLOD1)	0.530652	0.00135588	0.0480267	46.3163	67.4532
415526	spastic paraplegia 21 (autosomal recessive, Mast syndrome)(SPG21)	0.533894	3.58431e-05	0.00383748	37.7092	55.4524
396044	mannose-6-phosphate receptor, cation dependent(M6PR)	0.536227	2.37859e-05	0.00289294	34.7203	50.0552
427297	hook microtubule-tethering protein 3(HOOK3)	0.539308	0.000168265	0.0120667	8.35607	11.3293
417123	TNF receptor-associated factor 1(TRAF1)	0.544936	0.000470765	0.0236206	5.69167	8.35227
415451	ubiquitin specific peptidase 8(USP8)	0.54623	0.000604037	0.0283431	23.2024	34.0978
417487	GTF2I repeat domain containing 1(GTF2IRD1)	0.54808	0.000152483	0.0112527	15.375	23.4494
420519	vimentin(VIM)	0.55123	0.00101276	0.0394693	531.375	814.679
427512	dipeptidyl-peptidase 8(DPP8)	0.555957	0.000272315	0.0169856	9.45257	13.7733
421073	transmembrane protein 241(TMEM241)	0.562771	0.000378173	0.0203537	21.5115	33.3002
395666	CD44 molecule (Indian blood group)(CD44)	0.564937	0.00110396	0.0413386	14.9011	21.8269
421545	tetratricopeptide repeat domain 13(TTC13)	0.590598	0.000386338	0.0206813	5.15279	7.94695
373899	protein disulfide isomerase family A member 3(PDIA3)	0.599176	0.000102016	0.00820611	510.45	786.959
423577	atlastin GTPase 1(ATL1)	0.602745	0.00068584	0.0305772	10.3091	16.5676
419727	amyloid beta (A4) precursor-like protein 2(APLP2)	0.60622	6.08336e-05	0.00555654	102.354	159.456
416814	scavenger receptor class B member 1(SCARB1)	0.608512	0.000119736	0.00924032	11.2913	18.1465
421044	low density lipoprotein receptor class A domain containing 4(LDLRAD4)	0.610116	0.000212749	0.0141861	12.6739	19.2899
415541	DENN/MADD domain containing 4A(DENND4A)	0.625312	0.00110741	0.0413659	5.36402	8.05018
415553	alpha- and gamma-adaptin binding protein(AAGAB)	0.631273	0.000301852	0.0181386	28.6501	46.1109
424128	pleckstrin homology domain containing, family A (phosphoinositide binding specific) member 3(PLEKHA3)	0.645721	0.000755401	0.0329065	41.8142	64.5039
428075	beta 3-glucosyltransferase(B3GLCT)	0.649367	0.00106934	0.0402406	15.1961	23.8522
418914	NEDD4 binding protein 2-like 1(N4BP2L1)	0.666169	0.000635492	0.029542	13.4541	21.4182
415425	adaptor related protein complex 4 epsilon 1 subunit(AP4E1)	0.66697	0.000584074	0.0276625	6.17237	9.80302
107052719	uncharacterized LOC107052719(LOC107052719)	0.667485	9.29537e-05	0.00772227	2087.78	3418.74
415475	mesoderm development candidate 2(MESDC2)	0.670153	2.92165e-05	0.00329021	53.6952	84.7487
415987	caspase recruitment domain family member 19(CARD19)	0.684705	0.00120706	0.0441259	30.3262	49.2884
415437	centrosomal protein 152kDa(CEP152)	0.684998	0.000413835	0.0217349	4.27773	6.68874
421409	protein kinase C, epsilon(PRKCE)	0.692282	0.000275793	0.0171138	2.21716	3.26735
415483	zinc finger, AN1-type domain 6(ZFAND6)	0.704713	0.000766098	0.033088	16.8109	28.2047
418966	KDEL motif containing 2(KDELC2)	0.711169	0.000230219	0.0149573	54.6079	87.7315
423660	rhotekin 2(RTKN2)	0.714194	0.00102727	0.0396194	2.51191	4.31791
769077	platelet-derived growth factor receptor-like(PDGFRL)	0.71628	4.00859e-05	0.00411774	39.4198	66.2995
107052718	endogenous retrovirus group K member 11 Pol protein(LOC107052718)	0.729698	3.99153e-05	0.00411774	845.941	1424.12
420961	ferric chelate reductase 1 like(FRRS1L)	0.734193	0.000105584	0.0083604	1.37039	2.25296
417444	ATP-binding cassette, sub-family A (ABC1), member 5(ABCA5)	0.737761	0.000922528	0.0371037	2.69479	4.69072
107057441	amyloid-like protein 2(LOC107057441)	0.747582	0.00103177	0.0396194	8.72593	16.1544
100859848	CDC42 small effector protein 2-C-like(LOC100859848)	0.75485	0.000222543	0.0145207	0.792883	1.31401
422162	oligophrenin 1(OPHN1)	0.755555	4.9501e-06	0.00088537	5.51548	9.46855
768922	family with sequence similarity 102, member B(FAM102B)	0.765249	0.00019519	0.013367	4.23035	7.29378
415544	RAB11A, member RAS oncogene family(RAB11A)	0.771313	7.16283e-06	0.00115847	62.6554	109.826
420977	ankyrin repeat and sterile alpha motif domain containing 6(ANKS6)	0.772415	0.000464765	0.0234696	2.84173	5.0718
415596	galactokinase 2(GALK2)	0.774797	0.000174657	0.0122931	15.794	26.9202
100859442	protein FAM151B-like(LOC100859442)	0.777773	0.000830088	0.0345749	2.95166	5.02601
428563	mitochondrial amidoxime reducing component 2(MARC2)	0.788276	4.61126e-05	0.00458203	9.91797	16.8277
418589	glycerol kinase(GK)	0.793793	0.000538501	0.026156	4.44553	7.98765
418233	patatin-like phospholipase domain containing 3(PNPLA3)	0.795801	8.71167e-06	0.00133286	13.193	23.004
415525	ankyrin repeat and death domain containing 1A(ANKDD1A)	0.796749	0.000410989	0.0216954	1.99338	3.66493
396029	zinc finger E-box binding homeobox 1(ZEB1)	0.796909	0.00100093	0.0392194	9.42421	16.0299
416297	family with sequence similarity 13, member B(FAM13B)	0.80453	8.02573e-05	0.00697229	3.69194	6.30678
418772	transmembrane and tetratricopeptide repeat containing 4(TMTC4)	0.809909	0.00140249	0.0489039	4.0358	7.27975
396237	myosin VA(MYO5A)	0.814488	2.50424e-06	0.000507627	6.53287	11.6221
419607	four and a half LIM domains 3(FHL3)	0.819898	0.00031886	0.0186447	110.397	204.344
107054225	uncharacterized LOC107054225(LOC107054225)	0.82142	1.33336e-05	0.0017627	2.19151	4.01313
396152	runt-related transcription factor 1(RUNX1)	0.821921	0.00136672	0.0480977	3.15981	5.58023
415493	abhydrolase domain containing 2(ABHD2)	0.823533	5.41889e-06	0.00091537	15.436	27.7236
415463	hepatoma-derived growth factor, related protein 3(HDGFRP3)	0.832537	0.000911657	0.0368615	13.8795	24.7726
421340	dual specificity phosphatase 10(DUSP10)	0.832938	0.00102443	0.0396194	13.6955	24.8465
420935	adenylate cyclase 2 (brain)(ADCY2)	0.834468	0.000287812	0.0175025	3.12783	5.7941
427156	kinesin heavy chain member 2A(KIF2A)	0.836162	1.17193e-05	0.00162776	17.3698	30.951
418437	beta-gamma crystallin domain containing 3(CRYBG3)	0.836971	6.10367e-05	0.00555654	1.19577	2.07627
422580	anthrax toxin receptor 2(ANTXR2)	0.840231	1.87101e-05	0.00233156	10.4764	19.2897
424912	B-cell CLL/lymphoma 6(BCL6)	0.840315	0.00017548	0.0122941	6.2753	11.3199
771783	glutathione reductase(GSR)	0.842763	0.000824197	0.0345187	22.6166	44.5131
448832	melanoma cell adhesion molecule(MCAM)	0.845572	0.000315824	0.0186104	46.068	88.9334
419950	mannose receptor, C type 2(MRC2)	0.853053	1.86186e-06	0.000398675	23.5726	44.1731
422630	protein phosphatase 1 regulatory subunit 3B(PPP1R3B)	0.86503	0.000419393	0.0218357	3.22376	5.87507
415417	guanine nucleotide binding protein (G protein), beta 5(GNB5)	0.86516	0.000298554	0.0180116	4.16829	7.74213
421900	Rho guanine nucleotide exchange factor (GEF) 10(ARHGEF10)	0.872161	0.000485743	0.0242123	2.88194	5.05278
772213	PHD finger protein 19(PHF19)	0.874654	0.000355353	0.0196518	20.6334	41.5818
427462	golgi membrane protein 1(GOLM1)	0.880008	0.00027261	0.0169856	8.67229	16.1436
424099	ADAM metallopeptidase domain 23(ADAM23)	0.90867	7.08552e-06	0.00115829	2.40317	4.43638
415561	coronin, actin binding protein, 2B(CORO2B)	0.928379	0.000637359	0.029542	6.74254	13.5566
100316920	odd-skipped related transciption factor 1(OSR1)	0.94836	1.74333e-06	0.000378626	3.78276	6.78463
415465	ADAMTS-like 3(ADAMTSL3)	0.960782	3.44386e-06	0.000654462	12.0592	23.5626
768501	chromosome Z open reading frame, human C5orf30(C5ORF30)	0.961761	1.69696e-06	0.000373898	2.48482	4.75126
424451	family with sequence similarity 129, member A(FAM129A)	0.963675	0.000103767	0.00825955	12.7346	24.5793
415565	NADPH oxidase, EF-hand calcium binding domain 5(NOX5)	0.981896	1.00943e-05	0.00150455	1.22666	2.54008
418632	glycoprotein M6B(GPM6B)	0.988799	8.15244e-12	1.03285e-08	24.5008	48.6865
107051828	serine/arginine repetitive matrix protein 1-like(LOC107051828)	0.989516	0.000107948	0.00845948	2.95876	6.21113
373918	actinin, alpha 1(ACTN1)	0.990323	1.22235e-05	0.00167417	192.637	390.857
100859283	pleckstrin homology like domain family A member 3(PHLDA3)	1.00267	0.00013462	0.0102332	3.43534	7.24413
428520	discs, large (Drosophila) homolog-associated protein 1(DLGAP1)	1.02799	8.77041e-05	0.00744897	1.32753	2.59259
422666	nudix hydrolase 6(NUDT6)	1.03218	0.000524225	0.0255442	5.97511	12.5087
419600	serine/arginine-rich splicing factor 4(SRSF4)	1.04578	2.82864e-05	0.00320924	2.11879	4.8394
427203	ectodermal-neural cortex 1 (with BTB domain)(ENC1)	1.05126	9.23218e-05	0.00771191	0.663987	1.29994
423756	paired-like homeodomain 3(PITX3)	1.06043	6.05117e-06	0.00101094	1.97851	4.33012
107052050	uncharacterized LOC107052050(LOC107052050)	1.06138	0.00143575	0.049835	1.05384	2.12801
415560	integrin, alpha 11(ITGA11)	1.06144	0.00037575	0.0203293	45.3082	99.2234
422229	dedicator of cytokinesis 11(DOCK11)	1.06673	7.10151e-05	0.00630903	7.83336	16.4447
423401	tetratricopeptide repeat domain 8(TTC8)	1.07395	0.00128501	0.0465406	5.95333	12.7136
427316	family with sequence similarity 151, member B(FAM151B)	1.07776	0.000513635	0.0254358	0.989454	2.19818
395162	shisa homolog 2 (Xenopus laevis)(SHISA2)	1.08636	6.08166e-05	0.00555654	23.2949	52.6568
427902	chromobox homolog 6(CBX6)	1.12392	0.00089118	0.0361426	0.909737	2.14586
408046	kinesin family member 5C(KIF5C)	1.12605	0.00106142	0.0401413	9.20157	20.5331
100858651	calcium/calmodulin-dependent protein kinase II inhibitor 1(CAMK2N1)	1.12646	3.08393e-06	0.00060109	1.91149	4.41199
421134	family with sequence similarity 110 member B(FAM110B)	1.13702	1.66415e-05	0.00209092	2.30532	5.02958
107054666	uncharacterized LOC107054666(LOC107054666)	1.14096	2.48566e-07	6.99805e-05	0.811283	1.95989
418150	beta-1,4-N-acetyl-galactosaminyl transferase 3(B4GALNT3)	1.15427	0.000326904	0.0188255	1.3193	2.95943
107053748	uncharacterized LOC107053748(LOC107053748)	1.15522	4.54805e-07	0.000108038	0.493667	1.13958
395109	raftlin, lipid raft linker 1(RFTN1)	1.16858	3.02592e-05	0.00338258	7.76178	17.9618
107053489	uncharacterized LOC107053489(LOC107053489)	1.20343	2.517e-05	0.00297308	1.43969	3.34018
423489	kinesin family member 26A(KIF26A)	1.25697	0.000864653	0.0355279	11.3085	27.3852
101751638	uncharacterized LOC101751638(LOC101751638)	1.27058	0.000423	0.0218573	5.78601	14.1238
423478	exocyst complex component 3-like(LOC423478)	1.27405	0.000614047	0.0286361	8.24008	20.2514
395368	gonadotropin-releasing hormone receptor(CGNRH-R)	1.28059	0.00105051	0.0398276	0.851742	2.10481
427339	lysophosphatidic acid receptor 1(LPAR1)	1.28117	0.000978789	0.0387514	8.89213	19.7397
423672	ADAM metallopeptidase domain 8(ADAM8)	1.30531	0.000998546	0.0392194	31.2954	81.6536
395417	salt-inducible kinase 1(SIK1)	1.32646	4.09679e-05	0.0041801	10.3102	26.5499
415458	homer scaffolding protein 2(HOMER2)	1.32957	0.000231379	0.0149655	1.59131	4.10552
427449	Dab, mitogen-responsive phosphoprotein, homolog 2 (Drosophila)(DAB2)	1.33055	4.18068e-05	0.00423726	5.37465	13.5517
395470	integrin subunit beta 8(ITGB8)	1.3652	2.54509e-07	7.0351e-05	0.705097	1.28191
768449	coagulation factor II thrombin receptor like 2(F2RL2)	1.36774	0.000864302	0.0355279	5.4402	13.8104
421905	testis development related protein(TDRP)	1.37708	4.45958e-07	0.000107728	1.37657	3.49404
418651	shroom family member 2(SHROOM2)	1.38971	1.64073e-05	0.00207867	0.547325	1.41501
420606	ATP binding cassette subfamily B member 5(ABCB5)	1.40827	3.35941e-08	1.24569e-05	1.50937	3.96334
417914	netrin 4(NTN4)	1.44097	0.00101261	0.0394693	51.2585	146.953
428001	cyclin dependent kinase like 5(CDKL5)	1.52479	1.71869e-15	4.35487e-12	0.37422	1.09573
768421	hexokinase 3 (white cell)(HK3)	1.53614	0.000233013	0.0149655	0.312718	1.02091
772003	family with sequence similarity 180, member A(FAM180A)	1.54262	0.000177895	0.0123495	10.7898	30.7118
101751124	serine/threonine kinase 39(STK39)	1.55782	5.26638e-09	2.96536e-06	3.5228	10.575
428148	laminin, alpha 5(LAMA5)	1.56681	5.26946e-06	0.000905164	15.3268	49.7836
428888	latent transforming growth factor beta binding protein 2(LTBP2)	1.56876	0.000772046	0.0332505	2.00871	6.49527
100859173	probable G-protein coupled receptor 83-like(LOC100859173)	1.63205	0.000151732	0.0112526	0.53419	1.68775
424905	Mab-21 domain containing 2(MB21D2)	1.64627	0.000305214	0.0182162	0.458002	1.47137
422230	interleukin 13 receptor, alpha 1(IL13RA1)	1.6905	3.20082e-05	0.00347586	1.84245	5.91109
101747302	uncharacterized LOC101747302(LOC101747302)	1.70552	3.07761e-06	0.00060109	0.387033	1.23919
396126	inhibin, beta B(INHBB)	1.77276	0.00107959	0.0405261	0.661661	2.42805
770787	four and a half LIM domains 1(FHL1)	1.82368	0.000314322	0.0185939	0.693231	2.57747
100857572	HtrA serine peptidase 1(HTRA1)	1.87815	1.25787e-05	0.00169234	38.6245	149.292
395454	proprotein convertase subtilisin/kexin type 6(PCSK6)	1.89037	0.000101164	0.00820427	0.28418	1.12382
770794	acylamino-acid-releasing enzyme-like(LOC770794)	1.93479	0.000221514	0.0145159	0.362677	1.53428
373931	early growth response 1(EGR1)	1.93966	0.000281312	0.0173149	24.2866	95.7727
418989	transient receptor potential cation channel, subfamily C, member 6(TRPC6)	1.99314	5.48697e-05	0.00524428	1.42937	5.85337
769222	ADAM metallopeptidase with thrombospondin type 1 motif, 8(ADAMTS8)	2.00528	0.000264231	0.0165996	0.451059	1.83896
423958	C-terminal binding protein 2(CTBP2)	2.27702	3.03745e-08	1.15446e-05	2.32033	11.0637
416271	myozenin 3(MYOZ3)	2.43987	0.000826812	0.034533	1.17422	6.46023
416150	5-hydroxytryptamine (serotonin) receptor 4, G protein-coupled(HTR4)	2.76754	0.000179152	0.0123802	0.309092	1.7222
107052991	uncharacterized LOC107052991(LOC107052991)	3.00593	0.000951191	0.0380551	0.362259	3.28027

## Sheet: 2hpi
Entrez_gene_id	Gene_name	log2FC	p-value	FDR	FPKM
					WT	KO
429474	microtubule associated monooxygenase, calponin and LIM domain containing 1(MICAL1)	-2.82073	1.38973e-25	2.0643e-21	1.92754	0.271704
422002	GTPase SLIP-GC-like(LOC422002)	-3.99646	1.2324e-19	9.15302e-16	7.09317	0.428239
423802	leucine-rich, glioma inactivated 1(LGI1)	-3.89684	5.79216e-17	2.86789e-13	1.49351	0.124688
416653	family with sequence similarity 234 member A(FAM234A)	-0.691456	2.84095e-16	1.05499e-12	48.4993	29.4848
421614	glutamate receptor, metabotropic 1(GRM1)	-9.82509	4.05007e-16	1.2032e-12	2.33213	0
416945	gamma-glutamyltransferase 1(GGT1)	-4.94928	7.94433e-15	1.96675e-11	11.5086	0.344891
100316920	odd-skipped related transciption factor 1(OSR1)	1.40766	7.8567e-14	1.66719e-10	6.86501	18.5113
424298	histamine N-methyltransferase(HNMT)	-3.67242	3.63836e-13	6.00491e-10	3.40618	0.175696
428261	leucine rich repeat neuronal 2(LRRN2)	-4.07213	3.44265e-13	6.00491e-10	1.7312	0.0986172
429878	testis-specific kinase 1(TESK1)	-9.04546	1.20609e-12	1.79152e-09	6.05153	0.00994802
416431	ubiquitin specific peptidase 42(USP42)	-0.802258	8.42662e-12	1.1379e-08	6.62682	3.84351
415507	chromodomain helicase DNA binding protein 2(CHD2)	0.813418	8.48887e-11	1.05078e-07	5.51148	9.51174
416758	intraflagellar transport 140(IFT140)	-0.604384	2.08876e-10	2.38665e-07	6.48748	4.21308
107052884	uncharacterized LOC107052884(LOC107052884)	-3.3585	2.32793e-10	2.46993e-07	1.39234	0.234235
420592	leucine rich repeat containing 72(LRRC72)	-5.71917	2.56743e-10	2.54244e-07	5.19442	0.16495
395643	PDZ and LIM domain 4(PDLIM4)	-2.08076	3.81179e-10	3.53877e-07	6.88804	1.31141
419957	STE20-related kinase adaptor alpha(STRADA)	-0.568323	6.5602e-10	5.73207e-07	53.1705	35.8105
416450	golgi to ER traffic protein 4(GET4)	-0.539374	1.1064e-09	9.13026e-07	74.1058	50.8416
419012	NADPH oxidase 4(NOX4)	-3.30181	1.74595e-09	1.36497e-06	1.48536	0.141949
425801	CD1c molecule(CD1C)	-2.11632	1.86323e-09	1.38382e-06	55.6201	12.4432
428520	discs, large (Drosophila) homolog-associated protein 1(DLGAP1)	1.49188	4.13114e-09	2.92209e-06	1.9862	5.17457
395790	LFNG O-fucosylpeptide 3-beta-N-acetylglucosaminyltransferase(LFNG)	-2.22455	4.67014e-09	3.1532e-06	15.9852	3.0799
419552	lysosomal protein transmembrane 5(LAPTM5)	-3.11857	5.28649e-09	3.41415e-06	13.7337	1.58839
423444	B-cell CLL/lymphoma 11B (zinc finger protein)(BCL11B)	-1.97798	1.12675e-08	6.97367e-06	1.25579	0.303313
416481	WD repeat domain, phosphoinositide interacting 2(WIPI2)	-0.483056	1.75954e-08	1.00524e-05	63.8255	45.1971
426121	mitochondrial ribosomal protein L28(MRPL28)	-0.625235	2.11387e-08	1.16294e-05	120.687	72.7786
423958	C-terminal binding protein 2(CTBP2)	2.28676	2.41981e-08	1.28371e-05	2.93591	13.4931
425389	Major histocompatibility complex class I antigen BF2(BF2)	-1.20258	2.67691e-08	1.37113e-05	53.2809	21.4681
425567	POP1 homolog, ribonuclease P/MRP subunit(POP1)	-0.965692	2.80268e-08	1.3877e-05	6.7065	3.26347
428842	olfactomedin like 1(OLFML1)	-2.42413	3.67045e-08	1.75874e-05	1.45292	0.257893
100857446	activin A receptor type II-like 1(ACVRL1)	-5.94474	4.43844e-08	2.06027e-05	1.54658	0.0242964
396221	lactate dehydrogenase A(LDHA)	0.47832	5.65284e-08	2.39907e-05	932.161	1285.39
416657	enoyl-CoA delta isomerase 1(ECI1)	-0.732739	5.65216e-08	2.39907e-05	112.175	64.5885
395386	C-type lectin domain family 3 member B(CLEC3B)	-3.73033	6.30357e-08	2.60092e-05	1.05266	0.0657323
395143	SRY-box 4(SOX4)	-4.18288	9.36905e-08	3.56841e-05	3.85943	0.205486
395921	2',3'-cyclic nucleotide 3' phosphodiesterase(CNP)	-0.455677	1.04881e-07	3.89477e-05	68.2194	47.7973
101748258	4-hydroxyphenylpyruvate dioxygenase-like(HPDL)	-3.32272	1.47086e-07	5.3288e-05	2.58902	0.168146
374192	dual specificity phosphatase 1(DUSP1)	1.59407	1.85082e-07	6.54574e-05	20.7081	58.2768
416410	exportin 6(XPO6)	-0.486786	2.51868e-07	8.70059e-05	37.9985	26.3605
426077	clusterin associated protein 1(CLUAP1)	-0.644734	3.59855e-07	0.000118784	11.0938	7.07503
101747454	Major histocompatibility complex class II beta chain BLB2, (similar to HLA class II, D beta chain)(BLB2)	-3.87397	3.69596e-07	0.000119347	3.92646	0.21855
416555	TNF receptor associated factor 7(TRAF7)	-0.700947	5.14341e-07	0.000162554	98.2676	57.3637
373918	actinin, alpha 1(ACTN1)	1.13665	5.30169e-07	0.000164065	82.2317	178.129
420807	uncharacterized LOC420807(LOC420807)	-2.78841	6.8034e-07	0.000202115	1.2921	0.16421
395463	forkhead box K1(FOXK1)	-0.631486	8.93108e-07	0.000260122	10.3971	6.67609
417121	centriolin(CNTRL)	0.599953	1.25643e-06	0.000352131	1.79523	2.77948
422621	polymerase (RNA) II (DNA directed) polypeptide B, 140kDa(POLR2B)	-0.4464	1.37655e-06	0.000371769	34.994	25.1847
768784	C1q and tumor necrosis factor related protein 1(C1QTNF1)	-3.40012	1.5484e-06	0.000410712	6.98032	0.585455
420263	DDB1 and CUL4 associated factor 13(DCAF13)	-0.505032	1.6341e-06	0.00042584	112.817	80.5192
420606	ATP binding cassette subfamily B member 5(ABCB5)	1.17335	1.81694e-06	0.000457439	4.70925	10.8188
429809	arf-GAP with SH3 domain, ANK repeat and PH domain-containing protein 3-like(LOC429809)	-0.9371	1.79107e-06	0.000457439	5.81969	2.85144
418075	adaptor protein, phosphotyrosine interaction, PH domain and leucine zipper containing 2(APPL2)	0.80412	1.88614e-06	0.000466945	12.6663	22.205
418019	dynein axonemal light chain 4(DNAL4)	-0.605594	1.92303e-06	0.000468274	51.4713	32.8147
423112	choline kinase alpha(CHKA)	-0.548898	2.11958e-06	0.000507811	29.9236	20.0417
424917	mucin-4-like(LOC424917)	-1.97806	2.59328e-06	0.000601883	1.35454	0.351592
395789	RFNG O-fucosylpeptide 3-beta-N-acetylglucosaminyltransferase(RFNG)	-1.03112	3.03617e-06	0.000683321	32.0559	15.136
418436	MYC induced nuclear antigen(MINA)	-1.00137	3.61066e-06	0.000784029	9.97188	4.5478
424743	GRB10 interacting GYF protein 2(GIGYF2)	0.392338	3.64198e-06	0.000784029	10.7445	13.6061
101751124	serine/threonine kinase 39(STK39)	1.24304	3.75767e-06	0.000797378	2.51133	6.15627
415954	asporin(ASPN)	2.18008	4.07773e-06	0.000853107	0.210644	1.00801
395785	hydroxysteroid (17-beta) dehydrogenase 4(HSD17B4)	-0.749785	4.4384e-06	0.000915667	35.6348	22.3389
415809	N-acetyltransferase, pineal gland isozyme NAT-3(PNAT3)	-1.85947	4.52391e-06	0.000920522	10.6874	2.70228
422027	methionine sulfoxide reductase A(MSRA)	0.912674	4.93047e-06	0.000989691	4.28107	7.42087
424161	coiled-coil domain containing 173(CCDC173)	0.764639	5.15921e-06	0.00100925	19.0609	33.9731
395109	raftlin, lipid raft linker 1(RFTN1)	1.27509	5.33389e-06	0.00102896	6.83246	17.13
427892	histone cluster 1, H1.11L (similar to human histone cluster 1, class H1 genes)(HIST1H111L)	-1.29615	5.982e-06	0.00111071	11.6909	5.34575
771776	receptor accessory protein 1(REEP1)	2.20805	5.95371e-06	0.00111071	0.448871	2.08943
107049469	uncharacterized LOC107049469(LOC107049469)	-1.94194	5.89843e-06	0.00111071	2.06854	0.374925
107053376	uncharacterized LOC107053376(LOC107053376)	1.41163	6.36296e-06	0.00116686	1.2616	4.22506
422293	uncharacterized LOC422293(LOC422293)	-3.20424	6.77115e-06	0.00121179	5.21202	0.497087
416609	coenzyme Q7, hydroxylase(COQ7)	-0.61155	9.72274e-06	0.00167932	28.1784	18.6436
416504	COP9 signalosome subunit 3(COPS3)	-0.601012	1.00294e-05	0.00171238	120.579	82.8624
424912	B-cell CLL/lymphoma 6(BCL6)	0.979908	1.01785e-05	0.00171808	10.6887	19.8768
395312	interleukin 18(IL18)	0.73591	1.09274e-05	0.00182377	9.87941	17.0285
770703	alkB, alkylation repair homolog 5 (E. coli)(ALKBH5)	-0.401105	1.11304e-05	0.00183701	22.9013	16.771
421577	parkin RBR E3 ubiquitin protein ligase(PARK2)	-1.74956	1.12981e-05	0.00184419	2.00236	0.540919
769431	ankyrin repeat and sterile alpha motif domain containing 3(ANKS3)	-0.66019	1.29372e-05	0.00206634	13.1111	8.34747
428888	latent transforming growth factor beta binding protein 2(LTBP2)	2.04053	1.39506e-05	0.00217043	1.18663	4.90826
107052854	BCL2 like 11(BCL2L11)	1.48034	1.37802e-05	0.00217043	1.49071	4.1319
417481	autism susceptibility candidate 2(AUTS2)	1.36846	1.56561e-05	0.00237302	0.731129	1.85734
395654	heparin binding EGF like growth factor(HBEGF)	-1.43277	1.67267e-05	0.00248459	9.33987	3.6953
422980	zinc finger DHHC-type containing 13(ZDHHC13)	-0.656974	1.6614e-05	0.00248459	24.3094	15.7398
769812	CD300 antigen-like family member(CD300L-S1)	-0.891618	1.76854e-05	0.00260098	5.66497	2.07029
425504	potassium channel tetramerization domain containing 12(KCTD12)	-3.70713	1.78971e-05	0.0026063	4.7668	0.455695
416817	coiled-coil domain containing 92(CCDC92)	-0.869935	1.83936e-05	0.00262709	7.15771	3.81819
430280	heat shock 27kDa protein family, member 7 (cardiovascular)(HSPB7)	-3.21659	1.82882e-05	0.00262709	1.61141	0.111384
395988	vitamin D (1,25- dihydroxyvitamin D3) receptor(VDR)	-1.3382	2.00105e-05	0.00281011	10.2709	3.82403
416496	mitogen-activated protein kinase kinase 3(MAP2K3)	-0.54123	2.07152e-05	0.00286126	43.852	28.8169
421409	protein kinase C, epsilon(PRKCE)	0.811013	2.08035e-05	0.00286126	1.84483	3.19811
423004	regulator of microtubule dynamics 3(RMDN3)	-0.651591	2.10055e-05	0.00286253	22.5415	14.0347
424099	ADAM metallopeptidase domain 23(ADAM23)	0.872231	2.29026e-05	0.00303745	1.59252	2.8988
416623	methyltransferase like 9(METTL9)	-1.06038	2.32104e-05	0.00305104	14.1644	6.55021
422905	spondin 2, extracellular matrix protein(SPON2)	2.22657	2.47896e-05	0.00320195	0.225898	1.06497
431670	death-associated protein kinase 1(DAPK1)	0.532311	2.80659e-05	0.00359389	2.9706	4.40208
395470	integrin subunit beta 8(ITGB8)	1.04105	2.83168e-05	0.00359503	0.891612	1.64451
420519	vimentin(VIM)	0.700506	2.92624e-05	0.00368359	774.102	1223.48
415746	glutamic pyruvate transaminase (alanine aminotransferase) 2(GPT2)	-1.00563	3.1633e-05	0.00382039	2.13636	1.04892
415947	RNA binding motif protein 5(RBM5)	0.426305	3.16351e-05	0.00382039	39.2479	52.2343
415989	FYVE, RhoGEF and PH domain containing 3(FGD3)	-1.29154	3.12292e-05	0.00382039	36.9682	15.0705
428306	cyclin-dependent kinase 12(CDK12)	-0.454273	3.23171e-05	0.00387127	23.3028	16.1555
769140	Bcl2 modifying factor(BMF)	1.58731	3.32683e-05	0.00395334	2.37148	6.67234
416502	myosin phosphatase Rho interacting protein(MPRIP)	-0.489344	3.74726e-05	0.00438281	29.5057	19.7966
416436	tectonin beta-propeller repeat containing 1(TECPR1)	-0.866399	3.94731e-05	0.00458073	3.25202	1.8184
395889	insulin-like growth factor 1 receptor(IGF1R)	0.634195	4.06827e-05	0.00462854	5.1275	7.63394
421340	dual specificity phosphatase 10(DUSP10)	1.04133	4.08199e-05	0.00462854	11.9798	24.9394
423588	glucosamine-phosphate N-acetyltransferase 1(GNPNAT1)	-0.906162	4.07228e-05	0.00462854	36.544	19.1358
421487	consortin, connexin sorting protein(CNST)	-0.806279	4.2212e-05	0.00475013	2.67313	1.49866
100859828	TBC1 domain family member 24(TBC1D24)	-0.631278	4.42067e-05	0.00493719	4.85528	3.01626
428635	synaptosomal-associated protein, 91kDa(SNAP91)	1.49719	4.46284e-05	0.00494709	0.501944	1.39997
414741	CD74 molecule(CD74)	-1.87706	4.51676e-05	0.00496978	16.863	3.91931
428833	RNA pseudouridylate synthase domain containing 2(RPUSD2)	-0.684824	5.06643e-05	0.00549319	17.8752	10.6333
107052050	uncharacterized LOC107052050(LOC107052050)	1.38157	5.38683e-05	0.00571542	0.431154	1.14347
107052718	endogenous retrovirus group K member 11 Pol protein(LOC107052718)	0.717199	5.38266e-05	0.00571542	1733.8	0
416590	TSR3, 20S rRNA accumulation, homolog (S. cerevisiae)(TSR3)	-0.477247	5.5175e-05	0.00581255	17.276	12.8588
422229	dedicator of cytokinesis 11(DOCK11)	1.07914	5.61992e-05	0.00587875	13.0069	26.8138
423728	discs large homolog 5(DLG5)	0.493927	5.7131e-05	0.00591805	2.90596	4.06326
418014	TGF-beta activated kinase 1/MAP3K7 binding protein 1(TAB1)	0.614299	5.9839e-05	0.00612999	5.32844	8.66516
395162	shisa homolog 2 (Xenopus laevis)(SHISA2)	1.09193	6.05414e-05	0.00615946	18.8841	36.6892
416619	eukaryotic elongation factor 2 kinase(EEF2K)	-0.994533	6.61344e-05	0.00663757	2.65086	1.3311
395354	chromobox 4(CBX4)	-0.950617	7.24629e-05	0.00722392	27.6204	13.1653
416525	B9 protein domain 1(B9D1)	-0.679812	7.5733e-05	0.00744992	4.57699	2.79499
416693	neuroepithelial cell transforming 1(NET1)	1.30222	7.96915e-05	0.00778775	9.34925	22.7164
768672	tRNA methyltransferase 10B(TRMT10B)	0.625227	8.07873e-05	0.00784323	6.54124	9.69884
395870	ras-related C3 botulinum toxin substrate 3 (rho family, small GTP binding protein Rac3)(RAC3)	-1.73711	8.44552e-05	0.00814609	104.768	30.9567
396255	calbindin 2, 29kDa (calretinin)(CALB2)	4.02501	8.67305e-05	0.0083074	0.250447	3.76063
416461	integrator complex subunit 1(INTS1)	-0.465522	8.76465e-05	0.0083074	16.8103	11.9318
421507	gremlin 2, DAN family BMP antagonist(GREM2)	-1.53669	8.78055e-05	0.0083074	1.17283	0.428238
427414	phosphotyrosine phosphatase kappa-like(TROJAN)	-1.9831	9.62003e-05	0.00898717	5.45447	1.32367
424915	phosphate cytidylyltransferase 1, choline, alpha(PCYT1A)	-0.563357	9.77224e-05	0.00899944	16.8859	11.0502
429353	sorting nexin 11(SNX11)	-1.01337	0.000102324	0.00932463	120.28	55.9504
395891	calcium channel, voltage-dependent, L type, alpha 1C subunit(CACNA1C)	1.37948	0.00010387	0.0094078	1.03949	2.7251
417123	TNF receptor-associated factor 1(TRAF1)	0.599225	0.000108523	0.0097108	6.09101	9.22287
427896	histone cluster 1, H1.11R (similar to human histone cluster 1, class H1 genes)(HIST1H111R)	-1.88678	0.000109927	0.00977756	4.24849	1.26588
416428	thioredoxin domain containing 11(TXNDC11)	-0.537435	0.000113022	0.00993394	42.0091	28.7124
416521	phosphoribosyl pyrophosphate synthetase-associated protein 2(PRPSAP2)	-0.497851	0.000112871	0.00993394	48.2832	34.3337
395807	nitric oxide synthase 2, inducible(NOS2)	0.649504	0.000114565	0.0100103	1.17069	1.87133
395210	secreted phosphoprotein 1(SPP1)	-1.89936	0.000135857	0.011466	1.16863	0.335265
423167	tetratricopeptide repeat domain 17(TTC17)	0.771813	0.000135113	0.011466	5.10776	8.69673
424105	inducible T-cell co-stimulator(ICOS)	-1.64543	0.000135688	0.011466	1.70451	0.423571
374023	GLIS family zinc finger 2(GLIS2)	-1.05382	0.000141992	0.0119161	140.287	61.7252
423410	coiled-coil domain containing 88C(CCDC88C)	0.749955	0.0001509	0.0125222	2.15702	3.74542
395234	inversin(INVS)	0.520588	0.000157156	0.0128972	5.31441	7.72119
770610	ATP-binding cassette, sub-family A (ABC1), member 7(ABCA7)	0.727992	0.000160167	0.0130721	2.81633	4.48783
416559	phosphoglycolate phosphatase(PGP)	-0.721955	0.000162192	0.013165	56.7589	34.0676
422644	UTP3, small subunit processome component homolog (S. cerevisiae)(UTP3)	-0.351071	0.000166461	0.0134381	47.6021	35.1403
420935	adenylate cyclase 2 (brain)(ADCY2)	0.860236	0.000169257	0.0134955	3.07829	5.82027
423901	caspase 7, apoptosis-related cysteine peptidase(CASP7)	-0.870847	0.000174463	0.0137845	3.75693	2.13302
416138	CXXC finger protein 5(CXXC5)	-0.739169	0.000189311	0.0148785	35.8534	21.4612
423787	actin, alpha 2, smooth muscle, aorta(ACTA2)	1.3992	0.000191792	0.0149941	335.58	899.523
415568	transducin-like enhancer of split 3 (E(sp1) homolog, Drosophila)(TLE3)	0.830405	0.000196651	0.0152138	6.83169	11.7738
395417	salt-inducible kinase 1(SIK1)	1.21483	0.000199095	0.0153231	3.12206	7.53372
107052719	uncharacterized LOC107052719(LOC107052719)	0.633636	0.000207022	0.0157698	3316.6	4794.23
416524	epsin 2(EPN2)	-0.567817	0.000209768	0.0158974	39.6697	26.636
429800	zinc finger protein 184-like(LOC429800)	-0.707552	0.000216566	0.0163111	1.67115	0.97623
421620	syntaxin binding protein 5 (tomosyn)(STXBP5)	0.790715	0.00022212	0.0165797	5.52845	9.66472
395550	lymphocyte antigen 6 complex, locus E(LY6E)	-1.81068	0.000227198	0.016874	9.3032	2.34476
415866	nuclear factor of activated T-cells 5, tonicity-responsive(NFAT5)	-0.491222	0.0002291	0.0169306	11	7.89769
416800	unc-51 like autophagy activating kinase 1(ULK1)	1.0531	0.000242313	0.0175577	3.03649	6.02727
416756	RNA binding protein S1, serine-rich domain(RNPS1)	-0.315297	0.000243613	0.0175662	98.5122	75.9816
419245	pancreatic progenitor cell differentiation and proliferation factor(PPDPF)	-4.16535	0.000247959	0.0177681	2.95233	0.160811
420571	dynein, cytoplasmic 1, intermediate chain 1(DYNC1I1)	2.01145	0.000250002	0.0177681	0.578918	2.46819
420792	tensin 3(TNS3)	0.801536	0.000262034	0.0184467	5.96602	10.4976
395213	retinoic acid receptor, alpha(RARA)	-0.705033	0.000268402	0.0187176	70.0953	38.6148
417217	dynamin 1(DNM1)	-0.441881	0.00027124	0.0187395	28.7764	20.3274
417519	transmembrane protein 120A(TMEM120A)	-0.617586	0.000269984	0.0187395	45.7615	30.3086
422684	methyltransferase like 14(METTL14)	-0.600091	0.000275688	0.0189587	10.7761	6.96805
420523	cubilin (intrinsic factor-cobalamin receptor)(CUBN)	0.856798	0.000278672	0.0190755	0.672567	1.23857
415981	PHD finger protein 2(PHF2)	0.689683	0.000308907	0.0209521	3.09348	4.7878
418989	transient receptor potential cation channel, subfamily C, member 6(TRPC6)	1.78471	0.000317806	0.0214577	0.992596	3.48321
396044	mannose-6-phosphate receptor, cation dependent(M6PR)	0.451441	0.000349677	0.0234282	41.245	51.2087
415557	mitogen-activated protein kinase kinase 5(MAP2K5)	0.292233	0.000350145	0.0234282	36.261	42.5428
418632	glycoprotein M6B(GPM6B)	0.509453	0.000355135	0.0235499	77.1151	108.124
422230	interleukin 13 receptor, alpha 1(IL13RA1)	1.4297	0.000365397	0.0241227	6.61514	18.2172
419991	ubiquitin conjugating enzyme E2 Z(UBE2Z)	-0.396997	0.000370032	0.0243206	24.559	18.1519
395554	fibroblast growth factor 14(FGF14)	5.85516	0.000377978	0.0247334	0.0422974	1.50123
107052763	GSK-3-binding protein FRAT2-like(LOC107052763)	1.25424	0.000394017	0.0255577	7.3623	15.1719
771589	inositol 1,4,5-trisphosphate receptor interacting protein-like 2(ITPRIPL2)	-0.516004	0.000398164	0.0257145	42.5263	28.8429
395451	C-X-C motif chemokine ligand 14(CXCL14)	1.71551	0.000406722	0.0260877	1.51616	5.4038
770436	StAR-related lipid transfer (START) domain containing 3(STARD3)	-0.356694	0.000407456	0.0260877	42.5269	31.0607
107053375	uncharacterized LOC107053375(LOC107053375)	1.3419	0.00041658	0.0265574	1.51549	3.25167
100858361	hydroxysteroid (11-beta) dehydrogenase 2-like(HSD11B2L)	-1.90976	0.000461543	0.0291734	1.83324	0.546109
407088	mannan-binding lectin serine peptidase 1 (C4/C2 activating component of Ra-reactive factor)(MASP1)	-1.19045	0.000472654	0.0297492	6.67997	2.64869
418404	NFKB inhibitor zeta(NFKBIZ)	1.1995	0.000477488	0.0298792	13.795	31.8027
107054619	uncharacterized LOC107054619(LOC107054619)	-0.733579	0.000478743	0.0298792	2.76021	1.67133
421632	pleckstrin homology domain containing, family G (with RhoGef domain) member 1(PLEKHG1)	0.618638	0.000490585	0.0303631	4.31756	6.52559
422362	C1GALT1-specific chaperone 1(C1GALT1C1)	-0.507833	0.000493851	0.0304384	55.2039	37.8444
107053315	uncharacterized LOC107053315(LOC107053315)	-1.94318	0.000499475	0.0306579	1.7375	0.280825
101749629	vasorin(VASN)	-0.991897	0.000504127	0.0308161	315.523	141.453
423088	pleckstrin homology like domain family A member 2(PHLDA2)	-1.29542	0.000515951	0.0314095	355.619	137.829
416632	C-type lectin domain family 16 member A(CLEC16A)	-0.608085	0.000520022	0.0314545	7.68079	5.11881
416753	ATPase, H+ transporting, lysosomal 16kDa, V0 subunit c(ATP6V0C)	-0.265995	0.000520923	0.0314545	334.493	270.564
416549	zinc finger protein 598(ZNF598)	-0.653957	0.00052786	0.0316163	25.7312	16.1831
374268	phosphoinositide-3-kinase adaptor protein 1(PIK3AP1)	0.966035	0.000531633	0.0317144	1.27132	2.45994
421839	protease, serine 35(PRSS35)	1.76103	0.000562331	0.0330153	0.799327	2.66078
420017	proteasome activator subunit 3(PSME3)	-0.348027	0.000598321	0.03499	196.467	152
374189	malic enzyme 1, NADP(+)-dependent, cytosolic(ME1)	1.27386	0.000601951	0.0350642	0.526102	1.21955
395734	ras homolog family member B(RHOB)	1.12651	0.000618477	0.0354886	16.8615	34.2497
416478	adaptor related protein complex 5 zeta 1 subunit(AP5Z1)	-0.533718	0.000621873	0.0354886	7.5212	5.05706
416513	developmentally regulated GTP binding protein 2(DRG2)	-0.684143	0.000622268	0.0354886	59.1763	36.336
417486	general transcription factor IIi(GTF2I)	0.608907	0.000615588	0.0354886	4.96801	7.4034
423489	kinesin family member 26A(KIF26A)	1.28997	0.000624602	0.0354886	16.1237	39.6798
107051792	uncharacterized LOC107051792(LOC107051792)	-1.01623	0.000623023	0.0354886	7.76732	3.75173
416574	dynactin subunit 5(DCTN5)	-0.565675	0.000637576	0.0359311	73.8843	49.6023
421399	pleckstrin homology domain containing, family H (with MyTH4 domain) member 2(PLEKHH2)	0.950186	0.000638603	0.0359311	6.24864	11.8883
427269	AU RNA binding protein/enoyl-CoA hydratase(AUH)	0.719834	0.000659978	0.0367809	2.54319	4.33864
100859468	SLAIN motif-containing protein-like(LOC100859468)	-0.701159	0.000663611	0.0367809	8.9314	5.32635
423413	fibulin 5(FBLN5)	3.71963	0.00067295	0.0368856	0.0706839	1.27727
420928	carboxymethylenebutenolidase homolog (Pseudomonas)(CMBL)	-1.89232	0.000679131	0.0370876	1.60496	0.432402
428563	mitochondrial amidoxime reducing component 2(MARC2)	0.660412	0.0006914	0.0374861	6.43189	10.4228
107056988	folliculin-interacting protein 1-like(LOC107056988)	1.46249	0.000691477	0.0374861	3.67136	9.20338
427246	amyloid beta (A4) precursor protein-binding, family A, member 1(APBA1)	0.785424	0.000709135	0.0379854	1.78656	3.20858
693260	MHC BF1 class I(BF1)	-1.6042	0.000705173	0.0379854	3.09916	0.995667
107052162	solute carrier family 38 member 7(SLC38A7)	-0.492022	0.000708485	0.0379854	16.1452	11.2563
419488	chloride voltage-gated channel 6(CLCN6)	0.887977	0.000729717	0.0385761	2.64549	4.80379
396465	myosin, heavy chain 10, non-muscle(MYH10)	0.441098	0.000742139	0.0386676	20.558	27.0258
416468	sorting nexin 8(SNX8)	-0.444011	0.000742301	0.0386676	20.3364	15.3345
420085	ring finger protein 126(RNF126)	-0.31613	0.000744508	0.0386676	47.8	38.0427
428717	GRB2 associated binding protein 3(GAB3)	1.25828	0.000744237	0.0386676	1.15862	2.69815
420109	GATA zinc finger domain containing 2A(GATAD2A)	-0.419716	0.000753908	0.0390194	24.3506	17.8756
770168	growth arrest-specific 1(GAS1)	0.890403	0.000773381	0.0397502	16.0818	27.7919
771400	DIP2 disco-interacting protein 2 homolog A (Drosophila)(DIP2A)	0.465266	0.000803381	0.0411497	7.49507	10.5123
373978	collagen, type XVIII, alpha 1(COL18A1)	-0.766376	0.000832456	0.0424924	28.1344	14.9534
427663	transmembrane protein 11(TMEM11)	-0.492478	0.000836758	0.0425657	41.3144	28.1784
395774	gelsolin(GSN)	0.428776	0.000853173	0.0429891	143.102	188.988
416379	ectopic P-granules autophagy protein 5 homolog (C. elegans)(EPG5)	0.586249	0.000863979	0.0433566	1.29419	1.94205
427274	peptidylglycine alpha-amidating monooxygenase(PAM)	0.497118	0.000871964	0.04361	10.6423	15.3736
419727	amyloid beta (A4) precursor-like protein 2(APLP2)	0.502144	0.000885115	0.0441191	127.515	182.701
416550	SLC9A3 regulator 2(SLC9A3R2)	-0.474601	0.000897454	0.0445412	44.0448	30.1439
428948	PDZ and LIM domain 1(PDLIM1)	1.09014	0.00089958	0.0445412	36.0869	73.9096
417705	HMG-box transcription factor 1(HBP1)	0.954413	0.000956997	0.046915	11.3143	22.4126
425900	ankyrin repeat domain 12(ANKRD12)	0.914415	0.00096456	0.0469757	1.94997	3.6836
768825	CDC42 small effector 2(CDC42SE2)	0.430488	0.000963434	0.0469757	7.25861	9.87449
395488	macrophage receptor with collagenous structure(MARCO)	-0.835768	0.000973627	0.0472623	2.19391	1.2967
396348	bone gamma-carboxyglutamate (gla) protein(BGLAP)	-0.692747	0.00103898	0.0494646	49.0175	28.5847
415417	guanine nucleotide binding protein (G protein), beta 5(GNB5)	0.789675	0.00103739	0.0494646	3.0926	5.58499
420322	WNT1 inducible signaling pathway protein 1(WISP1)	4.60988	0.00103233	0.0494646	0.982482	23.7037
423635	serine racemase-like(SRRL)	0.917824	0.0010306	0.0494646	0.952789	1.88998
101747820	protein FAM196A-like(LOC101747820)	-1.37356	0.00119439	0.0532778	3.03427	1.19685

## Sheet: 6hpi
Entrez_gene_id	Gene_name	log2FC	p-value	FDR	FPKM
					WT	KO
416653	family with sequence similarity 234 member A(FAM234A)	-0.904255	2.82621e-23	3.60511e-19	33.0869	18.5151
429474	microtubule associated monooxygenase, calponin and LIM domain containing 1(MICAL1)	-3.68139	1.6497e-17	1.05218e-13	1.22332	0.107647
415507	chromodomain helicase DNA binding protein 2(CHD2)	1.04792	1.65611e-16	7.04177e-13	6.45527	13.3443
107052884	uncharacterized LOC107052884(LOC107052884)	-4.59472	9.96532e-14	3.17794e-10	3.65899	0.133923
426121	mitochondrial ribosomal protein L28(MRPL28)	-0.85969	2.71195e-13	6.91872e-10	85.1045	51.0375
416657	enoyl-CoA delta isomerase 1(ECI1)	-1.00512	9.55403e-13	1.5608e-09	71.5057	40.7917
429878	testis-specific kinase 1(TESK1)	-9.12283	7.66566e-13	1.5608e-09	7.19403	0.013616
100316920	odd-skipped related transciption factor 1(OSR1)	1.3762	9.78868e-13	1.5608e-09	8.25167	19.5757
416551	nth-like DNA glycosylase 1(NTHL1)	-1.34906	4.45624e-12	6.31598e-09	13.2997	5.80356
395470	integrin subunit beta 8(ITGB8)	1.7232	1.23311e-11	1.57296e-08	0.974538	2.37573
107052718	endogenous retrovirus group K member 11 Pol protein(LOC107052718)	1.19318	1.85784e-11	2.15442e-08	1129.13	2610.37
418075	adaptor protein, phosphotyrosine interaction, PH domain and leucine zipper containing 2(APPL2)	1.15926	2.57916e-11	2.74164e-08	8.76798	19.1313
395921	2',3'-cyclic nucleotide 3' phosphodiesterase(CNP)	-0.582357	7.14966e-11	6.51436e-08	50.3438	34.6969
422002	GTPase SLIP-GC-like(LOC422002)	-2.98987	6.72545e-11	6.51436e-08	4.54683	0.539253
424045	myosin IB(MYO1B)	0.873179	1.28672e-10	1.09422e-07	26.3075	42.1994
421614	glutamate receptor, metabotropic 1(GRM1)	-6.67734	2.7776e-10	2.13735e-07	1.86362	0.0123265
428876	DDB1 and CUL4 associated factor 5(DCAF5)	-1.70069	2.84845e-10	2.13735e-07	26.9038	7.87219
425389	Major histocompatibility complex class I antigen BF2(BF2)	-1.39629	3.45375e-10	2.44756e-07	40.1624	19.8379
423728	discs large homolog 5(DLG5)	0.825412	5.72804e-10	3.84562e-07	1.99212	3.35678
425801	CD1c molecule(CD1C)	-2.20602	6.64233e-10	4.23648e-07	39.2205	10.3
416945	gamma-glutamyltransferase 1(GGT1)	-3.82089	1.34657e-09	8.17945e-07	14.6903	0.976203
395143	SRY-box 4(SOX4)	-6.27159	1.54217e-09	8.94178e-07	5.28396	0.0908423
423444	B-cell CLL/lymphoma 11B (zinc finger protein)(BCL11B)	-2.23943	2.00133e-09	1.10996e-06	1.45355	0.316775
425567	POP1 homolog, ribonuclease P/MRP subunit(POP1)	-1.08363	4.07198e-09	2.16426e-06	6.23595	2.78911
396221	lactate dehydrogenase A(LDHA)	0.51862	4.73651e-09	2.32381e-06	597.19	821.947
423410	coiled-coil domain containing 88C(CCDC88C)	1.1698	4.66631e-09	2.32381e-06	2.92921	6.43712
416463	proteasome (prosome, macropain) assembly chaperone 3(PSMG3)	-1.07951	8.64274e-09	4.08322e-06	70.3694	39.1465
416481	WD repeat domain, phosphoinositide interacting 2(WIPI2)	-0.517839	1.09159e-08	4.80149e-06	53.1551	38.1448
416756	RNA binding protein S1, serine-rich domain(RNPS1)	-0.512456	1.06229e-08	4.80149e-06	75.4836	52.6361
396387	netrin 1(NTN3)	-1.42376	1.31408e-08	5.58748e-06	20.5197	9.32947
396348	bone gamma-carboxyglutamate (gla) protein(BGLAP)	-1.22766	1.43036e-08	5.70178e-06	74.0907	33.1729
425504	potassium channel tetramerization domain containing 12(KCTD12)	-7.9727	1.42063e-08	5.70178e-06	4.28657	0
101751277	stimulated by retinoic acid 13(STRA13)	-1.4819	1.59988e-08	6.18427e-06	239.407	107.745
420013	prostaglandin E synthase 3 (cytosolic)-like(PTGES3L)	-0.776144	2.40848e-08	9.03605e-06	104.118	67.8076
416410	exportin 6(XPO6)	-0.538607	2.52982e-08	9.2201e-06	36.6995	27.0116
416555	TNF receptor associated factor 7(TRAF7)	-0.786071	2.75441e-08	9.28592e-06	67.859	42.4078
419552	lysosomal protein transmembrane 5(LAPTM5)	-3.05704	2.73032e-08	9.28592e-06	12.9447	1.5617
428261	leucine rich repeat neuronal 2(LRRN2)	-5.11632	2.83906e-08	9.28592e-06	1.25006	0.0408894
107052719	uncharacterized LOC107052719(LOC107052719)	0.945496	3.09592e-08	9.87288e-06	2872.33	5914.1
419481	vacuolar protein sorting 13 homolog D (S. cerevisiae)(VPS13D)	0.733379	3.39527e-08	1.05634e-05	1.92714	2.95322
416590	TSR3, 20S rRNA accumulation, homolog (S. cerevisiae)(TSR3)	-0.75653	3.56804e-08	1.0764e-05	16.1387	9.08062
419727	amyloid beta (A4) precursor-like protein 2(APLP2)	0.835488	3.62849e-08	1.0764e-05	88.9538	152.571
100857446	activin A receptor type II-like 1(ACVRL1)	-6.81428	3.84046e-08	1.11338e-05	1.1836	0
429353	sorting nexin 11(SNX11)	-1.4461	4.3022e-08	1.21953e-05	70.5836	30.3312
420592	leucine rich repeat containing 72(LRRC72)	-5.30068	4.40531e-08	1.22161e-05	6.5187	0.0774023
418436	MYC induced nuclear antigen(MINA)	-1.21871	4.8118e-08	1.27873e-05	11.0866	4.57626
100859468	SLAIN motif-containing protein-like(LOC100859468)	-1.23694	4.79147e-08	1.27873e-05	5.37604	2.71902
396455	cortactin(CTTN)	0.478326	6.12058e-08	1.59335e-05	59.3965	79.0271
395889	insulin-like growth factor 1 receptor(IGF1R)	0.895441	6.87445e-08	1.75381e-05	3.5478	6.20421
107056275	uncharacterized LOC107056275(LOC107056275)	-1.06264	8.24441e-08	2.06207e-05	15.262	9.0869
420919	trio Rho guanine nucleotide exchange factor(TRIO)	0.837645	1.00068e-07	2.45474e-05	5.55761	9.21011
415435	SECIS binding protein 2-like(SECISBP2L)	1.01298	1.05978e-07	2.51257e-05	5.40499	9.50207
416450	golgi to ER traffic protein 4(GET4)	-0.49329	1.06365e-07	2.51257e-05	62.1352	43.6811
424161	coiled-coil domain containing 173(CCDC173)	0.901267	1.14206e-07	2.64874e-05	15.8341	27.5956
416559	phosphoglycolate phosphatase(PGP)	-1.0464	1.18656e-07	2.65541e-05	29.2908	14.8712
101751124	serine/threonine kinase 39(STK39)	1.48005	1.17997e-07	2.65541e-05	2.57761	6.85901
418127	solute carrier family 13 (sodium/sulfate symporter), member 4(SLC13A4)	2.59361	1.20884e-07	2.6586e-05	0.451563	2.48213
420935	adenylate cyclase 2 (brain)(ADCY2)	1.27576	1.27303e-07	2.75233e-05	2.20387	4.95747
396220	lysosomal-associated membrane protein 1(LAMP1)	0.475926	1.48538e-07	3.15793e-05	90.1094	117.06
418632	glycoprotein M6B(GPM6B)	0.751183	1.85662e-07	3.88247e-05	63.4537	95.5564
395992	cartilage associated protein(CRTAP)	0.516784	2.08254e-07	4.26085e-05	53.9515	75.7369
416538	fumarylacetoacetate hydrolase domain containing 1(FAHD1)	-1.38318	2.10437e-07	4.26085e-05	49.1901	21.1202
427447	RPTOR independent companion of MTOR, complex 2(RICTOR)	0.982512	2.2361e-07	4.45683e-05	2.01335	3.5546
395109	raftlin, lipid raft linker 1(RFTN1)	1.49857	2.41053e-07	4.58936e-05	2.9869	8.05031
418808	MYC binding protein 2, E3 ubiquitin protein ligase(MYCBP2)	0.623172	2.40351e-07	4.58936e-05	4.59381	6.56911
768784	C1q and tumor necrosis factor related protein 1(C1QTNF1)	-4.09667	2.38317e-07	4.58936e-05	3.84229	0.292326
418521	bromodomain and WD repeat domain containing 1(BRWD1)	0.766442	2.60507e-07	4.88681e-05	4.20111	6.28564
428925	mannosyl (alpha-1,6-)-glycoprotein beta-1,2-N-acetylglucosaminyltransferase(MGAT2)	-1.01387	2.96864e-07	5.48811e-05	50.6767	32.7939
396237	myosin VA(MYO5A)	0.915209	3.0716e-07	5.59733e-05	3.9102	6.76116
101748258	4-hydroxyphenylpyruvate dioxygenase-like(HPDL)	-3.95551	3.12487e-07	5.6142e-05	2.10833	0.17401
428520	discs, large (Drosophila) homolog-associated protein 1(DLGAP1)	1.31115	3.5961e-07	6.37109e-05	2.79023	6.81813
421545	tetratricopeptide repeat domain 13(TTC13)	0.91758	4.11744e-07	7.19481e-05	3.73037	6.29401
423184	MAP kinase activating death domain(MADD)	0.86545	4.45524e-07	7.67987e-05	2.02881	3.40724
416612	glycerophosphodiester phosphodiesterase 1(GDE1)	-0.645258	4.71764e-07	8.02376e-05	28.9832	18.4139
419957	STE20-related kinase adaptor alpha(STRADA)	-0.495764	4.92893e-07	8.27282e-05	34.43	25.1941
100859828	TBC1 domain family member 24(TBC1D24)	-0.832219	5.26141e-07	8.71617e-05	4.55752	2.43841
420792	tensin 3(TNS3)	1.10384	6.06715e-07	9.92212e-05	6.97466	13.3231
427274	peptidylglycine alpha-amidating monooxygenase(PAM)	0.7666	6.21677e-07	0.000100381	9.93543	16.4998
423571	valosin containing protein lysine methyltransferase(VCPKMT)	-0.929721	6.33105e-07	0.000100949	14.0607	9.3217
417487	GTF2I repeat domain containing 1(GTF2IRD1)	0.742856	6.60757e-07	0.000104057	12.3202	20.266
425543	heterochromatin protein 1 binding protein 3(HP1BP3)	0.452394	8.93065e-07	0.000138926	60.9449	83.0649
396196	glucagon(GCG)	1.51095	9.72552e-07	0.000149468	4.37418	10.4017
420606	ATP binding cassette subfamily B member 5(ABCB5)	1.22248	9.96066e-07	0.00015126	5.23279	10.5567
424212	BCS1 homolog, ubiquinol-cytochrome c reductase complex chaperone(BCS1L)	-0.950626	1.02041e-06	0.000153134	9.22229	5.38064
422675	MAD2 mitotic arrest deficient-like 1 (yeast)(MAD2L1)	-0.694091	1.03538e-06	0.000153573	33.927	20.7256
771400	DIP2 disco-interacting protein 2 homolog A (Drosophila)(DIP2A)	0.691366	1.09626e-06	0.000160734	8.87066	13.3217
416543	NADH:ubiquinone oxidoreductase subunit B10(NDUFB10)	-0.757594	1.13437e-06	0.000162585	475.306	333.857
414800	lysosomal-associated membrane protein 2(LAMP2)	0.779357	1.19536e-06	0.000167561	66.6753	100.7
415398	myosin IE(MYO1E)	1.35417	1.19531e-06	0.000167561	5.27813	12.3381
428833	RNA pseudouridylate synthase domain containing 2(RPUSD2)	-0.873084	1.24732e-06	0.000172944	13.9984	7.56867
416571	NADH:ubiquinone oxidoreductase subunit AB1(NDUFAB1)	-0.897219	1.30607e-06	0.000177871	288.068	184.33
424574	DPH2 homolog(DPH2)	-1.54783	1.31075e-06	0.000177871	6.52696	3.05382
417393	syntaxin binding protein 4(STXBP4)	0.578246	1.38099e-06	0.000185431	6.00562	8.61517
427672	glutamyl-tRNA synthetase 2, mitochondrial(EARS2)	-0.868823	1.41653e-06	0.000188222	9.14153	5.01981
100858071	chromatin accessibility complex 1(CHRAC1)	-0.742615	1.4448e-06	0.000189999	34.1773	19.7763
395747	ets variant 4(ETV4)	-1.03077	1.53974e-06	0.000196409	27.5862	15.7877
420170	ADP-ribosylation factor guanine nucleotide-exchange factor 1 (brefeldin A-inhibited)(ARFGEF1)	0.688189	1.53885e-06	0.000196409	4.98845	7.2828
107057441	amyloid-like protein 2(LOC107057441)	1.12392	1.53705e-06	0.000196409	8.05125	15.3645
416757	telomere maintenance 2(TELO2)	-0.774507	1.5829e-06	0.000199916	11.7433	7.20524
422622	nitric oxide associated 1(NOA1)	-0.933719	1.71394e-06	0.000214344	33.8014	19.2786
395785	hydroxysteroid (17-beta) dehydrogenase 4(HSD17B4)	-0.795643	1.73194e-06	0.000214492	43.0147	22.1467
416506	mediator complex subunit 9(MED9)	-0.621435	1.99198e-06	0.000241997	84.0755	59.4563
395550	lymphocyte antigen 6 complex, locus E(LY6E)	-2.4765	2.05693e-06	0.000247531	9.97648	1.88029
374119	neural precursor cell expressed, developmentally down-regulated 4-like, E3 ubiquitin protein ligase(NEDD4L)	0.469139	2.13051e-06	0.000253988	8.97284	11.9186
424298	histamine N-methyltransferase(HNMT)	-3.0372	2.15871e-06	0.000254967	2.64271	0.288706
373918	actinin, alpha 1(ACTN1)	1.07273	2.265e-06	0.000265067	88.2947	183.652
423851	meningioma expressed antigen 5 (hyaluronidase)(MGEA5)	0.682679	2.29366e-06	0.000265981	17.6379	26.3509
428927	ADP ribosylation factor 6(ARF6)	-0.688412	2.39334e-06	0.00027504	172.213	118.46
395213	retinoic acid receptor, alpha(RARA)	-0.929405	2.55028e-06	0.000290459	44.3831	28.9747
415493	abhydrolase domain containing 2(ABHD2)	0.853903	2.87205e-06	0.000324211	14.5431	24.7646
426918	STIP1 homology and U-box containing protein 1(STUB1)	-0.519596	2.96816e-06	0.000332122	63.8546	51.0365
395448	churchill domain containing 1(CHURC1)	-1.02333	3.08112e-06	0.000341764	890.001	568.224
101747454	Major histocompatibility complex class II beta chain BLB2, (similar to HLA class II, D beta chain)(BLB2)	-6.13396	3.14581e-06	0.000345931	2.35507	0
395507	purinergic receptor P2X, ligand-gated ion channel, 5(P2RX5)	1.24742	3.19002e-06	0.000347794	1.33566	2.47833
423817	B-TFIID TATA-box binding protein associated factor 1(BTAF1)	0.780708	3.2225e-06	0.000348358	6.77789	10.4052
107053203	chromosome 4 open reading frame, human C4orf46(C4H4orf46)	-0.763179	3.36038e-06	0.00036021	59.6072	41.1999
770592	metallothionein 3(MT3)	-1.21612	3.42186e-06	0.000363744	190.695	127.185
421076	Niemann-Pick disease, type C1(NPC1)	0.943687	3.57526e-06	0.00037382	11.9783	22.0252
421507	gremlin 2, DAN family BMP antagonist(GREM2)	-1.96635	3.55355e-06	0.00037382	1.38853	0.315456
415526	spastic paraplegia 21 (autosomal recessive, Mast syndrome)(SPG21)	0.605026	4.03654e-06	0.000409393	47.0494	66.3704
417027	mediator complex subunit 13-like(MED13L)	0.794114	4.04386e-06	0.000409393	4.68681	7.46193
424232	transmembrane protein 177(TMEM177)	-0.868102	4.00227e-06	0.000409393	14.6168	8.06974
416462	glucosidase, alpha; acid (Pompe disease, glycogen storage disease type II)(GAA)	-1.17453	4.17245e-06	0.000416279	16.9987	8.78163
100857155	adenine phosphoribosyltransferase(APRT)	-1.26224	4.20978e-06	0.000416279	30.472	13.5061
107052461	translocase of inner mitochondrial membrane 10 homolog B (yeast)(TIMM10B)	-1.32339	4.20764e-06	0.000416279	63.522	34.0511
421369	activating transcription factor 3(ATF3)	1.16549	4.42081e-06	0.000433784	13.7694	27.3438
374073	craniofacial development protein 1(CFDP1)	-0.707083	4.87271e-06	0.000474476	36.7071	23.9633
374023	GLIS family zinc finger 2(GLIS2)	-1.26489	5.03389e-06	0.000482799	119.774	62.328
420079	adaptor related protein complex 3 delta 1 subunit(AP3D1)	0.548315	5.0245e-06	0.000482799	8.02421	11.9552
422231	serine/threonine protein kinase MST4(MST4)	0.693171	5.29793e-06	0.000504331	33.9379	49.1707
395891	calcium channel, voltage-dependent, L type, alpha 1C subunit(CACNA1C)	1.63131	5.38285e-06	0.00050862	0.977209	3.34556
422980	zinc finger DHHC-type containing 13(ZDHHC13)	-0.72498	5.63088e-06	0.000528143	25.1939	14.6757
420688	DnaJ heat shock protein family (Hsp40) member C13(DNAJC13)	0.609328	5.83919e-06	0.000543684	7.68112	10.5588
768713	protein tyrosine phosphatase type IVA, member 3(PTP4A3)	-0.64067	5.98711e-06	0.000553417	8.28583	5.54192
769787	hydroxysteroid (17-beta) dehydrogenase 12(HSD17B12)	-0.424457	6.11282e-06	0.000560972	43.0376	31.5427
421387	ubiquitin protein ligase E3 component n-recognin 2(UBR2)	0.79794	6.19978e-06	0.000564889	9.10122	14.0872
421061	collectin sub-family member 12(COLEC12)	1.10207	6.29962e-06	0.000569914	27.4319	55.5036
422832	cytoplasmic polyadenylation element binding protein 2(CPEB2)	1.15632	6.41381e-06	0.00057213	1.5358	3.06266
427892	histone cluster 1, H1.11L (similar to human histone cluster 1, class H1 genes)(HIST1H111L)	-1.4542	6.41042e-06	0.00057213	8.5425	3.1854
374237	chromobox homolog 1(CBX1)	-0.532691	6.50075e-06	0.000575858	44.845	31.3334
395376	protein kinase, DNA-activated, catalytic polypeptide(PRKDC)	0.912231	6.84364e-06	0.000602052	1.50635	2.58804
420880	PX domain containing 1(PXDC1)	0.739951	6.93006e-06	0.000605478	5.35331	9.04065
415421	tropomodulin 3 (ubiquitous)(TMOD3)	1.0583	7.0915e-06	0.000615368	19.1316	32.9979
431583	erbb2 interacting protein(ERBB2IP)	0.705227	7.16528e-06	0.00061757	5.1243	7.11328
416513	developmentally regulated GTP binding protein 2(DRG2)	-0.9114	7.25891e-06	0.000621441	42.9413	22.4386
418714	mitogen-activated protein kinase kinase kinase kinase 4(MAP4K4)	0.450425	7.42895e-06	0.000631758	16.9092	20.9285
420004	mediator complex subunit 1(MED1)	-0.495885	7.49106e-06	0.000632821	33.7133	22.8884
771031	RNA pseudouridylate synthase domain containing 1(RPUSD1)	-0.901855	7.80731e-06	0.000655197	13.1159	8.0106
416517	topoisomerase (DNA) III alpha(TOP3A)	-0.807753	7.92351e-06	0.000660604	13.7235	10.2063
428840	mitochondrial ribosomal protein L16(MRPL16)	-0.759311	8.05146e-06	0.000666912	130.58	96.5876
417247	tumor necrosis factor superfamily member 15(TNFSF15)	-2.70993	8.34186e-06	0.000682107	7.61026	1.09693
424239	nucleolar protein interacting with the FHA domain of MKI67(NIFK)	-0.489658	8.30708e-06	0.000682107	121.935	92.104
430767	pre-mRNA processing factor 19(PRPF19)	-0.529252	8.62751e-06	0.000700972	145.662	114.43
418958	poly (ADP-ribose) polymerase family, member 4(PARP4)	1.43851	9.84612e-06	0.000794918	5.55729	12.2952
424743	GRB10 interacting GYF protein 2(GIGYF2)	0.400653	9.93722e-06	0.000797228	9.22056	12.0061
107051875	uncharacterized LOC107051875(LOC107051875)	0.584979	1.02207e-05	0.000814845	2.71667	3.85463
395360	eukaryotic translation initiation factor 2 alpha kinase 1(EIF2AK1)	-0.748981	1.0343e-05	0.000819476	14.5197	8.70331
418863	fibronectin type III domain containing 3A(FNDC3A)	0.85885	1.05905e-05	0.000833903	4.72595	8.04708
425795	ectoderm-neural cortex protein 1-like(LOC425795)	-1.30261	1.06889e-05	0.000836489	12.4501	6.05602
416395	N-acetylglucosamine-1-phosphodiester alpha-N-acetylglucosaminidase(NAGPA)	-0.836835	1.10884e-05	0.000862461	4.02321	2.30104
427422	golgi phosphoprotein 3 (coat-protein)(GOLPH3)	0.537777	1.19939e-05	0.000924602	18.0943	24.1872
771123	transmembrane protein 167B(TMEM167B)	-0.874557	1.20323e-05	0.000924602	161.559	118.329
416495	ATP synthase, H+ transporting, mitochondrial Fo complex, subunit F2(ATP5J2)	-0.824513	1.27111e-05	0.000970912	526.41	340.899
373915	sterol regulatory element binding transcription factor 1(SREBF1)	-0.891756	1.33313e-05	0.00100059	44.8777	29.6442
374058	integrin, beta 1 (fibronectin receptor, beta polypeptide, antigen CD29 includes MDF2, MSK12)(ITGB1)	0.482822	1.33238e-05	0.00100059	183.399	231.29
107056412	membrane-spanning 4-domains subfamily A member 12-like(LOC107056412)	-2.94758	1.3335e-05	0.00100059	13.8065	2.11573
416658	chromosome 14 open reading frame, human C7orf26(C7ORF26)	-0.705392	1.40801e-05	0.00104422	16.1408	10.9599
427263	phosphoserine aminotransferase 1(PSAT1)	0.856166	1.42697e-05	0.00105216	23.071	36.7057
422162	oligophrenin 1(OPHN1)	0.726167	1.45952e-05	0.00106387	7.38254	12.8881
422293	uncharacterized LOC422293(LOC422293)	-3.11651	1.45122e-05	0.00106387	6.54316	0.726587
416598	FGFR1OP N-terminal like(FOPNL)	-0.557037	1.4723e-05	0.00106708	46.5909	30.5944
395790	LFNG O-fucosylpeptide 3-beta-N-acetylglucosaminyltransferase(LFNG)	-1.75814	1.58833e-05	0.00114397	4.46409	1.37463
107054619	uncharacterized LOC107054619(LOC107054619)	-1.02919	1.65113e-05	0.00117664	3.56495	1.78037
423418	legumain(LGMN)	0.735011	1.67658e-05	0.00118814	148.655	232.366
101747595	OIP5 antisense RNA 1(OIP5-AS1)	0.736807	1.72288e-05	0.0012142	61.3471	88.8667
428713	polymerase (RNA) I polypeptide D, 16kDa(POLR1D)	-1.22218	1.80362e-05	0.00126412	74.3936	35.0249
396353	neuronal regeneration related protein(NREP)	1.33531	1.8381e-05	0.00128124	9.7458	21.3093
395774	gelsolin(GSN)	0.554617	1.86167e-05	0.00128672	103.447	153.797
415465	ADAMTS-like 3(ADAMTSL3)	0.893262	1.86612e-05	0.00128672	10.5552	18.0475
395557	nudix (nucleoside diphosphate linked moiety X)-type motif 16-like 1(NUDT16L1)	-0.988672	1.9758e-05	0.00132659	548.63	364.292
395654	heparin binding EGF like growth factor(HBEGF)	-1.70279	1.94582e-05	0.00132659	4.73859	1.86091
417650	phosphatidylinositol glycan anchor biosynthesis class W(PIGW)	-1.2472	1.97595e-05	0.00132659	3.24117	1.73847
421114	protein-L-isoaspartate (D-aspartate) O-methyltransferase domain containing 1(PCMTD1)	1.54287	1.93742e-05	0.00132659	8.27696	19.7233
423023	vacuolar protein sorting 37 homolog C (S. cerevisiae)(VPS37C)	-0.724487	1.96269e-05	0.00132659	40.4826	28.3252
416391	NADH:ubiquinone oxidoreductase subunit B6(NDUFB6)	-0.888082	1.99707e-05	0.0013268	548.412	396.154
424000	NCK-associated protein 1(NCKAP1)	0.583174	1.9869e-05	0.0013268	104.76	144.569
421620	syntaxin binding protein 5 (tomosyn)(STXBP5)	0.921758	2.01475e-05	0.00133162	6.37168	11.0875
101749629	vasorin(VASN)	-1.2192	2.05919e-05	0.00135397	92.2837	47.3837
418744	cullin 4A(CUL4A)	0.797705	2.07786e-05	0.00135924	6.19097	9.06831
418979	dynein, cytoplasmic 2, heavy chain 1(DYNC2H1)	0.96815	2.20018e-05	0.00142645	1.05179	1.82565
419992	ATP synthase, H+ transporting, mitochondrial Fo complex, subunit C1 (subunit 9)(ATP5G1)	-0.700675	2.20297e-05	0.00142645	528.046	367.929
395602	prosaposin(PSAP)	0.885107	2.23123e-05	0.00143023	193.662	341.249
416648	N-methylpurine-DNA glycosylase(MPG)	-0.986629	2.30903e-05	0.00146537	11.6374	5.43467
416406	WD repeat domain 24(WDR24)	-0.797009	2.42636e-05	0.00152466	27.6217	18.5141
395969	integral membrane protein 2B(ITM2B)	0.422644	2.44814e-05	0.00153081	125.236	161.227
416492	BUD31 homolog(BUD31)	-0.491809	2.48776e-05	0.00154799	151.881	112.12
427439	Nipped-B homolog-like(LOC427439)	0.756079	2.6701e-05	0.00165339	4.186	6.15997
395420	coagulation factor XIII, A1 polypeptide(F13A1)	-1.71495	2.77158e-05	0.0016916	1.00334	0.237597
420263	DDB1 and CUL4 associated factor 13(DCAF13)	-0.457533	2.76095e-05	0.0016916	77.2704	50.0696
420519	vimentin(VIM)	0.702872	2.80897e-05	0.00170625	574.085	1043.89
422862	TBC1 domain family, member 14(TBC1D14)	0.593352	2.92377e-05	0.00176756	26.3043	34.7593
374268	phosphoinositide-3-kinase adaptor protein 1(PIK3AP1)	1.2562	3.01274e-05	0.00181276	1.0763	2.46788
416452	COX19 cytochrome c oxidase assembly homolog (S. cerevisiae)(COX19)	-1.10439	3.07117e-05	0.00183924	37.3417	18.2026
420017	proteasome activator subunit 3(PSME3)	-0.427825	3.18688e-05	0.00189962	158.361	117.961
418019	dynein axonemal light chain 4(DNAL4)	-0.574311	3.22734e-05	0.00191479	38.9606	25.9893
396465	myosin, heavy chain 10, non-muscle(MYH10)	0.551369	3.28564e-05	0.00194035	15.1012	21.4081
419928	cyclin D3(CCND3)	-0.476372	3.33022e-05	0.00195259	23.6993	17.7721
771589	inositol 1,4,5-trisphosphate receptor interacting protein-like 2(ITPRIPL2)	-0.626666	3.33698e-05	0.00195259	22.6347	14.9892
769654	syntrophin, beta 2 (dystrophin-associated protein A1, 59kDa, basic component 2)(SNTB2)	-1.47255	3.62248e-05	0.00210038	52.3603	24.0448
427466	cathepsin L2(CTSL2)	0.892051	3.76639e-05	0.00217394	67.4995	116.927
395417	salt-inducible kinase 1(SIK1)	1.35097	3.82422e-05	0.00218752	4.30658	10.8491
421193	ubiquitin specific peptidase 34(USP34)	0.795926	3.8206e-05	0.00218752	4.98611	7.43412
395188	structural maintenance of chromosomes 3(SMC3)	0.631074	3.99796e-05	0.00226657	21.4692	29.1986
418858	nudix hydrolase 15(NUDT15)	-0.642735	3.99067e-05	0.00226657	12.5298	9.59173
423327	Ral GTPase activating protein, alpha subunit 1 (catalytic)(RALGAPA1)	0.589278	4.09339e-05	0.00229151	7.20449	9.6849
772057	chromosome 1 open reading frame, human C12orf73(C1H12ORF73)	-0.830884	4.09583e-05	0.00229151	41.0905	25.3443
100857683	farnesyltransferase, CAAX box, beta(FNTB)	-0.8446	4.07051e-05	0.00229151	172.183	117.529
416389	calpain 15(CAPN15)	-0.97741	4.15633e-05	0.0023152	16.2898	9.90997
771038	sorting nexin 6(SNX6)	0.566876	4.20857e-05	0.00233411	55.1349	74.2083
415450	signal peptide peptidase like 2A(SPPL2A)	0.546772	4.37485e-05	0.00241583	54.4412	69.9485
421603	DnaJ heat shock protein family (Hsp40) member C24(DNAJC24)	-0.917509	4.40508e-05	0.00242204	17.1416	9.20166
419455	mechanistic target of rapamycin(MTOR)	0.749515	4.50784e-05	0.00243653	6.34122	10.3235
420571	dynein, cytoplasmic 1, intermediate chain 1(DYNC1I1)	2.33679	4.47737e-05	0.00243653	0.393433	2.3159
421170	RAB interacting factor(RABIF)	-0.856925	4.50527e-05	0.00243653	57.2429	39.7563
427156	kinesin heavy chain member 2A(KIF2A)	0.786587	4.4568e-05	0.00243653	17.8691	27.0584
395312	interleukin 18(IL18)	0.692655	4.63173e-05	0.00245444	12.6298	18.3258
416505	5',3'-nucleotidase, mitochondrial(NT5M)	-0.711297	4.59185e-05	0.00245444	14.0352	9.26419
424105	inducible T-cell co-stimulator(ICOS)	-2.38514	4.63529e-05	0.00245444	1.38778	0.210714
426917	jumonji domain containing 8(JMJD8)	-0.724686	4.6372e-05	0.00245444	33.4653	27.0944
428888	latent transforming growth factor beta binding protein 2(LTBP2)	1.90934	4.59665e-05	0.00245444	2.10757	9.03125
415419	mitogen-activated protein kinase 6(MAPK6)	0.978923	4.7249e-05	0.00248028	49.3882	84.3873
421871	family with sequence similarity 135, member A(FAM135A)	0.696157	4.71937e-05	0.00248028	5.97473	8.67302
415591	IQ motif containing GTPase activating protein 1(IQGAP1)	1.13712	4.77127e-05	0.00249436	27.0923	53.5329
768856	family with sequence similarity 219 member A(FAM219A)	0.467654	4.85192e-05	0.00252617	8.9171	11.8216
423032	ubiquitin specific peptidase 47(USP47)	0.641439	4.95443e-05	0.00256905	9.4069	12.9558
416136	solute carrier family 35, member A4(SLC35A4)	-0.707737	5.04741e-05	0.00260667	22.6315	17.4774
770135	ubiquinol-cytochrome c reductase, complex III subunit XI(UQCR11)	-0.716957	5.18648e-05	0.00266769	159.975	108.596
416455	chromosome 14 open reading frame, human C7orf50(C7ORF50)	-0.961241	5.4467e-05	0.00277913	29.0331	13.7401
417919	ELK3, ETS transcription factor(ELK3)	-0.55335	5.44106e-05	0.00277913	36.4381	24.401
420550	ankyrin repeat and IBR domain containing 1(ANKIB1)	0.535327	5.50497e-05	0.00278656	7.57856	9.80023
421414	tetratricopeptide repeat domain 7A(TTC7A)	0.606562	5.50376e-05	0.00278656	8.39203	11.8066
428432	oxysterol binding protein-like 3(OSBPL3)	1.07223	5.5669e-05	0.00280677	1.43115	2.67895
419027	GRB2-associated binding protein 2(GAB2)	0.856999	5.59333e-05	0.00280899	2.10488	3.7943
416502	myosin phosphatase Rho interacting protein(MPRIP)	-0.488343	5.89685e-05	0.00293829	20.3922	16.5334
421900	Rho guanine nucleotide exchange factor (GEF) 10(ARHGEF10)	1.02647	5.87962e-05	0.00293829	2.29262	4.31428
426941	mitochondrial ribosomal protein L34(MRPL34)	-0.674512	5.95541e-05	0.00295592	117.668	90.7034
100858225	migration and invasion enhancer 1(MIEN1)	-0.762777	6.04998e-05	0.00299122	99.7638	70.7029
770043	collagen and calcium binding EGF domains 1(CCBE1)	1.40193	6.0972e-05	0.00300293	8.80689	21.2198
404752	MID1 interacting protein 1(MID1IP1)	-0.755146	6.1474e-05	0.00301601	29.7267	21.4915
107055521	uncharacterized LOC107055521(LOC107055521)	1.27872	6.52911e-05	0.00319101	26.7979	64.296
415425	adaptor related protein complex 4 epsilon 1 subunit(AP4E1)	0.812513	6.58694e-05	0.00320699	3.58718	5.75058
395128	hairy and enhancer of split 4 (Drosophila)(HES4)	-3.13671	6.81649e-05	0.00328117	3.06451	0.363349
425933	small nuclear ribonucleoprotein U11/U12 subunit 25(SNRNP25)	-0.941469	6.78298e-05	0.00328117	101.824	66.3248
428306	cyclin-dependent kinase 12(CDK12)	-0.450029	6.79138e-05	0.00328117	14.9202	11.8697
422230	interleukin 13 receptor, alpha 1(IL13RA1)	1.60593	6.90773e-05	0.0033126	5.94758	16.5385
420451	non-SMC condensin II complex, subunit G2(NCAPG2)	0.812862	6.93589e-05	0.00331364	32.8958	51.5583
421409	protein kinase C, epsilon(PRKCE)	0.841423	7.26638e-05	0.00345858	1.94148	2.69529
427646	adaptor-related protein complex 3, beta 1 subunit(AP3B1)	0.588836	7.76585e-05	0.00368257	9.93093	13.8274
428088	mastermind-like 2 (Drosophila)(MAML2)	0.895735	7.81798e-05	0.00369356	8.09388	14.5409
424564	ELOVL fatty acid elongase 1(ELOVL1)	-0.574707	8.03514e-05	0.00378215	55.8216	41.3546
100858196	zinc finger protein 585B-like(LOC100858196)	-0.970884	8.07456e-05	0.00378673	3.96817	1.97216
422644	UTP3, small subunit processome component homolog (S. cerevisiae)(UTP3)	-0.409204	8.12535e-05	0.00379659	30.4711	23.3371
416503	folliculin(FLCN)	-0.601715	8.25855e-05	0.00384475	17.7464	11.3836
421095	trafficking protein particle complex 8(TRAPPC8)	0.558258	8.42355e-05	0.0039073	6.44209	9.16217
416609	coenzyme Q7, hydroxylase(COQ7)	-0.579841	8.53437e-05	0.00393013	23.491	15.2538
419652	myotubularin related protein 9-like, pseudogene(MTMR9LP)	-0.883327	8.51589e-05	0.00393013	10.0677	6.66776
770612	interferon-induced transmembrane protein 1-like(LOC770612)	-0.809072	8.98483e-05	0.00412268	1081.7	740.368
424256	uridine monophosphate synthetase(UMPS)	-0.436061	9.2333e-05	0.00418486	59.9574	43.7065
429809	arf-GAP with SH3 domain, ANK repeat and PH domain-containing protein 3-like(LOC429809)	-0.786035	9.16694e-05	0.00418486	5.3561	3.37231
771022	small VCP/p97-interacting protein(SVIP)	-1.08804	9.2431e-05	0.00418486	30.6477	13.5042
107053353	dispanin subfamily A member 2b-like(LOC107053353)	-1.45186	9.25158e-05	0.00418486	104.199	45.8403
424529	chromosome 8 open reading frame, human C1orf52(C8H1ORF52)	-1.02856	9.36526e-05	0.00422131	7.00275	4.77882
415596	galactokinase 2(GALK2)	0.816496	9.68399e-05	0.00434961	12.9451	20.7109
419671	microtubule-actin crosslinking factor 1(MACF1)	0.490647	9.81886e-05	0.00439471	6.38539	10.4875
415455	phosphodiesterase 8A(PDE8A)	2.07182	9.86517e-05	0.0044	2.12929	7.82287
417121	centriolin(CNTRL)	0.516966	9.96914e-05	0.00443088	2.11697	3.09331
419708	pseudouridylate synthase 3(PUS3)	-0.689791	0.000100797	0.00446448	10.0403	6.99468
420480	Sjogren's syndrome nuclear autoantigen 1(SSNA1)	-0.71042	0.00010117	0.0044655	20.0278	12.4387
429054	protein FAM102B-like(LOC429054)	0.955195	0.00010256	0.00451122	1.64682	2.93121
420196	mitochondrial ribosomal protein L53(MRPL53)	-0.611119	0.000103622	0.00454227	17.9049	10.5796
420172	phosphatidylinositol-3,4,5-trisphosphate-dependent Rac exchange factor 2(PREX2)	0.908335	0.000104054	0.00454561	3.17262	5.26515
424413	syntaxin 6(STX6)	-0.762125	0.000104554	0.00455184	18.2498	12.5021
395234	inversin(INVS)	0.569872	0.000105001	0.00455576	4.78376	6.50467
415390	TM2 domain containing 3(TM2D3)	-0.892246	0.000105977	0.00458253	19.5289	9.9738
100873158	NGFI-A binding protein 2(NAB2)	-1.49409	0.000106553	0.00459187	4.10484	2.03306
770703	alkB, alkylation repair homolog 5 (E. coli)(ALKBH5)	-0.37662	0.000107008	0.00459594	17.0996	13.647
421949	family with sequence similarity 49, member A(FAM49A)	0.760404	0.000108258	0.00461462	25.8118	37.8701
427544	DEAD (Asp-Glu-Ala-Asp) box polypeptide 28(DDX28)	-0.884533	0.000108528	0.00461462	14.2829	8.16078
100859211	ubiquitin specific peptidase 40(USP40)	0.691019	0.000107873	0.00461462	3.00271	4.35771
415376	vacuolar protein sorting 13 homolog C (S. cerevisiae)(VPS13C)	0.878934	0.000111131	0.0047096	2.104	3.4784
427642	folliculin interacting protein 1(FNIP1)	1.15219	0.000113817	0.0047758	4.11471	9.00603
421342	MAP/microtubule affinity-regulating kinase 1(MARK1)	0.511561	0.000116375	0.00485124	15.7853	20.8542
422229	dedicator of cytokinesis 11(DOCK11)	1.03378	0.00011803	0.0049042	14.1992	27.9268
420961	ferric chelate reductase 1 like(FRRS1L)	0.757951	0.000119448	0.00493488	1.67643	2.43454
423787	actin, alpha 2, smooth muscle, aorta(ACTA2)	1.44352	0.000119727	0.00493488	324.33	946.763
427360	multiple PDZ domain protein(MPDZ)	0.674524	0.000123857	0.00508014	3.17206	4.78616
395433	neuronal PAS domain protein 2(NPAS2)	0.783011	0.000128989	0.00521222	4.79055	8.36658
415572	spastic paraplegia 11 (autosomal recessive)(SPG11)	0.524269	0.000128265	0.00521222	4.78298	6.666
416496	mitogen-activated protein kinase kinase 3(MAP2K3)	-0.505328	0.000129121	0.00521222	26.0515	18.583
418479	ADAM metallopeptidase with thrombospondin type 1 motif, 1(ADAMTS1)	1.77972	0.000128234	0.00521222	0.888514	2.64185
427496	cell cycle progression 1(CCPG1)	0.559627	0.000128851	0.00521222	46.8817	60.0094
426077	clusterin associated protein 1(CLUAP1)	-0.547182	0.00013002	0.00523195	11.1557	7.30755
420523	cubilin (intrinsic factor-cobalamin receptor)(CUBN)	0.951153	0.000132992	0.00531945	0.660472	1.21028
107051813	prostaglandin D2 receptor-like(LOC107051813)	-1.93024	0.000133028	0.00531945	8.93433	2.9179
423719	proactivator polypeptide-like(LOC423719)	1.21126	0.000135328	0.00539452	1.30549	3.33027
420907	KIAA1468(KIAA1468)	0.655963	0.000135784	0.00539582	5.94575	8.58781
395514	eukaryotic translation initiation factor 5B(EIF5B)	0.596404	0.00013666	0.00541375	43.8321	58.9227
423441	autophagy related 2B(ATG2B)	0.675632	0.000139707	0.00550266	3.44545	5.0643
427414	phosphotyrosine phosphatase kappa-like(TROJAN)	-2.07353	0.000139766	0.00550266	3.04192	0.816189
396044	mannose-6-phosphate receptor, cation dependent(M6PR)	0.49502	0.000140762	0.00552482	28.3377	37.8977
421340	dual specificity phosphatase 10(DUSP10)	0.982762	0.000142113	0.0055607	8.91298	16.162
395870	ras-related C3 botulinum toxin substrate 3 (rho family, small GTP binding protein Rac3)(RAC3)	-1.69826	0.000144968	0.0056551	62.7805	19.6556
422977	neuron navigator 2(NAV2)	0.678416	0.0001457	0.00566629	1.83614	2.75769
396361	inhibin, beta A(INHBA)	0.942526	0.000146441	0.00567611	55.8791	97.1146
421116	RB1 inducible coiled-coil 1(RB1CC1)	0.915801	0.000147287	0.00567611	4.46355	7.19792
422375	LON peptidase N-terminal domain and ring finger 3(LONRF3)	1.4477	0.000146961	0.00567611	1.6071	3.88419
416623	methyltransferase like 9(METTL9)	-0.984274	0.000150551	0.00578442	16.5059	7.26794
427072	solute carrier family 25, member 39(SLC25A39)	-1.03252	0.000153121	0.00583047	181.9	105.639
417969	tetratricopeptide repeat domain 26(TTC26)	0.533875	0.000156241	0.00593157	6.51029	9.17917
101748529	chromosome 19 open reading frame 24(C19orf24)	-0.789949	0.000162919	0.00616676	8.92656	5.89094
423804	centrosomal protein 55kDa(CEP55)	1.22326	0.000164755	0.00617258	2.89635	6.05233
426355	t-SNARE domain-containing protein 1-like(LOC426355)	-0.878934	0.000165008	0.00617258	7.34211	5.18317
772150	NADH:ubiquinone oxidoreductase subunit A1(NDUFA1)	-0.867501	0.000164374	0.00617258	490.611	339.745
421932	tyrosine 3-monooxygenase/tryptophan 5-monooxygenase activation protein, theta(YWHAQ)	0.6542	0.000168213	0.00625577	293.304	439.222
107051675	translation initiation factor IF-2-like(LOC107051675)	-2.27199	0.000168069	0.00625577	5.42319	2.17433
421455	tight junction associated protein 1(TJAP1)	-0.782099	0.000169289	0.00627748	3.15616	2.0406
770436	StAR-related lipid transfer (START) domain containing 3(STARD3)	-0.417609	0.000173709	0.0064227	22.3917	17.6798
423805	myoferlin(MYOF)	1.03778	0.000175968	0.00647575	45.4422	81.1936
423929	G protein-coupled receptor kinase 5(GRK5)	0.844955	0.000176159	0.00647575	0.878406	1.44096
373970	Rho-associated, coiled-coil containing protein kinase 1(ROCK1)	0.684273	0.0001767	0.00647696	23.7886	33.0366
420762	VPS41, HOPS complex subunit(VPS41)	0.662025	0.000180122	0.00658348	14.7026	20.6833
421075	chromosome 2 open reading frame, human C18orf8(C18ORF8)	0.513768	0.000182421	0.00663891	14.6798	20.0744
426521	mitochondrial ribosomal protein L10(MRPL10)	-0.808811	0.0001832	0.00663891	64.5168	44.3737
420202	sorting nexin 16(SNX16)	0.865598	0.000185738	0.00670939	6.33255	10.8624
101751309	endoplasmic reticulum lectin 1(ERLEC1)	0.387205	0.000186197	0.00670939	48.4553	59.9839
101748909	granulin(GRN)	-0.666928	0.000193664	0.00693927	94.8204	79.5996
418573	ATPase H+ transporting accessory protein 2(ATP6AP2)	0.518489	0.000196683	0.00702768	33.954	45.029
415636	coenzyme Q9(COQ9)	-0.683375	0.000198115	0.00705908	68.9717	49.7847
415989	FYVE, RhoGEF and PH domain containing 3(FGD3)	-1.16071	0.000199063	0.0070731	29.3616	12.0961
427050	vacuolar protein sorting 13 homolog A (S. cerevisiae)(VPS13A)	0.75501	0.000201468	0.00713868	2.51493	3.31601
415451	ubiquitin specific peptidase 8(USP8)	0.597917	0.000202461	0.00715399	21.6712	29.1831
420021	vacuolar protein sorting 25 homolog (S. cerevisiae)(VPS25)	-0.606332	0.000206835	0.00728838	122.584	87.6681
425999	lysine (K)-specific demethylase 2A(KDM2A)	-0.561082	0.000212148	0.00745499	20.977	14.8099
416060	WD repeat domain 6(WDR6)	-1.26267	0.000214931	0.00753203	4.78098	2.38275
416591	N-acetylglucosamine-1-phosphate transferase gamma subunit(GNPTG)	-0.536056	0.000216805	0.0075769	24.6053	16.23
415356	ubiquitin-conjugating enzyme E2Q family member 2(UBE2Q2)	0.554067	0.000217927	0.00758636	24.5465	35.2085
426329	protein phosphatase 2A regulatory subunit 4(PPP2R4)	-0.47835	0.000222784	0.00772238	32.4065	26.1685
423939	transforming, acidic coiled-coil containing protein 2(TACC2)	1.434	0.000225758	0.00780426	0.81108	1.95033
416092	forkhead box P1(FOXP1)	0.574583	0.000229262	0.00790397	8.28544	10.7922
771624	chromosome 12 open reading frame 75(C12orf75)	1.53003	0.000230629	0.00792966	77.9986	169.658
418513	MORC family CW-type zinc finger 3(MORC3)	0.600538	0.000235597	0.00807871	8.84509	11.0203
107053109	Ras related GTP binding D(RRAGD)	0.653027	0.000238913	0.00817045	17.3076	23.443
416167	WW and C2 domain containing 1(WWC1)	0.758816	0.000244941	0.00830975	4.91747	7.44758
416402	nucleotide binding protein 2(NUBP2)	-1.09059	0.000244675	0.00830975	41.9876	22.39
417646	ubiquitin specific peptidase 32(USP32)	0.770426	0.000243725	0.00830975	3.21587	4.55642
420034	5'-nucleotidase, cytosolic IIIB(NT5C3B)	-0.882046	0.000249052	0.0084268	33.9419	22.0574
415350	reticulocalbin 2(RCN2)	0.403769	0.0002514	0.00846136	173.672	213.245
101749358	THAP domain containing 11(THAP11)	-0.437537	0.000252753	0.00848451	20.3964	15.5665
415482	fumarylacetoacetate hydrolase (fumarylacetoacetase)(FAH)	1.85649	0.000256283	0.00858045	0.822717	2.37052
107055375	tropomyosin 4(TPM4)	-1.14042	0.000260473	0.00869789	174.953	207.708
422535	nephronectin(NPNT)	3.29933	0.000261526	0.00871025	1.03418	9.54937
417051	major histocompatibility complex, class II, DM beta 2(DMB2)	-1.07969	0.000264357	0.00876126	25.8644	15.5949
771460	catenin, beta interacting protein 1(CTNNBIP1)	0.477247	0.000264431	0.00876126	11.7288	15.8018
423704	prolyl 4-hydroxylase, alpha polypeptide I(P4HA1)	0.513264	0.000269036	0.00886777	30.5591	40.9591
416078	ataxin 7(ATXN7)	0.571081	0.000277944	0.00909247	2.98162	4.18218
421210	coiled-coil domain containing 88A(CCDC88A)	1.13517	0.000277992	0.00909247	1.39483	2.53906
427766	golgi autoantigen, golgin subfamily a, 2(GOLGA2)	0.436765	0.000277905	0.00909247	12.5322	17.5585
418989	transient receptor potential cation channel, subfamily C, member 6(TRPC6)	1.82463	0.000279725	0.00910249	1.04135	3.54247
423862	ARP1 actin-related protein 1 homolog A, centractin alpha (yeast)(ACTR1A)	0.60972	0.000279291	0.00910249	85.5908	125.296
419752	Rho guanine nucleotide exchange factor (GEF) 12(ARHGEF12)	0.524093	0.000280908	0.00911771	21.8179	30.9931
416486	ring finger protein 216(RNF216)	-0.495253	0.000281702	0.00912027	6.51561	4.85215
428975	cyclin M2(CNNM2)	0.919578	0.000282769	0.00913163	2.7601	5.18523
419990	SNF8, ESCRT-II complex subunit(SNF8)	-0.50573	0.00028443	0.00916209	103.573	74.8788
416379	ectopic P-granules autophagy protein 5 homolog (C. elegans)(EPG5)	0.684616	0.000286589	0.00918525	1.22883	1.93415
416669	presequence translocase-associated motor 16 homolog (S. cerevisiae)(PAM16)	-0.703162	0.000286337	0.00918525	47.5323	40.3132
395643	PDZ and LIM domain 4(PDLIM4)	-1.34013	0.000293235	0.00937469	3.56775	1.12708
374116	period circadian clock 2(PER2)	0.638215	0.00030524	0.00963773	6.83191	9.15341
416519	Smith-Magenis syndrome chromosome region, candidate 8(SMCR8)	-0.706215	0.000305117	0.00963773	6.99509	4.40936
423682	protein kinase, cGMP-dependent, type I(PRKG1)	0.867657	0.000304312	0.00963773	22.6998	37.9641
425865	methyltransferase like 22(METTL22)	-0.812763	0.00030443	0.00963773	5.06836	2.83661
101749275	uncharacterized LOC101749275(LOC101749275)	-0.719859	0.00030291	0.00963773	14.0525	8.2848
423489	kinesin family member 26A(KIF26A)	1.36573	0.000308926	0.00966034	7.48764	18.4325
771776	receptor accessory protein 1(REEP1)	1.88847	0.000308985	0.00966034	0.340373	1.20434
416558	MTOR associated protein, LST8 homolog(MLST8)	-0.972935	0.000311306	0.0096854	65.4834	39.6328
419450	phosphogluconate dehydrogenase(PGD)	0.551333	0.000310782	0.0096854	64.557	97.029
427658	MAD1 mitotic arrest deficient-like 1 (yeast)(MAD1L1)	-0.650419	0.000313044	0.00971578	10.7077	6.79993
420948	growth factor receptor-bound protein 10(GRB10)	0.735248	0.000314363	0.00973303	3.5137	4.97054
420546	cyclin-dependent kinase 14(CDK14)	0.665912	0.000315332	0.0097394	17.7665	26.4545
423635	serine racemase-like(SRRL)	0.938575	0.000317324	0.00977726	3.60967	8.22246
395702	myotrophin(MTPN)	0.58888	0.000318433	0.00978465	85.7107	109.438
418328	general transcription factor IIE, polypeptide 1, alpha 56kDa(GTF2E1)	-0.566961	0.000324799	0.00993557	15.6423	10.7715
421218	proteasome activator subunit 4(PSME4)	0.724508	0.000332128	0.0101113	6.39801	9.11813
418605	ribosomal protein S6 kinase, 90kDa, polypeptide 3(RPS6KA3)	0.650916	0.000335111	0.0101536	9.06617	12.7692
423960	dedicator of cytokinesis 1(DOCK1)	0.828466	0.000334775	0.0101536	31.382	50.586
420529	N-myristoyltransferase 2(NMT2)	0.627611	0.000337227	0.0101694	10.6566	15.5491
421979	intersectin 2(ITSN2)	0.773903	0.000336554	0.0101694	3.43351	5.27283
418518	tetratricopeptide repeat domain 3(TTC3)	0.701479	0.000340068	0.0102068	4.78722	6.54118
100859867	mitochondrial ribosomal protein L54(MRPL54)	-0.786537	0.000339857	0.0102068	152.038	117.263
418662	CD99 molecule(CD99)	0.732644	0.000349526	0.0104661	465.799	694.118
424657	transcription elongation factor A N-terminal and central domain containing 2(TCEANC2)	-0.8511	0.000356463	0.0106488	8.84606	4.93179
415712	dihydrouridine synthase 2(DUS2)	-0.649517	0.000362212	0.0107097	18.2789	11.7415
416080	ADAM metallopeptidase with thrombospondin type 1 motif, 9(ADAMTS9)	0.756645	0.00036271	0.0107097	2.30242	3.75937
418990	Rho GTPase activating protein 42(ARHGAP42)	0.638308	0.000363508	0.0107097	7.00084	9.76972
425350	mediator complex subunit 28(MED28)	-0.466849	0.000363539	0.0107097	30.5759	22.9648
770573	leucine rich repeat containing 45(LRRC45)	-1.19987	0.000363065	0.0107097	20.075	8.90644
420025	tubulin, gamma 1(TUBG1)	-0.751544	0.000369507	0.0108253	46.9889	31.1561
422185	phosphoribosyl pyrophosphate synthetase 1(PRPS1)	-0.354909	0.000370009	0.0108253	126.636	102.8
427664	retinoic acid induced 1(RAI1)	-0.855108	0.000369467	0.0108253	3.62833	2.34177
424758	pleckstrin homology domain containing, family B (evectins) member 2(PLEKHB2)	0.414131	0.000388832	0.0113241	76.9614	95.136
415463	hepatoma-derived growth factor, related protein 3(HDGFRP3)	0.896701	0.000395562	0.0114668	16.5249	27.5699
417510	alkB homolog 4, lysine demethylase(ALKBH4)	-0.785571	0.000397918	0.0114668	9.67955	5.56887
423181	protein tyrosine phosphatase, mitochondrial 1(PTPMT1)	-0.911825	0.000397206	0.0114668	40.6929	34.0855
101751962	RBPJ interacting and tubulin associated 1(RITA1)	-0.850341	0.000398229	0.0114668	13.8735	9.73111
421137	neutral sphingomyelinase (N-SMase) activation associated factor(NSMAF)	0.583326	0.00040038	0.0115028	8.75553	12.3311
423200	glycosyltransferase-like 1B(GYLTL1B)	-0.712356	0.000405451	0.0115703	8.88188	6.59158
423694	KIF1 binding protein(KIF1BP)	0.508759	0.000404988	0.0115703	24.3547	33.1392
768914	Cdk5 and Abl enzyme substrate 1(CABLES1)	1.9244	0.000405278	0.0115703	0.618291	2.32615
107049269	glycine N-acyltransferase-like protein 3(LOC107049269)	-1.12868	0.000406651	0.0115787	7.3044	5.11087
427864	dual-specificity tyrosine-(Y)-phosphorylation regulated kinase 2(DYRK2)	-0.814604	0.000413883	0.0117322	6.70243	3.49413
374091	prolyl 4-hydroxylase, beta polypeptide(P4HB)	0.673764	0.000416303	0.0117578	227.272	348.893
415316	neuroplastin(NPTN)	0.450428	0.000416988	0.0117578	52.2981	66.3423
418556	lysine (K)-specific demethylase 6A(KDM6A)	0.606569	0.000417553	0.0117578	6.30789	8.5459
105694155	PIGB opposite strand 1(PIGBOS1)	-1.18343	0.000419086	0.011775	664.863	395.565
374060	frizzled class receptor 7(FZD7)	-0.846286	0.000423183	0.011838	4.20177	2.78609
770617	transmembrane protein 100-like(LOC770617)	-1.04367	0.000425229	0.0118606	44.7762	27.4947
100526758	oligosaccharyltransferase complex subunit 4, non-catalytic(OST4)	-0.936293	0.00042585	0.0118606	1437.32	997.241
428251	hypoxia up-regulated 1(HYOU1)	0.470589	0.000429363	0.0119324	43.8904	59.5091
396385	interferon regulatory factor 8(IRF8)	-0.643373	0.000435945	0.0120321	24.4116	16.3035
416228	NOP16 nucleolar protein(NOP16)	-1.16406	0.000437667	0.0120321	61.5705	33.6132
425984	neurobeachin-like 2(NBEAL2)	0.764787	0.000435051	0.0120321	4.03644	7.67316
427211	IQ motif containing GTPase activating protein 2(IQGAP2)	1.11406	0.000436399	0.0120321	6.14314	11.6177
770283	glucose-fructose oxidoreductase domain containing 1(GFOD1)	0.839876	0.000437007	0.0120321	7.88978	12.5518
396020	protein phosphatase 1, regulatory subunit 12A(PPP1R12A)	0.7079	0.000438668	0.0120337	12.7232	18.468
395565	versican(VCAN)	0.750926	0.000443026	0.0121202	2.44517	3.6273
415544	RAB11A, member RAS oncogene family(RAB11A)	0.609792	0.000443722	0.0121202	52.9164	79.0681
428661	ethanolaminephosphotransferase 1 (CDP-ethanolamine-specific)(EPT1)	-0.709653	0.000445681	0.0121222	20.6062	12.626
107054588	uncharacterized LOC107054588(LOC107054588)	-1.54282	0.000445696	0.0121222	2.90801	1.19194
429800	zinc finger protein 184-like(LOC429800)	-0.79918	0.000447512	0.0121457	1.1346	0.645209
417975	ribosomal RNA processing 7 homolog A (S. cerevisiae)(RRP7A)	-1.04197	0.000452925	0.0122375	23.3362	13.9529
427297	hook microtubule-tethering protein 3(HOOK3)	0.515353	0.000453776	0.0122375	7.05371	9.55933
415502	A kinase (PRKA) anchor protein 13(AKAP13)	0.863852	0.000457697	0.0123074	4.93781	9.35145
422688	calcium/calmodulin-dependent protein kinase II delta(CAMK2D)	0.671578	0.000458294	0.0123074	15.9133	22.6753
427844	leucine-rich repeat kinase 2(LRRK2)	0.874744	0.000462797	0.0123851	2.45859	4.39774
419971	coiled-coil domain containing 43(CCDC43)	-0.626876	0.000466403	0.0123947	22.0276	13.4505
426340	TAP binding protein like(TAPBPL)	-1.11254	0.00046571	0.0123947	1.21185	0.541219
768541	TBC1 domain family, member 12(TBC1D12)	0.554862	0.000465033	0.0123947	19.6102	26.1962
422580	anthrax toxin receptor 2(ANTXR2)	0.688981	0.000468025	0.0124119	17.3808	26.6127
422605	coenzyme Q2, polyprenyltransferase(COQ2)	-0.914745	0.000469458	0.0124241	5.16318	2.90339
395292	roundabout, axon guidance receptor, homolog 1 (Drosophila)(ROBO1)	0.881828	0.000472124	0.012465	13.919	23.077
771953	mitochondrial ribosomal protein L33(MRPL33)	-0.772991	0.000472957	0.012465	22.784	14.6905
416634	nucleotide binding protein 1(NUBP1)	-0.79666	0.000481347	0.0125564	47.091	28.7349
419898	ankyrin repeat and sterile alpha motif domain containing 1A(ANKS1A)	0.576747	0.000481277	0.0125564	1.74954	2.61462
423687	RUN and FYVE domain containing 2(RUFY2)	0.961658	0.000479925	0.0125564	2.57309	4.35559
426781	ADAM metallopeptidase domain 9(ADAM9)	0.38417	0.000479862	0.0125564	22.1366	27.2948
427262	guanine nucleotide binding protein (G protein), q polypeptide(GNAQ)	0.728322	0.000478485	0.0125564	5.29739	7.61224
416504	COP9 signalosome subunit 3(COPS3)	-0.482007	0.000483269	0.0125808	109.163	70.1236
415825	ER membrane protein complex subunit 8(EMC8)	-0.657681	0.000487069	0.0126539	24.8771	16.0118
418777	transmembrane 9 superfamily member 2(TM9SF2)	0.397282	0.000488947	0.0126769	74.2025	87.4968
415947	RNA binding motif protein 5(RBM5)	0.36119	0.000503087	0.0129906	39.4377	55.457
424056	splicing factor 3b subunit 1(SF3B1)	0.478365	0.000506252	0.013046	41.844	54.6791
423772	family with sequence similarity 21, member A(FAM21A)	0.66101	0.000507335	0.0130475	14.9519	21.6076
429052	cytohesin 1 interacting protein(CYTIP)	1.07451	0.000509013	0.0130643	0.517327	1.11754
424785	thyroid hormone receptor interactor 12(TRIP12)	0.468438	0.000510747	0.0130825	15.8604	19.3281
424162	peptidylprolyl isomerase G (cyclophilin G)(PPIG)	0.418049	0.000512437	0.0130995	52.7761	63.0126
373978	collagen, type XVIII, alpha 1(COL18A1)	-0.803623	0.000513951	0.0131119	17.3507	11.659
423626	exosome component 3(EXOSC3)	-1.00602	0.00052177	0.0132848	12.0361	7.12446
420483	RAB18, member RAS oncogene family(RAB18)	0.530376	0.000524768	0.0133345	75.3848	96.3083
426430	ornithine aminotransferase(OAT)	0.417231	0.000530808	0.0134421	118.396	147.957
107053376	uncharacterized LOC107053376(LOC107053376)	1.0791	0.000531109	0.0134421	2.6631	5.46734
415628	U6 snRNA biogenesis 1(USB1)	-0.648028	0.000534294	0.0134959	39.9418	30.7416
420741	septin 7(SEPT7)	0.643301	0.000543434	0.0136944	128.364	175.474
423932	inositol polyphosphate-5-phosphatase F(INPP5F)	0.412761	0.000544298	0.0136944	6.11776	7.6879
419522	BCL2/adenovirus E1B 19kDa interacting protein 3-like(BNIP3L)	0.638269	0.000554828	0.0139319	32.4691	42.9984
420396	IBA57 homolog, iron-sulfur cluster assembly(IBA57)	-0.56893	0.000555995	0.0139337	8.21389	5.7649
417577	TNF receptor associated factor 4(TRAF4)	-0.920946	0.000559959	0.0139782	6.46182	3.83141
425900	ankyrin repeat domain 12(ANKRD12)	0.983696	0.000559927	0.0139782	1.67986	2.68959
769030	aminoacyl tRNA synthetase complex-interacting multifunctional protein 2(AIMP2)	-0.679392	0.000562808	0.0140218	73.743	47.8432
424890	discs, large homolog 1 (Drosophila)(DLG1)	0.647707	0.00057101	0.0141708	10.6276	15.0862
428164	phospholipid transfer protein(PLTP)	-2.09116	0.000570074	0.0141708	14.8003	3.3155
101748150	nudix hydrolase 8(NUDT8)	-0.728615	0.000574596	0.0142321	43.6809	30.8128
416520	serine hydroxymethyltransferase 1 (soluble)(SHMT1)	-1.21401	0.00057715	0.0142401	16.7798	8.16906
769812	CD300 antigen-like family member(CD300L-S1)	-0.785607	0.000577028	0.0142401	5.33795	2.38054
395326	nuclear factor, interleukin 3 regulated(NFIL3)	0.869051	0.000583377	0.0143242	3.67883	6.00369
395456	proprotein convertase subtilisin/kexin type 5(PCSK5)	0.815348	0.000583927	0.0143242	3.63663	6.0563
415612	praja ring finger 2, E3 ubiquitin protein ligase(PJA2)	0.789231	0.000583111	0.0143242	4.74267	6.73058
416827	chromosome 15 open reading frame, human C12orf65(C15H12ORF65)	-0.566914	0.000585539	0.0143361	40.8923	27.0561
415574	CTD small phosphatase like 2(CTDSPL2)	0.442919	0.000587055	0.0143457	23.1602	29.288
424203	family with sequence similarity 134 member A(FAM134A)	-0.72784	0.000591175	0.0143913	12.713	9.55344
423323	family with sequence similarity 177, member A1(FAM177A1)	0.547649	0.000593655	0.0144241	48.1877	62.0528
100859789	phosphopantothenoylcysteine synthetase(PPCS)	-0.435384	0.0005985	0.0145142	56.9097	45.963
107052650	uncharacterized LOC107052650(LOC107052650)	0.761102	0.00060005	0.0145242	40.9529	63.7922
100857481	methyltransferase like 13(METTL13)	-0.975938	0.000602616	0.0145587	4.72389	2.86572
423818	dual specificity phosphatase 11 (RNA/RNP complex 1-interacting)(DUSP11)	0.587109	0.000608767	0.0146794	1.13887	1.6912
421260	kinesin family member 16B(KIF16B)	0.609769	0.000615679	0.0148181	5.49227	7.42047
396212	metallothionein 4(MT4)	-1.10762	0.000618069	0.0148197	104.95	67.8145
415561	coronin, actin binding protein, 2B(CORO2B)	0.934311	0.00061695	0.0148197	9.74347	20.7504
417929	UHRF1 binding protein 1-like(UHRF1BP1L)	0.448003	0.000619651	0.0148298	9.16259	11.8021
423958	C-terminal binding protein 2(CTBP2)	1.40689	0.000625639	0.0149171	4.60203	12.2491
693260	MHC BF1 class I(BF1)	-1.67732	0.000625228	0.0149171	3.30613	1.37991
424130	oxysterol binding protein-like 6(OSBPL6)	1.24572	0.000629844	0.0149336	0.730458	1.57944
426780	TM2 domain containing 2(TM2D2)	-0.575888	0.000628657	0.0149336	44.5887	38.5081
107054636	uncharacterized LOC107054636(LOC107054636)	-1.12416	0.000629486	0.0149336	30.7445	12.4399
420836	RAN binding protein 9(RANBP9)	0.456414	0.00064388	0.0152146	35.977	45.6968
428842	olfactomedin like 1(OLFML1)	-1.51949	0.000644081	0.0152146	1.8687	0.500549
100858589	WD repeat domain 55(WDR55)	-1.00288	0.000650771	0.0153442	17.2053	11.4109
423556	mitogen-activated protein kinase 1 interacting protein 1-like(MAPK1IP1L)	-0.45094	0.000652861	0.0153651	45.8954	35.2995
419829	kelch domain containing 8A(KLHDC8A)	-0.64347	0.000658115	0.0154602	11.1969	7.7264
420735	engulfment and cell motility 1(ELMO1)	0.526539	0.000659451	0.0154632	12.2101	16.6034
415863	NIP7, nucleolar pre-rRNA processing protein(NIP7)	-1.28178	0.000660982	0.0154706	215.35	111.362
417708	synaptophysin-like 1(SYPL1)	-1.80658	0.000662892	0.0154737	17.2498	4.55531
420560	VPS50, EARP/GARPII complex subunit(VPS50)	0.566628	0.000663542	0.0154737	6.89498	8.88234
395182	ST6 (alpha-N-acetyl-neuraminyl-2,3-beta-galactosyl-1,3)-N-acetylgalactosaminide alpha-2,6-sialyltransferase 4(ST6GALNAC4)	-1.0311	0.000667469	0.0155369	52.5808	31.4614
421044	low density lipoprotein receptor class A domain containing 4(LDLRAD4)	0.600021	0.000671236	0.0155961	5.56278	7.01862
422661	sulfotransferase family, cytosolic, 1B(SULT1B)	-1.19749	0.000676515	0.0156173	29.1148	14.0675
424099	ADAM metallopeptidase domain 23(ADAM23)	0.718697	0.000675116	0.0156173	2.34973	3.47745
426797	sorting nexin 2(SNX2)	0.634931	0.000675557	0.0156173	28.9048	39.3778
107051861	mitochondrial transcription termination factor 4(MTERF4)	-0.979393	0.000678266	0.0156173	11.9995	9.67604
421216	spectrin, beta, non-erythrocytic 1(SPTBN1)	0.808593	0.000681139	0.0156552	19.426	32.4274
422147	putative P2Y purinoceptor 10-like(LOC422147)	-0.781362	0.000685669	0.0156896	8.60289	5.23014
107052491	gastrula zinc finger protein XlCGF57.1-like(LOC107052491)	-0.869891	0.000684275	0.0156896	59.3729	46.9417
107052649	uncharacterized LOC107052649(LOC107052649)	-0.848059	0.000686328	0.0156896	31.5665	22.7254
418526	beta-site APP-cleaving enzyme 2(BACE2)	0.423722	0.000695258	0.015837	7.58636	9.67746
424186	fibroblast activation protein, alpha(FAP)	0.799404	0.000694139	0.015837	44.4631	63.5498
421282	EH domain binding protein 1(EHBP1)	0.380263	0.000699367	0.0159022	13.6734	18.192
416641	transmembrane protein 186(TMEM186)	-0.955722	0.000710665	0.0161303	14.0388	7.32924
431092	endothelin-converting enzyme 2-like(LOC431092)	-1.62419	0.00071535	0.0162078	6.12518	2.66281
427663	transmembrane protein 11(TMEM11)	-0.560091	0.000717202	0.016221	25.3421	17.6533
416621	cerebellar degeneration-related protein 2, 62kDa(CDR2)	-0.685579	0.000720899	0.0162757	7.03529	3.91123
421564	myeloid/lymphoid or mixed-lineage leukemia; translocated to, 4(MLLT4)	0.848852	0.000725032	0.0163113	4.61809	7.34647
107049049	THUMP domain containing 1(THUMPD1)	-1.14477	0.00072389	0.0163113	2.22642	0.886611
416428	thioredoxin domain containing 11(TXNDC11)	-0.488271	0.000728634	0.0163635	23.5266	15.7819
395907	DGCR6 homolog(DGCR6)	-0.490054	0.000736856	0.0164612	34.3089	27.0643
416038	transmembrane protein 43(TMEM43)	0.600038	0.000735788	0.0164612	26.9558	36.3996
395134	NDC80 kinetochore complex component(NDC80)	0.627965	0.000738196	0.0164623	11.3542	15.7969
418682	HECT and RLD domain containing E3 ubiquitin protein ligase 2(HERC2)	0.610292	0.000741956	0.0165173	5.58752	7.83811
423669	conserved helix-loop-helix ubiquitous kinase(CHUK)	0.494934	0.000748861	0.0166419	18.8407	26.8532
768769	small nuclear RNA activating complex polypeptide 3(SNAPC3)	-0.690826	0.000752234	0.0166878	4.89275	3.17207
107055348	uncharacterized LOC107055348(LOC107055348)	-1.42786	0.000766167	0.0169674	5.84969	3.17569
422441	RAB33B, member RAS oncogene family(RAB33B)	-0.439418	0.000774007	0.0171113	30.2299	22.0361
395642	dual specificity phosphatase 4(DUSP4)	-1.28646	0.000781158	0.0172395	6.82618	3.106
426890	KIAA1328(KIAA1328)	0.816108	0.000796711	0.0175222	2.12536	3.18869
428348	MAU2 sister chromatid cohesion factor(MAU2)	0.439293	0.000796657	0.0175222	14.4829	19.1062
396170	low density lipoprotein receptor-related protein 1(LRP1)	0.555747	0.000803824	0.0176482	37.258	61.4507
418164	microtubule associated monooxygenase, calponin and LIM domain containing 3(MICAL3)	0.696461	0.000805281	0.0176498	2.39348	3.45161
423391	sel-1 suppressor of lin-12-like (C. elegans)(SEL1L)	0.737659	0.000810277	0.0176682	18.8547	27.4432
427449	Dab, mitogen-responsive phosphoprotein, homolog 2 (Drosophila)(DAB2)	1.09863	0.000809112	0.0176682	5.27623	10.0994
430917	COP9 signalosome subunit 2(COPS2)	0.725379	0.000808467	0.0176682	40.3143	60.0221
424495	formin binding protein 1-like(FNBP1L)	0.515957	0.000812085	0.0176774	9.88751	12.4071
396420	integrin, alpha V(ITGAV)	1.04059	0.000823769	0.0178128	25.4016	47.8147
423696	vacuolar protein sorting 26 homolog A (S. pombe)(VPS26A)	0.82622	0.000823893	0.0178128	24.1478	37.3877
416206	CREB3 regulatory factor(CREBRF)	1.10108	0.000835791	0.0180395	3.01966	6.1555
421337	melanoma inhibitory activity family, member 3(MIA3)	0.866585	0.000840699	0.0181148	7.27319	12.9687
416550	SLC9A3 regulator 2(SLC9A3R2)	-0.483115	0.000844603	0.0181682	47.0297	34.5754
421485	saccharopine dehydrogenase (putative)(SCCPDH)	0.436925	0.000852958	0.018317	32.8241	41.8022
417607	sedoheptulokinase(SHPK)	1.01186	0.000863058	0.0185028	1.80598	3.36533
107056423	tetratricopeptide repeat protein 17-like(LOC107056423)	0.963676	0.000869941	0.0186191	1.74862	2.86883
419948	methyltransferase like 2A(METTL2A)	-0.642713	0.000883937	0.0188869	19.8101	12.0119
107053153	tripartite motif containing 54(TRIM54)	-2.10079	0.000888099	0.0189441	7.82941	2.32135
423398	protein tyrosine phosphatase, non-receptor type 21(PTPN21)	0.996236	0.000893903	0.0190361	2.21778	3.76059
396014	nuclear factor, erythroid 2-like 2(NFE2L2)	0.355299	0.000917678	0.0195098	60.258	72.1023
395343	defender against cell death 1(DAD1)	-0.533304	0.000921492	0.0195226	648.09	495.724
407092	AD012Z(LOC407092)	0.400779	0.000924933	0.0195226	10.4395	13.494
417170	senataxin(SETX)	0.477087	0.000925962	0.0195226	2.7934	3.59103
422026	kinesin family member 13B(KIF13B)	1.1618	0.00092803	0.0195226	3.14977	6.44901
428354	lysine (K)-specific demethylase 4B(KDM4B)	0.579282	0.000928112	0.0195226	4.89147	6.47864
771230	endoplasmic reticulum to nucleus signaling 1(ERN1)	-0.516147	0.00092899	0.0195226	18.9842	16.0617
107049491	mannosyl-oligosaccharide glucosidase(MOGS)	-0.847773	0.000926786	0.0195226	36.2698	27.8371
416490	actin related protein 2/3 complex, subunit 1B, 41kDa(ARPC1B)	-0.930641	0.000931924	0.019552	260.41	165.599
426574	NOP56 ribonucleoprotein(NOP56)	-0.945342	0.000963689	0.0201852	99.9999	59.8788
423807	exocyst complex component 6(EXOC6)	0.549921	0.000969878	0.0202816	3.94043	5.0509
422684	methyltransferase like 14(METTL14)	-0.610088	0.000973529	0.0202914	6.55241	4.01309
772196	progesterone receptor membrane component 1(PGRMC1)	0.47826	0.000973151	0.0202914	117.122	160.731
107056507	NADH-ubiquinone oxidoreductase subunit 8-like(LOC107056507)	-0.752481	0.000982613	0.0204473	78.3111	57.9932
420402	coiled-coil domain containing 12(CCDC12)	-0.405396	0.000985311	0.0204701	26.6838	21.2832
424381	phosphoglycerate dehydrogenase(PHGDH)	-1.20647	0.000994375	0.0206248	2.42904	1.16646
423976	aldehyde dehydrogenase 18 family member A1(ALDH18A1)	0.920894	0.000997051	0.0206467	24.1815	43.4451
423917	heat shock 70kDa protein 12A(HSPA12A)	0.770438	0.000998934	0.0206522	10.3603	15.5816
100858938	Rho GDP dissociation inhibitor (GDI) gamma(ARHGDIG)	-0.748468	0.00100291	0.0207009	97.2716	73.942
421854	pleckstrin homology domain interacting protein(PHIP)	0.710684	0.00100544	0.0207195	5.65504	7.89207
415483	zinc finger, AN1-type domain 6(ZFAND6)	0.710869	0.0010114	0.0207418	15.0035	21.7695
417444	ATP-binding cassette, sub-family A (ABC1), member 5(ABCA5)	0.750096	0.00101103	0.0207418	2.6145	4.43625
423240	uncharacterized LOC423240(LOC423240)	-0.83744	0.00102661	0.0209863	26.0739	17.5357
415475	mesoderm development candidate 2(MESDC2)	0.534968	0.00102973	0.0210163	38.0207	49.7396
772119	PSMC3 interacting protein(PSMC3IP)	-0.734311	0.00103169	0.0210226	16.341	10.758
101748231	uncharacterized LOC101748231(LOC101748231)	0.940563	0.00103595	0.0210758	3.14963	5.46948
427287	polycomb group ring finger 3(PCGF3)	0.727468	0.0010407	0.0211388	5.00598	6.72522
772251	coiled-coil domain containing 56(CCDC56)	-1.1713	0.00104296	0.021151	323.934	197.178
427655	basic helix-loop-helix family, member a15(BHLHA15)	-0.712761	0.00105942	0.0214508	229.829	167.259
423606	coiled-coil serine rich protein 2(CCSER2)	0.584341	0.00106938	0.0216146	7.41584	9.52091
107053928	uncharacterized LOC107053928(LOC107053928)	-1.5767	0.0010709	0.0216146	9.91	3.27472
421481	spastin(SPAST)	0.474025	0.00109867	0.022039	14.3236	18.1106
422905	spondin 2, extracellular matrix protein(SPON2)	1.6554	0.00109884	0.022039	0.697894	1.81941
100858408	2,4-dienoyl CoA reductase 2, peroxisomal(DECR2)	-0.999157	0.00109677	0.022039	70.3761	41.0783
417185	argininosuccinate synthase 1(ASS1)	-0.677961	0.00110789	0.0221509	39.2892	26.7908
770610	ATP-binding cassette, sub-family A (ABC1), member 7(ABCA7)	0.633177	0.00110751	0.0221509	3.01334	6.08369
415607	APC, WNT signaling pathway regulator(APC)	0.741176	0.00111388	0.0221664	2.47212	3.58738
421610	utrophin(UTRN)	0.772046	0.00111054	0.0221664	8.85101	13.8201
772003	family with sequence similarity 180, member A(FAM180A)	1.35463	0.00111255	0.0221664	7.89629	18.0073
417722	family with sequence similarity 185 member A(FAM185A)	0.582691	0.00111635	0.022181	8.59743	11.6595
396153	RAB2A, member RAS oncogene family(RAB2A)	0.658392	0.00112158	0.0222502	155.879	213.62
426226	Gse1 coiled-coil protein(GSE1)	-0.735117	0.00113781	0.0225371	3.76028	2.65297
430233	transcription factor AP-4 (activating enhancer binding protein 4)(TFAP4)	-1.00705	0.00113976	0.0225408	28.8052	16.9464
421972	ATPase family, AAA domain containing 2B(ATAD2B)	0.903955	0.00116794	0.0229912	1.52899	2.39091
415699	chromosome 11 open reading frame, human C16orf70(C11H16ORF70)	0.633033	0.00117871	0.0231673	16.4405	22.4954
395255	c-fos induced growth factor (vascular endothelial growth factor D)(FIGF)	2.59859	0.00118653	0.0232138	0.467028	1.88063
423086	cysteinyl-tRNA synthetase(CARS)	0.777589	0.00118501	0.0232138	12.3433	17.8059
428414	WW domain containing adaptor with coiled-coil(WAC)	0.308155	0.00118418	0.0232138	22.1335	26.2078
100858984	dynein light chain 2, cytoplasmic-like(LOC100858984)	-1.3711	0.00118943	0.0232348	24.9257	12.5365
421667	phosphatase and actin regulator 2(PHACTR2)	0.433217	0.00119479	0.0233039	7.96535	9.80914
107053127	translation initiation factor IF-2-like(LOC107053127)	-1.85904	0.00121825	0.0237251	2.27681	0.298129
395487	myosin VI(MYO6)	0.956428	0.00123388	0.023993	1.91812	3.51485
422676	ribosomal protein L7 like 1(RPL7L1)	-0.436306	0.00124495	0.0241714	101.898	73.1682
418265	mannosidase, alpha, class 1A, member 2(MAN1A2)	0.461267	0.00125107	0.0242532	8.61345	11.1101
415614	fer (fps/fes related) tyrosine kinase(FER)	0.689978	0.00125609	0.024279	1.74039	2.49607
421445	mitochondrial ribosomal protein S18A(MRPS18A)	-0.565184	0.00125811	0.024279	78.4946	52.8329
101750586	interleukin-17 receptor C-like(LOC101750586)	-2.04695	0.00125696	0.024279	1.34658	0.323839
769919	abhydrolase domain containing 17A(ABHD17A)	-0.932546	0.00126213	0.0243199	166.97	104.999
421656	synaptojanin 2(SYNJ2)	0.951649	0.00126727	0.024382	2.01266	3.57343
419943	FtsJ homolog 3 (E. coli)(FTSJ3)	-0.932277	0.0012762	0.0245168	40.1066	24.9327
425840	AT rich interactive domain 4B (RBP1-like)(ARID4B)	0.742823	0.00128039	0.0245604	5.70432	8.2045
415509	arrestin domain containing 4(ARRDC4)	0.834195	0.00128263	0.0245664	4.83197	7.10348
417226	cyclin-dependent kinase 9(CDK9)	-0.720286	0.00129916	0.0247714	16.3604	11.4428
420347	zinc fingers and homeoboxes 1(ZHX1)	1.07259	0.00129732	0.0247714	1.68679	3.06355
423382	aarF domain containing kinase 1(ADCK1)	-0.86925	0.00129794	0.0247714	2.92537	1.46643
428210	leucine zipper protein 1(LUZP1)	0.661113	0.00130151	0.0247791	1.38529	2.21481
770678	ATP/GTP binding protein-like 5(AGBL5)	-0.900975	0.00131042	0.0249117	4.22136	2.91358
416531	chromosome transmission fidelity factor 18(CHTF18)	-0.809519	0.00131597	0.02498	12.7649	7.99455
374163	heat shock protein 90kDa beta (Grp94), member 1(HSP90B1)	0.40283	0.00132729	0.0251574	143.175	170.315
416400	essential meiotic structure-specific endonuclease subunit 2(EME2)	-0.781688	0.00134784	0.0254757	6.82975	4.55006
431670	death-associated protein kinase 1(DAPK1)	0.484712	0.00134808	0.0254757	1.99834	2.75515
395353	FK506 binding protein 3(FKBP3)	-0.741269	0.00135705	0.0256073	291.876	189.75
415522	VCP interacting membrane selenoprotein(VIMP)	0.69027	0.00137313	0.0258576	99.6768	165.269
423364	basic leucine zipper ATF-like transcription factor(BATF)	0.803341	0.00137437	0.0258576	1.79027	3.55269
415401	SAFB like transcription modulator(SLTM)	0.38122	0.00138296	0.0259751	7.10459	8.2939
768825	CDC42 small effector 2(CDC42SE2)	0.453097	0.00138469	0.0259751	8.17397	10.6246
416545	transducin beta like 3(TBL3)	-1.12041	0.00138857	0.0260097	46.702	21.191
101751638	uncharacterized LOC101751638(LOC101751638)	1.17381	0.00139417	0.0260762	2.13978	3.44905
423814	insulin-degrading enzyme(IDE)	0.642867	0.00140175	0.0260921	14.7155	19.2035
426815	SECIS binding protein 2(SECISBP2)	0.497348	0.0014032	0.0260921	4.82006	6.05276
416754	amidohydrolase domain containing 2(AMDHD2)	-0.465028	0.00140819	0.0261468	21.1127	17.7261
417991	PHD finger protein 5A(PHF5A)	-0.503825	0.00141559	0.026181	50.5755	37.8668
421884	dystonin(DST)	1.03974	0.00141824	0.026181	2.53959	4.88395
421947	neuroblastoma amplified sequence(NBAS)	0.620091	0.0014163	0.026181	3.82038	5.72062
107054576	uncharacterized LOC107054576(LOC107054576)	-1.05884	0.00141318	0.026181	6.67385	3.20071
429143	glypican 2(GPC2)	2.20939	0.0014234	0.0262384	0.396774	1.71872
771947	cytochrome c oxidase subunit 7B, mitochondrial-like(LOC771947)	-0.690575	0.00143361	0.0263884	663.359	466.915
395597	mitochondrial carrier 2(MTCH2)	-0.596829	0.00144074	0.0264433	141.19	118.588
424112	isocitrate dehydrogenase 1 (NADP+), soluble(IDH1)	0.653221	0.0014471	0.0265219	59.8438	86.4993
423235	synaptosomal-associated protein, 23kDa(SNAP23)	0.687481	0.00145251	0.0265447	11.9271	17.4577
423469	ankyrin repeat domain 9(ANKRD9)	-1.25875	0.00145044	0.0265447	3.28782	1.74573
100857368	zinc finger, CCHC domain containing 6(ZCCHC6)	0.689442	0.00146361	0.0267093	2.32246	3.27889
424026	ADP-ribosylation factor-like 4C(ARL4C)	-0.592405	0.00148259	0.027017	86.5947	66.3377
415416	family with sequence similarity 214 member A(FAM214A)	0.753484	0.00148708	0.0270603	12.1719	19.2514
427212	coagulation factor II thrombin receptor(F2R)	0.626237	0.00149487	0.0271246	24.7314	34.3777
418002	X-prolyl aminopeptidase (aminopeptidase P) 3, putative(XPNPEP3)	-0.671888	0.00149792	0.0271413	14.2536	9.10595
418661	Xg blood group(XG)	1.07826	0.00151006	0.0272838	4.3997	7.8429
420978	UDP-N-acetyl-alpha-D-galactosamine:polypeptide N-acetylgalactosaminyltransferase 12 (GalNAc-T12)(GALNT12)	-1.69522	0.001518	0.0273884	4.76786	1.19011
421258	cullin 9(CUL9)	0.877379	0.001528	0.0274523	4.17183	8.91933
427236	DENN/MADD domain containing 4C(DENND4C)	0.785601	0.00152649	0.0274523	1.27208	1.73719
769198	pleckstrin homology domain containing, family O member 2(PLEKHO2)	0.691345	0.00152759	0.0274523	9.85565	15.4602
427706	SFI1 centrin binding protein(SFI1)	0.616976	0.00153936	0.0276176	1.78394	3.24244
415910	tumor suppressor candidate 2(TUSC2)	-0.549358	0.00155418	0.0278053	17.1085	13.4295
107055398	GRP1 (general receptor for phosphoinositides 1)-associated scaffold protein(GRASP)	-0.903247	0.00155255	0.0278053	15.1172	11.0935
418926	PAN3 poly(A) specific ribonuclease subunit(PAN3)	0.495871	0.00156011	0.0278348	23.4168	27.6201
423276	zinc finger, FYVE domain containing 26(ZFYVE26)	0.793297	0.0015602	0.0278348	0.995801	1.77079
416547	growth factor, augmenter of liver regeneration(GFER)	-0.746977	0.00156784	0.0279174	3.07454	1.56054
417438	protein kinase, cAMP-dependent, regulatory, type I, alpha(PRKAR1A)	0.549507	0.00156921	0.0279174	125.581	164.4
101750777	Ras association domain family member 1(RASSF1)	-1.05966	0.00157771	0.0280296	120.914	81.9135
422387	myotubularin related protein 1(MTMR1)	-0.409723	0.0015931	0.0281462	33.3263	22.6251
428645	family with sequence similarity 83 member B(FAM83B)	-3.60118	0.00159147	0.0281462	2.63881	0.165572
107053315	uncharacterized LOC107053315(LOC107053315)	-2.18082	0.00159866	0.0282053	2.23342	0.386334
425052	t-complex 11 like 2(TCP11L2)	0.99958	0.00160384	0.0282577	19.1387	31.6727
417050	major histocompatibility complex, class II, DM alpha(DMA)	-0.890355	0.00160616	0.0282595	28.251	18.8401
416663	heme oxygenase 2(HMOX2)	-0.563559	0.00161601	0.0282914	17.8759	12.6716
418671	stromal antigen 3(STAG3)	0.447331	0.001612	0.0282914	3.85631	5.22038
420452	WD repeat domain 60(WDR60)	0.524869	0.00161745	0.0282914	3.29942	4.29354
422327	uracil phosphoribosyltransferase homolog(UPRT)	-0.754621	0.00161271	0.0282914	72.5714	45.9294
107053673	uncharacterized LOC107053673(LOC107053673)	1.35929	0.00161906	0.0282914	0.452757	1.09937
426582	HECT domain containing E3 ubiquitin protein ligase 4(HECTD4)	0.526759	0.00162418	0.0283421	3.26531	4.18013
422140	UTP14, U3 small nucleolar ribonucleoprotein, homolog A (yeast)(UTP14A)	-0.628657	0.00163184	0.0284367	30.6293	22.7385
414745	cadherin 2, type 1, N-cadherin (neuronal)(CDH2)	0.872848	0.00164143	0.0285649	61.3031	104.229
396255	calbindin 2, 29kDa (calretinin)(CALB2)	3.29477	0.00165521	0.0287654	0.390737	3.14241
418910	PDS5, regulator of cohesion maintenance, homolog B (S. cerevisiae)(PDS5B)	0.59565	0.00166803	0.0289488	7.45363	9.66238
404771	GTP binding protein overexpressed in skeletal muscle(GEM)	-1.26529	0.00167904	0.0290463	3.92365	1.67594
419074	F-box/WD repeat-containing protein 7-like(LOC419074)	-0.549542	0.00167902	0.0290463	17.2947	13.3087
419610	yrdC domain containing (E. coli)(YRDC)	-0.724738	0.00168048	0.0290463	25.0285	17.0704
415840	cyclin-dependent kinase 10(CDK10)	-0.692789	0.00168486	0.0290826	7.19841	5.17559
423079	Hermansky-Pudlak syndrome 5(HPS5)	1.34698	0.00169767	0.0292642	2.97252	7.87192
423460	protein phosphatase 2, regulatory subunit B', gamma(PPP2R5C)	0.481079	0.00170619	0.0293708	9.95988	13.0897
107048993	HPS5, biogenesis of lysosomal organelles complex 2 subunit 2(HPS5)	0.55335	0.00171076	0.0293708	5.65228	7.16429
107055142	circadian associated repressor of transcription(CIART)	-1.47061	0.00172512	0.0295378	6.40766	2.86425
107053377	uncharacterized LOC107053377(LOC107053377)	1.0357	0.00173234	0.0296215	2.72088	4.51768
416792	checkpoint with forkhead and ring finger domains, E3 ubiquitin protein ligase(CHFR)	0.659947	0.00173669	0.0296562	5.98489	7.83629
373901	LIM domain only 4(LMO4)	-0.597918	0.00175034	0.0298096	211.455	154.123
425119	lysine methyltransferase 5B(KMT5B)	0.655209	0.00175801	0.0299003	2.24167	3.26867
772206	single-pass membrane protein with coiled-coil domains 4(SMCO4)	-0.539091	0.00179829	0.0305446	16.0473	11.2346
416832	2-oxoglutarate and iron dependent oxygenase domain containing 2(OGFOD2)	-0.538588	0.00180167	0.0305614	8.20705	5.41395
396029	zinc finger E-box binding homeobox 1(ZEB1)	0.759678	0.00181859	0.0308074	10.6316	15.5785
395955	translin(TSN)	-0.315084	0.00182769	0.0309204	79.6383	67.1123
427009	ubiquinol-cytochrome c reductase core protein II(UQCRC2)	-0.328038	0.00184745	0.0312134	133.241	114.317
423654	receptor accessory protein 3(REEP3)	0.747698	0.00185611	0.0313182	33.1473	48.3807
422262	tetraspanin 6(TSPAN6)	-0.387502	0.00186124	0.0313632	66.6166	56.9045
396174	microtubule-associated protein 1B(MAP1B)	1.20868	0.00188024	0.0315169	4.6424	9.46329
419448	ubiquitination factor E4B(UBE4B)	0.430021	0.00187893	0.0315169	12.5506	16.1612
423402	forkhead box N3(FOXN3)	0.655574	0.00187802	0.0315169	4.5696	6.29064
770190	COX17 cytochrome c oxidase copper chaperone(COX17)	-0.593162	0.00187905	0.0315169	97.5928	68.6618
418677	cytoplasmic FMR1 interacting protein 1(CYFIP1)	0.589479	0.00188342	0.0315287	24.7418	34.5896
426522	G-patch domain containing 8(GPATCH8)	-0.537387	0.0018955	0.0316895	13.0413	11.2167
396431	thyroid hormone receptor, beta(THRB)	0.886182	0.00192184	0.0320458	8.48915	13.5081
418404	NFKB inhibitor zeta(NFKBIZ)	1.07883	0.00192857	0.032116	6.42331	13.5088
421469	HEAT repeat containing 5B(HEATR5B)	0.501506	0.00193172	0.0321264	3.39315	4.70428
416478	adaptor related protein complex 5 zeta 1 subunit(AP5Z1)	-0.520063	0.00194	0.0321385	6.77311	5.13161
423905	coiled-coil domain containing 186(CCDC186)	0.786808	0.00193882	0.0321385	3.44892	5.16867
100857847	CDGSH iron sulfur domain 3(CISD3)	-1.28506	0.00193768	0.0321385	176.189	91.6754
423389	general transcription factor IIA 1(GTF2A1)	0.635878	0.00194843	0.0321945	10.9719	14.5083
427681	transmembrane protein 8A(TMEM8A)	-0.535412	0.00194644	0.0321945	23.8513	18.021
422358	SWI/SNF related, matrix associated, actin dependent regulator of chromatin, subfamily a, member 1(SMARCA1)	0.616818	0.00196085	0.0323579	16.0418	21.5138
415635	polymerase (RNA) II subunit C(POLR2C)	-0.494717	0.00198145	0.0326133	88.883	71.1972
769492	NADH:ubiquinone oxidoreductase core subunit S8(NDUFS8)	-0.697743	0.00198053	0.0326133	101.169	78.8484
770125	SMT3 suppressor of mif two 3 homolog 2 (S. cerevisiae)(SUMO2)	0.38321	0.001987	0.0326626	197.119	238.989
422071	chromosome 17 open reading frame 89(C17orf89)	-1.20295	0.00200171	0.0328198	85.7102	51.4839
427291	cyclin G associated kinase(GAK)	0.504379	0.00201271	0.0329317	2.85194	3.7495
100857572	HtrA serine peptidase 1(HTRA1)	1.328	0.0020137	0.0329317	83.93	204.472
421839	protease, serine 35(PRSS35)	1.5832	0.00204542	0.0333223	1.25599	3.3102
418081	carbohydrate (chondroitin 4) sulfotransferase 11(CHST11)	0.786	0.00205289	0.0333588	2.44381	4.26832
107056413	protein tyrosine phosphatase receptor type C-associated protein-like(LOC107056413)	-1.13771	0.00205173	0.0333588	11.06	9.09376
770322	mitochondrial ribosomal protein S28(MRPS28)	-0.589936	0.00206272	0.0334646	114.71	82.5047
374147	bone morphogenetic protein receptor type II(BMPR2)	1.13223	0.00210062	0.0339613	2.88325	5.14215
430477	collagen, type XVI, alpha 1(COL16A1)	-0.89705	0.00210056	0.0339613	11.2085	7.30009
421494	desumoylating isopeptidase 2(DESI2)	0.502015	0.00210654	0.0340033	20.2919	25.6312
427462	golgi membrane protein 1(GOLM1)	0.759358	0.00211121	0.0340033	5.94994	9.66252
428148	laminin, alpha 5(LAMA5)	1.05866	0.00211026	0.0340033	15.8711	36.1623
421577	parkin RBR E3 ubiquitin protein ligase(PARK2)	-1.27073	0.00212883	0.0342025	2.55792	0.929414
100858006	chromosome 11 open reading frame 31(C11orf31)	-1.13291	0.00212894	0.0342025	233.013	160.642
100859595	RNA binding motif protein 15(RBM15)	-0.626994	0.00213788	0.0343029	3.98797	2.676
415954	asporin(ASPN)	1.30484	0.00214245	0.034333	1.04232	2.57968
419293	bactericidal/permeability-increasing protein(BPI)	-2.66092	0.00214922	0.0343502	14.8557	2.51095
421023	rotatin(RTTN)	0.610603	0.00215044	0.0343502	2.12367	2.72098
422609	1-acylglycerol-3-phosphate O-acyltransferase 9-like(LOC422609)	0.998088	0.0021516	0.0343502	0.6959	1.65131
373889	hexokinase 1(HK1)	0.381316	0.00215477	0.0343579	73.8458	93.5898
426277	transportin 3(TNPO3)	-0.512406	0.00216733	0.0345149	36.3421	30.8862
422268	premature ovarian failure, 1B(POF1B)	1.20675	0.00217623	0.0346134	0.556816	1.21806
107052480	uncharacterized LOC107052480(LOC107052480)	0.812594	0.00219412	0.0348545	32.521	48.2804
422765	FRY-like(FRYL)	0.791051	0.00220402	0.0349683	2.77496	4.27755
107053489	uncharacterized LOC107053489(LOC107053489)	0.88067	0.00220923	0.0350073	2.67298	4.2973
101748842	par-6 partitioning defective 6 homolog alpha (C. elegans)(PARD6A)	-1.18248	0.00221232	0.0350129	3.68257	2.1105
423190	cytoskeleton associated protein 5(CKAP5)	0.534983	0.00222026	0.035095	11.2385	14.8641
107054333	spermatogenesis associated 2-like(SPATA2L)	-0.864305	0.00223243	0.0352297	34.5049	26.9824
107055138	HCLS1 associated protein X-1(HAX1)	-0.756795	0.00223431	0.0352297	40.9666	31.3717
427964	glucan (1,4-alpha-), branching enzyme 1(GBE1)	0.623702	0.00223764	0.0352387	14.9927	18.8951
101751145	family with sequence similarity 212 member A(FAM212A)	-0.78842	0.00224339	0.0352856	96.1849	80.5746
415738	zinc finger protein 423(ZNF423)	-1.71158	0.00225667	0.0353778	2.53244	0.775409
427512	dipeptidyl-peptidase 8(DPP8)	0.485515	0.00225756	0.0353778	6.58207	8.79672
107051996	uncharacterized LOC107051996(LOC107051996)	1.51404	0.00225731	0.0353778	2.68032	5.12596
417269	cell division cycle 26(CDC26)	-0.918766	0.0022717	0.0355121	72.5376	51.2225
420472	kinesin family member 5B(KIF5B)	0.549186	0.0022844	0.0356668	28.1165	36.3741
100859284	undifferentiated embryonic cell transcription factor 1-like(LOC100859284)	-1.58992	0.00230474	0.0359404	4.60449	2.007
421905	testis development related protein(TDRP)	0.945299	0.00232717	0.0362459	0.997153	2.12663
416740	isthmin 1, angiogenesis inhibitor(ISM1)	-0.972375	0.00235055	0.0365654	42.0607	21.479
416865	kinetochore associated 1(KNTC1)	0.67869	0.00236456	0.0367386	1.67542	2.35854
769506	diacylglycerol kinase, eta(DGKH)	0.950404	0.0023753	0.0368604	0.868164	1.59139
429955	RAB15, member RAS oncogene family(RAB15)	-0.725867	0.00238452	0.0369586	71.2369	49.7281
415704	membrane bound transcription factor peptidase, site 1(MBTPS1)	0.406365	0.00239283	0.0370321	43.9833	55.7157
427971	ADAM metallopeptidase with thrombospondin type 1 motif, 5(ADAMTS5)	1.00811	0.00239507	0.0370321	4.08175	7.07867
417217	dynamin 1(DNM1)	-0.379817	0.0024128	0.0372612	20.3082	16.2778
419927	bystin like(BYSL)	-0.727889	0.0024178	0.0372932	19.4597	14.3349
101748971	phosphatidylinositol glycan anchor biosynthesis class Y(PIGY)	-0.504605	0.00242497	0.0373585	76.4601	59.7153
418873	potassium channel regulator(KCNRG)	-1.21239	0.00242994	0.03739	1.65611	0.820586
395338	aldo-keto reductase family 1, member B10 (aldose reductase)(AKR1B10)	0.510289	0.00245293	0.0376545	96.2713	131.294
421717	nuclear receptor coactivator 7(NCOA7)	0.387565	0.00245303	0.0376545	7.03428	8.80086
427182	junction mediating and regulatory protein, p53 cofactor(JMY)	0.581032	0.00245897	0.0377002	4.29335	5.81827
425359	mevalonate diphosphate decarboxylase(MVD)	-0.836534	0.00248273	0.0379733	88.3266	66.2728
374096	SMAD family member 6(SMAD6)	-0.970715	0.00249296	0.037993	3.60308	2.42353
419528	neurofilament, light polypeptide(NEFL)	1.77236	0.00248825	0.037993	0.518253	1.88595
100857108	chromodomain helicase DNA binding protein 5(CHD5)	0.827646	0.00249008	0.037993	3.93821	7.91975
416536	hydroxyacylglutathione hydrolase-like(HAGHL)	-0.782503	0.0024964	0.0380001	11.2255	6.97308
427803	sphingosine kinase 1(SPHK1)	-0.840333	0.00250282	0.0380071	46.1	32.9651
415824	GINS complex subunit 2(GINS2)	-1.03499	0.0025121	0.0381027	18.3684	10.0094
420867	thioredoxin domain containing 5 (endoplasmic reticulum)(TXNDC5)	0.285548	0.00252251	0.0381064	60.4577	71.0816
422649	solute carrier family 4 (sodium bicarbonate cotransporter), member 4(SLC4A4)	0.820687	0.00252432	0.0381064	0.923262	1.6916
425184	family with sequence similarity 195, member A(FAM195A)	-1.61778	0.00253027	0.0381064	24.5754	9.9519
427502	transient receptor potential cation channel, subfamily M, member 7(TRPM7)	0.584668	0.00252225	0.0381064	7.24742	9.77903
101748025	RNA pseudouridylate synthase domain containing 3(RPUSD3)	-0.970558	0.00254484	0.0382806	57.8284	39.4752
420026	MLX, MAX dimerization protein(MLX)	-0.814136	0.00255867	0.0384434	102.861	57.3224
419578	nudC nuclear distribution protein(NUDC)	-0.464566	0.00257864	0.0386523	40.1308	28.3936
426266	gem nuclear organelle associated protein 6(GEMIN6)	-0.582782	0.00257841	0.0386523	23.3316	15.739
395875	collagen, type XII, alpha 1(COL12A1)	1.70733	0.00259153	0.0386638	0.494019	1.43553
416660	mahogunin, ring finger 1(MGRN1)	-0.421454	0.00258337	0.0386638	66.77	56.3287
420099	mediator complex subunit 16(MED16)	-0.485925	0.00258959	0.0386638	13.1525	10.2643
421010	zinc binding alcohol dehydrogenase domain containing 2(ZADH2)	-0.426636	0.00258607	0.0386638	15.5465	11.3391
423322	signal recognition particle 54kDa(SRP54)	0.539711	0.00260197	0.0387289	27.7031	33.0013
101747338	PHD finger protein 13-like(LOC101747338)	-0.865661	0.00260185	0.0387289	23.6202	15.6881
427165	trafficking protein particle complex 13(TRAPPC13)	0.781561	0.00261144	0.0388246	6.1243	10.038
415608	erythrocyte membrane protein band 4.1 like 4A(EPB41L4A)	0.432314	0.00261522	0.0388356	20.971	25.6526
428281	elongation factor Tu GTP binding domain containing 2(EFTUD2)	-0.540682	0.00263166	0.0390342	84.5322	59.001
420292	tissue specific transplantation antigen P35B(TSTA3)	-0.758719	0.00263638	0.0390589	36.3236	22.1422
396238	v-yes-1 Yamaguchi sarcoma viral oncogene homolog 1(YES1)	0.291988	0.00264384	0.0391239	57.6774	66.17
374118	SUFU negative regulator of hedgehog signaling(SUFU)	0.328263	0.00265195	0.0391985	29.7674	38.1226
100857442	LysM domain containing 1(LYSMD1)	-1.27257	0.00265718	0.0392303	5.0684	3.64996
771117	scavenger receptor class A member 3(SCARA3)	-0.579629	0.00267692	0.0394761	36.6695	29.7203
107055336	Src homology 2 domain containing transforming protein D(SHD)	-1.22171	0.00268188	0.0395036	5.07694	3.31925
415437	centrosomal protein 152kDa(CEP152)	0.628137	0.00268532	0.0395087	1.81759	2.53416
395475	KN motif and ankyrin repeat domains 1(KANK1)	-1.32259	0.00268905	0.0395178	1.57991	0.578512
395490	Tax1 (human T-cell leukemia virus type I) binding protein 1(TAX1BP1)	0.572873	0.00269619	0.0395317	23.1873	31.2175
420476	KIAA1462(KIAA1462)	1.30362	0.00270201	0.0395716	0.445699	1.12829
416753	ATPase, H+ transporting, lysosomal 16kDa, V0 subunit c(ATP6V0C)	-0.235297	0.0027209	0.0397648	307.449	269.572
418077	KIAA1033(KIAA1033)	0.505475	0.00272144	0.0397648	4.01602	5.14169
415679	metastasis suppressor 1-like(MTSS1L)	0.845413	0.00273469	0.0399127	11	21.4112
418944	sacsin molecular chaperone(SACS)	0.763173	0.00274915	0.0400322	4.22514	5.91141
430580	protein phosphatase 6, regulatory subunit 2(PPP6R2)	0.434638	0.00274893	0.0400322	4.34344	5.9064
421248	phosphorylase, glycogen; brain(PYGB)	-0.878504	0.00275608	0.0400416	3.33669	1.75862
424165	Bardet-Biedl syndrome 5(BBS5)	0.702826	0.00277187	0.0402252	15.9879	22.482
418379	discoidin, CUB and LCCL domain containing 2(DCBLD2)	0.506241	0.00281723	0.0408316	42.7337	54.5066
100533998	fucose-1-phosphate guanylyltransferase(FPGT)	-1.27408	0.00282006	0.0408316	3.36637	1.39263
423004	regulator of microtubule dynamics 3(RMDN3)	-0.476473	0.00283769	0.0410403	14.0312	9.88258
416297	family with sequence similarity 13, member B(FAM13B)	0.62717	0.00284289	0.0410689	4.49016	6.50987
421766	sestrin 1(SESN1)	-0.665665	0.00285297	0.041168	7.77244	4.72847
416363	cytoplasmic polyadenylation element binding protein 4(CPEB4)	1.13402	0.00285733	0.0411843	0.702011	1.25062
416574	dynactin subunit 5(DCTN5)	-0.507276	0.00286223	0.0412083	65.7659	45.9933
415896	small integral membrane protein 4(SMIM4)	-0.792604	0.00287656	0.041368	101.012	70.0563
420103	polymerase (RNA) II subunit E(POLR2E)	-0.507577	0.00291053	0.0417154	143.73	115.068
427153	excision repair cross-complementation group 8(ERCC8)	0.809461	0.00290946	0.0417154	1.85971	2.8029
421688	mitogen-activated protein kinase kinase kinase 5(MAP3K5)	0.760176	0.00292324	0.0418036	3.79471	6.26781
418619	synapse associated protein 1(SYAP1)	0.673424	0.00293039	0.0418589	20.0991	25.9629
420785	protein disulfide isomerase family A member 4(PDIA4)	0.397616	0.00296663	0.04228	49.1476	57.6624
426323	transmembrane protein 138(TMEM138)	-0.729555	0.00296807	0.04228	111.197	81.8867
768362	POP4 homolog, ribonuclease P/MRP subunit(POP4)	-0.844575	0.00296981	0.04228	13.2409	7.62283
419966	N-myristoyltransferase 1(NMT1)	-0.472945	0.00298509	0.042285	55.224	43.6515
423210	INO80 complex subunit(INO80)	0.622193	0.002985	0.042285	4.84082	6.90897
424578	DNA methyltransferase 1 associated protein 1(DMAP1)	-0.530851	0.00298567	0.042285	4.3526	3.34687
428309	contactin associated protein 1(CNTNAP1)	-2.26449	0.00297457	0.042285	4.60213	1.11564
100858401	nuclear receptor 2C2-associated protein(NR2C2AP)	-0.527635	0.00298673	0.042285	20.9761	17.1228
421415	uncharacterized LOC421415(LOC421415)	1.15107	0.00299683	0.0423447	2.14819	3.27023
101751757	chromosome 15 open reading frame, human C22orf39(C15H22ORF39)	-0.861372	0.00299759	0.0423447	121.141	98.0761
418153	ELKS/RAB6-interacting/CAST family member 1(ERC1)	0.578631	0.00300584	0.0424143	2.70255	3.72992
429010	family with sequence similarity 126, member B(FAM126B)	0.514488	0.00301265	0.0424634	2.40408	2.98132
428635	synaptosomal-associated protein, 91kDa(SNAP91)	1.13326	0.00303356	0.0426639	0.763559	1.38684
428567	tubulin folding cofactor C(TBCC)	-0.444597	0.00305219	0.0428785	14.9847	12.2726
101748000	uncharacterized LOC101748000(LOC101748000)	0.942258	0.00306672	0.0430353	1.8065	3.35629
416511	ATP synthase mitochondrial F1 complex assembly factor 2(ATPAF2)	-0.93922	0.0030715	0.0430414	28.1202	16.3289
426381	embryonic ectoderm development(EED)	-0.997664	0.0030739	0.0430414	13.5622	6.09296
420617	insulin-like growth factor 2 mRNA binding protein 3(IGF2BP3)	0.55133	0.00307797	0.043051	4.47502	5.92918
426803	translocase of outer mitochondrial membrane 5(TOMM5)	-0.807261	0.00308865	0.0431531	305.733	201.454
420743	dpy-19-like 1 (C. elegans)(DPY19L1)	0.82977	0.00309588	0.0432068	21.5951	31.9759
427387	sema domain, transmembrane domain (TM), and cytoplasmic domain, (semaphorin) 6A(SEMA6A)	1.28158	0.00310318	0.0432142	0.584648	1.36444
100859373	pleckstrin homology domain containing, family G (with RhoGef domain) member 4(PLEKHG4)	-0.770277	0.00310035	0.0432142	32.8413	20.1916
769748	zinc finger, DHHC-type containing 1(ZDHHC1)	-0.513884	0.00312308	0.0434439	4.46138	3.46337
428807	protease-associated domain containing 1(PRADC1)	-0.497857	0.00314635	0.0437199	40.1705	30.8211
374177	hypoxia inducible factor 1, alpha subunit (basic helix-loop-helix transcription factor)(HIF1A)	0.576556	0.00316421	0.0438776	19.8898	25.8191
417920	cyclin-dependent kinase 17(CDK17)	0.88339	0.00316821	0.0438776	8.06764	13.1077
426233	mitochondrial ribosomal protein L45(MRPL45)	-0.626593	0.00317309	0.0438776	62.2577	43.2248
101747380	calcium/calmodulin-dependent protein kinase II inhibitor 2(CAMK2N2)	-0.695443	0.0031749	0.0438776	41.2539	31.4866
416521	phosphoribosyl pyrophosphate synthetase-associated protein 2(PRPSAP2)	-0.394895	0.00321358	0.0443161	41.8306	29.9942
107054498	uncharacterized LOC107054498(LOC107054498)	-1.36069	0.00321963	0.0443516	1.18468	0.472497
421628	nucleoporin 43kDa(NUP43)	-0.392407	0.00323992	0.044583	15.9784	11.3091
417333	UDP-GlcNAc:betaGal beta-1,3-N-acetylglucosaminyltransferase-like 1(B3GNTL1)	0.64378	0.00324691	0.044631	2.44895	3.19405
424954	polymerase (RNA) II subunit H(POLR2H)	-0.668844	0.00326767	0.0446756	65.8509	43.6933
428145	TP53 regulating kinase(TP53RK)	-0.863415	0.00325468	0.0446756	39.1556	28.1017
428563	mitochondrial amidoxime reducing component 2(MARC2)	0.588942	0.00326352	0.0446756	6.7919	9.96794
769677	flap structure-specific endonuclease 1(FEN1)	-0.579039	0.00326623	0.0446756	49.3185	35.4813
422105	mitochondrial ribosomal protein L27(MRPL27)	-0.362246	0.00330077	0.0450665	53.1687	41.8438
427385	Dmx-like 1(DMXL1)	0.764674	0.00330332	0.0450665	1.9565	2.80671
395272	clathrin, heavy chain (Hc)(CLTC)	0.367285	0.00332804	0.045237	34.5639	42.6168
416619	eukaryotic elongation factor 2 kinase(EEF2K)	-0.780085	0.00332743	0.045237	2.46563	1.31445
420066	CD320 molecule(CD320)	-0.508569	0.00333776	0.045237	90.1202	81.6301
420598	sorting nexin 13(SNX13)	0.73036	0.00333075	0.045237	4.29795	5.88339
420917	ANKH inorganic pyrophosphate transport regulator(ANKH)	0.384403	0.00333885	0.045237	44.0312	57.2511
424101	G protein-coupled receptor 1(GPR1)	0.893134	0.00332628	0.045237	2.78519	4.90071
419373	isoprenylcysteine carboxyl methyltransferase(ICMT)	-0.648283	0.00334481	0.0452454	24.4113	17.3072
415642	glucose-fructose oxidoreductase domain containing 2(GFOD2)	-0.430588	0.00337516	0.045298	61.0858	50.5755
419685	lysophospholipase II(LYPLA2)	-0.518162	0.003357	0.045298	25.6077	22.8608
422127	lethal giant larvae homolog 2 (Drosophila)(LLGL2)	0.640064	0.00337711	0.045298	9.03107	13.9111
422395	fragile X mental retardation 1(FMR1)	0.465084	0.00337445	0.045298	11.2286	13.364
423683	HECT and RLD domain containing E3 ubiquitin protein ligase 4(HERC4)	0.483266	0.00336531	0.045298	8.19696	10.5361
771771	TBC1 domain family, member 13(TBC1D13)	-0.526903	0.00337387	0.045298	10.2948	7.65425
107052471	lipoyl(octanoyl) transferase 2 (putative)(LIPT2)	-1.25037	0.00336945	0.045298	17.9224	9.03008
395349	follistatin like 1(FSTL1)	0.567994	0.00339492	0.0454848	148.976	223.744
421497	v-akt murine thymoma viral oncogene homolog 3(AKT3)	0.766185	0.00339817	0.0454848	3.31852	5.22526
395786	axin 1(AXIN1)	-0.753657	0.00340746	0.0455613	9.54216	6.10649
422233	muscleblind-like splicing regulator 3(MBNL3)	0.447099	0.00341384	0.0455988	21.7322	26.8863
417190	torsin family 1, member A (torsin A)(TOR1A)	-0.563039	0.00342986	0.045765	6.2018	5.02603
424192	lymphocyte antigen 75(LY75)	0.868313	0.00344253	0.0458381	7.59653	12.0683
769996	mitochondrial ribosomal protein S16(MRPS16)	-0.499509	0.0034409	0.0458381	71.574	64.3296
418074	NUAK family, SNF1-like kinase, 1(NUAK1)	0.67703	0.00344997	0.0458892	25.2701	38.7721
395139	ST3 beta-galactoside alpha-2,3-sialyltransferase 2(ST3GAL2)	-0.481461	0.00346304	0.0459891	34.1993	29.5039
419865	WD repeat domain 77(WDR77)	-0.673196	0.00347417	0.0460271	53.9526	35.4043
424659	prolyl-tRNA synthetase 2, mitochondrial (putative)(PARS2)	-0.819615	0.00347477	0.0460271	12.2666	8.37609
424731	armadillo repeat containing 8(ARMC8)	0.424152	0.0035149	0.0464623	10.8831	13.676
769609	chromosome transmission fidelity factor 8(CHTF8)	-0.987216	0.00351918	0.0464707	38.6955	23.1964
416491	PDGFA associated protein 1(PDAP1)	-0.652493	0.00353235	0.0465963	104.504	63.7896
100859609	serine/arginine-rich splicing factor 7-like(LOC100859609)	-0.603269	0.0035381	0.046624	31.4083	22.101
420558	cyclin-dependent kinase 6(CDK6)	0.470925	0.00354541	0.046672	10.4664	13.1616
430878	proteasome 26S subunit, non-ATPase 11(PSMD11)	-0.50265	0.00355058	0.046692	170.356	135.857
427652	cytoplasmic phosphatidylinositol transfer protein 1-like(LOC427652)	-1.975	0.00355546	0.046708	1.51964	0.504741
101747474	ubiquitin specific peptidase 50(USP50)	1.17325	0.00357784	0.0469536	0.50966	1.26384
420203	RALY RNA binding protein-like(RALYL)	1.14164	0.00358933	0.0470091	0.988377	2.38682
421343	RAB3 GTPase activating non-catalytic protein subunit 2(RAB3GAP2)	0.506813	0.00358944	0.0470091	5.06128	6.96729
423461	dynein, cytoplasmic 1, heavy chain 1(DYNC1H1)	0.699802	0.00359365	0.047016	27.7985	43.1171
423915	attractin-like 1(ATRNL1)	0.682149	0.00360195	0.0470763	7.28042	10.0315
420968	charged multivesicular body protein 5(CHMP5)	0.479972	0.00360643	0.0470866	58.3142	75.0039
421074	RIO kinase 3(RIOK3)	0.451765	0.00361407	0.0471381	19.219	24.4361
419867	RAP1A, member of RAS oncogene family(RAP1A)	0.516506	0.00363205	0.0473243	78.4843	99.9372
408046	kinesin family member 5C(KIF5C)	1.0043	0.00364033	0.047371	7.43808	14.7594
423071	nucleobindin 2(NUCB2)	0.614578	0.00364678	0.047371	57.264	75.1855
396414	ribosome binding protein 1(RRBP1)	0.681996	0.00365476	0.0474264	23.0309	39.6466
417147	ADAMTS-like 2(ADAMTSL2)	1.1056	0.00368538	0.0477751	4.61254	10.6185
428570	suppressor of cytokine signaling 5(SOCS5)	0.827956	0.00369016	0.0477886	7.88993	13.1099
417275	polymerase (DNA directed), epsilon 3, accessory subunit(POLE3)	-0.492918	0.00370599	0.0479223	15.4996	10.7527
107056278	probable N-acetyltransferase camello(LOC107056278)	-0.790039	0.00370801	0.0479223	47.8541	37.6964
423565	leucine rich repeat protein 1(LRR1)	-0.539696	0.00372103	0.0480132	11.2659	8.88581
107052692	VAMP associated protein A(VAPA)	0.525287	0.00372256	0.0480132	50.5967	68.2219
100858027	lethal giant larvae homolog 1 (Drosophila)(LLGL1)	-0.737889	0.00374632	0.0482707	35.96	26.4862
416429	stannin(SNN)	-1.21472	0.00376091	0.0483802	11.7652	4.41787
420322	WNT1 inducible signaling pathway protein 1(WISP1)	4.09454	0.0037624	0.0483802	0.65631	14.9782
416984	citron rho-interacting serine/threonine kinase(CIT)	0.764556	0.00376724	0.0483936	2.34926	3.95502
415417	guanine nucleotide binding protein (G protein), beta 5(GNB5)	0.728176	0.00378325	0.0485505	3.77136	5.69461
420437	myeloid/lymphoid or mixed-lineage leukemia 3(MLL3)	0.755256	0.00379496	0.0486517	2.72172	4.44213
100859394	methyltransferase like 23(METTL23)	-0.840019	0.00379963	0.0486628	7.00801	3.59649
420174	solute carrier organic anion transporter family member 5A1(SLCO5A1)	0.421144	0.00380723	0.0487111	5.59796	6.64454
424699	leptin receptor overlapping transcript(LEPROT)	0.539094	0.00382065	0.0488339	120.185	153.029
415557	mitogen-activated protein kinase kinase 5(MAP2K5)	0.245272	0.00385242	0.0491907	41.2813	50.994
416064	Hydroxyacyl-thioester dehydratase type 2, mitochondrial(RPP14)	-0.765201	0.00385729	0.0492036	28.0989	18.9162
769979	transmembrane protein 80(TMEM80)	-0.55219	0.00387474	0.0493769	11.6099	7.43617
374198	amyloid beta (A4) precursor protein(APP)	0.58974	0.00390251	0.049681	87.9271	132.572

## Sheet: 12hpi
Entrez_gene_id	Gene_name	log2FC	p-value	FDR	FPKM
					WT	KO
415507	chromodomain helicase DNA binding protein 2(CHD2)	1.04142	1.84216e-16	1.27146e-12	7.18493	14.5558
429474	microtubule associated monooxygenase, calponin and LIM domain containing 1(MICAL1)	-3.21096	1.76158e-16	1.27146e-12	1.25918	0.11385
416653	family with sequence similarity 234 member A(FAM234A)	-0.730812	1.84649e-15	8.49632e-12	28.8021	17.1411
416756	RNA binding protein S1, serine-rich domain(RNPS1)	-0.712935	3.83211e-15	1.32246e-11	71.4865	41.57
107052718	endogenous retrovirus group K member 11 Pol protein(LOC107052718)	1.38634	6.06327e-15	1.67395e-11	747.929	1897.66
416551	nth-like DNA glycosylase 1(NTHL1)	-1.62577	3.83661e-14	8.82676e-11	10.3207	3.15223
107052719	uncharacterized LOC107052719(LOC107052719)	1.28187	6.15977e-14	1.21471e-10	1849.64	4355.06
416590	TSR3, 20S rRNA accumulation, homolog (S. cerevisiae)(TSR3)	-1.05368	4.66634e-13	7.99029e-10	14.7843	7.23061
419957	STE20-related kinase adaptor alpha(STRADA)	-0.716175	5.20955e-13	7.99029e-10	36.1341	21.9668
429878	testis-specific kinase 1(TESK1)	-8.95656	1.29994e-12	1.79444e-09	8.10917	0.0209124
425567	POP1 homolog, ribonuclease P/MRP subunit(POP1)	-1.31477	1.71225e-12	2.14872e-09	6.09157	2.26785
426121	mitochondrial ribosomal protein L28(MRPL28)	-0.832357	3.58083e-12	4.11915e-09	76.9896	41.3002
422675	MAD2 mitotic arrest deficient-like 1 (yeast)(MAD2L1)	-0.994487	1.11594e-11	1.18495e-08	31.1124	15.4811
428876	DDB1 and CUL4 associated factor 5(DCAF5)	-1.81295	1.46286e-11	1.44238e-08	32.9624	9.12657
421614	glutamate receptor, metabotropic 1(GRM1)	-4.65118	2.57719e-11	2.3717e-08	1.07778	0.033335
419671	microtubule-actin crosslinking factor 1(MACF1)	0.837482	3.02047e-11	2.60591e-08	6.2824	11.1083
416481	WD repeat domain, phosphoinositide interacting 2(WIPI2)	-0.593837	6.71277e-11	5.45077e-08	54.139	35.6654
100316920	odd-skipped related transciption factor 1(OSR1)	1.26795	8.35689e-11	6.40881e-08	7.58302	15.6288
107052884	uncharacterized LOC107052884(LOC107052884)	-4.80043	1.56164e-10	1.13457e-07	2.16384	0.180954
100859468	SLAIN motif-containing protein-like(LOC100859468)	-1.45485	2.43656e-10	1.68171e-07	6.32011	2.18834
422002	GTPase SLIP-GC-like(LOC422002)	-3.01364	2.65008e-10	1.74199e-07	3.4654	0.383658
395921	2',3'-cyclic nucleotide 3' phosphodiesterase(CNP)	-0.557207	3.79714e-10	2.38253e-07	54.3158	35.7668
418436	MYC induced nuclear antigen(MINA)	-1.44295	4.0414e-10	2.42554e-07	7.63316	2.91038
427672	glutamyl-tRNA synthetase 2, mitochondrial(EARS2)	-1.18152	7.58299e-10	4.36148e-07	7.39242	3.23654
416658	chromosome 14 open reading frame, human C7orf26(C7ORF26)	-0.988818	1.22693e-09	6.77459e-07	20.4521	9.9475
396170	low density lipoprotein receptor-related protein 1(LRP1)	1.00381	1.4055e-09	7.46214e-07	39.3712	73.4465
395643	PDZ and LIM domain 4(PDLIM4)	-2.48152	1.49729e-09	7.65502e-07	4.45719	0.681743
416450	golgi to ER traffic protein 4(GET4)	-0.557802	2.01207e-09	9.91951e-07	60.9012	41.4886
417487	GTF2I repeat domain containing 1(GTF2IRD1)	0.882235	2.47743e-09	1.17926e-06	14.2307	25.143
101751691	D-beta-hydroxybutyrate dehydrogenase, mitochondrial-like(LOC101751691)	2.17301	3.08921e-09	1.42145e-06	1.51315	6.62183
395463	forkhead box K1(FOXK1)	-0.82341	3.80692e-09	1.69519e-06	9.57042	5.1896
770610	ATP-binding cassette, sub-family A (ABC1), member 7(ABCA7)	1.13843	3.98578e-09	1.71937e-06	3.36864	7.07652
374237	chromobox homolog 1(CBX1)	-0.691213	4.50723e-09	1.88539e-06	49.7436	29.7233
420263	DDB1 and CUL4 associated factor 13(DCAF13)	-0.635204	6.56267e-09	2.66445e-06	72.3906	45.236
416428	thioredoxin domain containing 11(TXNDC11)	-0.844718	6.7563e-09	2.66468e-06	22.2954	12.4332
395143	SRY-box 4(SOX4)	-4.54391	1.06558e-08	4.08589e-06	6.43383	0.325231
416521	phosphoribosyl pyrophosphate synthetase-associated protein 2(PRPSAP2)	-0.764985	1.28041e-08	4.77699e-06	44.2128	26.09
415625	GINS complex subunit 3(GINS3)	-0.668945	1.68631e-08	6.12574e-06	24.3944	15.1511
418127	solute carrier family 13 (sodium/sulfate symporter), member 4(SLC13A4)	2.78882	1.95609e-08	6.77322e-06	0.390908	2.09171
418075	adaptor protein, phosphotyrosine interaction, PH domain and leucine zipper containing 2(APPL2)	0.967202	2.08899e-08	7.03328e-06	10.394	20.3113
395785	hydroxysteroid (17-beta) dehydrogenase 4(HSD17B4)	-0.923711	3.16229e-08	1.03934e-05	37.355	19.3902
416612	glycerophosphodiester phosphodiesterase 1(GDE1)	-0.730494	3.65866e-08	1.17452e-05	21.5375	13.411
100859828	TBC1 domain family member 24(TBC1D24)	-0.920313	3.92234e-08	1.23055e-05	4.75557	2.43632
422621	polymerase (RNA) II (DNA directed) polypeptide B, 140kDa(POLR2B)	-0.537992	4.3603e-08	1.33755e-05	25.542	17.4465
395969	integral membrane protein 2B(ITM2B)	0.548908	5.31997e-08	1.57042e-05	94.3818	139.241
420935	adenylate cyclase 2 (brain)(ADCY2)	1.34839	5.34697e-08	1.57042e-05	1.25803	3.57098
420592	leucine rich repeat containing 72(LRRC72)	-5.78954	5.54536e-08	1.59475e-05	7.76832	0.150789
416431	ubiquitin specific peptidase 42(USP42)	-0.712587	5.96169e-08	1.67949e-05	4.57395	2.79821
419552	lysosomal protein transmembrane 5(LAPTM5)	-2.99141	7.2167e-08	1.99239e-05	10.6284	1.42134
423444	B-cell CLL/lymphoma 11B (zinc finger protein)(BCL11B)	-1.91112	9.78619e-08	2.50164e-05	1.61178	0.436231
428261	leucine rich repeat neuronal 2(LRRN2)	-4.42429	9.63308e-08	2.50164e-05	1.05316	0.0301667
418019	dynein axonemal light chain 4(DNAL4)	-0.76503	1.03294e-07	2.59249e-05	30.6982	17.8889
420402	coiled-coil domain containing 12(CCDC12)	-0.657395	1.08337e-07	2.6705e-05	30.0457	18.2257
374119	neural precursor cell expressed, developmentally down-regulated 4-like, E3 ubiquitin protein ligase(NEDD4L)	0.52025	1.28904e-07	3.12175e-05	8.56911	12.2805
100859273	E3 ubiquitin-protein ligase HUWE1-like(LOC100859273)	1.13137	1.31457e-07	3.12868e-05	44.8581	91.4359
768522	G1 to S phase transition 1(GSPT1)	-0.679324	1.62662e-07	3.80574e-05	46.0855	28.3149
415557	mitogen-activated protein kinase kinase 5(MAP2K5)	0.445402	1.74198e-07	3.87843e-05	37.5481	50.3579
415684	ring finger and WD repeat domain 3(RFWD3)	-0.808185	1.73156e-07	3.87843e-05	6.56825	3.50538
424256	uridine monophosphate synthetase(UMPS)	-0.59255	1.69452e-07	3.87843e-05	50.0062	33.1152
417540	phosphoserine phosphatase(PSPH)	1.55289	2.19719e-07	4.81429e-05	6.20825	17.8055
423719	proactivator polypeptide-like(LOC423719)	1.63017	2.41492e-07	5.20869e-05	1.18592	4.18374
417247	tumor necrosis factor superfamily member 15(TNFSF15)	-3.16548	2.49596e-07	5.30065e-05	9.34099	0.936654
420017	proteasome activator subunit 3(PSME3)	-0.529595	2.86902e-07	6.0006e-05	143.333	100.584
425396	patatin-like phospholipase domain containing 6(PNPLA6)	1.30311	3.22569e-07	6.64588e-05	3.82722	9.25342
395470	integrin subunit beta 8(ITGB8)	1.24311	3.42598e-07	6.90319e-05	1.27803	2.46153
416602	pM5 protein(PM5)	-0.711142	3.45059e-07	6.90319e-05	20.3091	12.5461
419727	amyloid beta (A4) precursor-like protein 2(APLP2)	0.771705	3.84119e-07	7.57482e-05	63.3355	108.861
422644	UTP3, small subunit processome component homolog (S. cerevisiae)(UTP3)	-0.531504	3.93891e-07	7.65812e-05	30.6935	20.4443
421384	digestive organ expansion factor homolog (zebrafish)(DIEXF)	-0.844414	6.23263e-07	0.000117856	11.8191	6.67656
423410	coiled-coil domain containing 88C(CCDC88C)	0.996354	6.21195e-07	0.000117856	2.78439	5.63667
428520	discs, large (Drosophila) homolog-associated protein 1(DLGAP1)	1.32934	6.50786e-07	0.000119779	1.79286	4.34866
416648	N-methylpurine-DNA glycosylase(MPG)	-1.21728	6.65064e-07	0.000120797	9.82941	3.96009
768861	dynein, axonemal, heavy chain 17(DNAH17)	1.30658	6.99614e-07	0.000125422	0.736297	1.776
416525	B9 protein domain 1(B9D1)	-0.927622	7.19528e-07	0.000127338	2.92624	1.53194
415825	ER membrane protein complex subunit 8(EMC8)	-0.944142	7.67757e-07	0.000134153	24.9513	12.8835
768856	family with sequence similarity 219 member A(FAM219A)	0.569844	7.86272e-07	0.000135671	7.8106	11.555
422219	interleukin 13 receptor, alpha 2(IL13RA2)	1.36115	8.57534e-07	0.000145126	1.68597	3.66914
425984	neurobeachin-like 2(NBEAL2)	1.06515	8.62096e-07	0.000145126	4.75552	9.38543
416538	fumarylacetoacetate hydrolase domain containing 1(FAHD1)	-1.32972	8.75717e-07	0.000145643	37.1229	14.4923
422980	zinc finger DHHC-type containing 13(ZDHHC13)	-0.803814	9.41122e-07	0.000154658	18.4687	10.4869
395891	calcium channel, voltage-dependent, L type, alpha 1C subunit(CACNA1C)	1.76442	9.7904e-07	0.000158198	0.858849	2.84378
420004	mediator complex subunit 1(MED1)	-0.54272	9.99127e-07	0.000158528	30.8795	20.943
395077	cyclin-dependent kinase inhibitor 2A (melanoma, p16, inhibits CDK4)(CDKN2A)	0.866525	1.02673e-06	0.000160458	588.253	1026.06
769787	hydroxysteroid (17-beta) dehydrogenase 12(HSD17B12)	-0.458305	1.03454e-06	0.000160458	42.8632	31.2309
396220	lysosomal-associated membrane protein 1(LAMP1)	0.440133	1.22186e-06	0.000187406	81.6823	109.025
421258	cullin 9(CUL9)	1.33944	1.24927e-06	0.000189505	4.46402	11.2195
395992	cartilage associated protein(CRTAP)	0.480889	1.50327e-06	0.000225556	49.6878	68.7591
428888	latent transforming growth factor beta binding protein 2(LTBP2)	2.25292	1.57571e-06	0.000233672	1.9082	8.61292
770238	Kruppel-like factor 9(KLF9)	0.957572	1.59122e-06	0.000233672	2.44765	4.87347
416663	heme oxygenase 2(HMOX2)	-0.86543	1.6092e-06	0.000233826	19.2679	10.4775
416561	zinc finger, DHHC-type containing 4(ZDHHC4)	-2.09125	1.88637e-06	0.000268448	1.59565	0.419384
416657	enoyl-CoA delta isomerase 1(ECI1)	-0.679551	1.87098e-06	0.000268448	58.1124	34.4557
416555	TNF receptor associated factor 7(TRAF7)	-0.672776	1.91956e-06	0.000270384	76.3236	46.2169
107051027	SRY-box 21(SOX21)	1.64399	2.30063e-06	0.000320787	4.67153	13.5509
395889	insulin-like growth factor 1 receptor(IGF1R)	0.788162	2.35904e-06	0.000325642	3.22727	5.42109
422185	phosphoribosyl pyrophosphate synthetase 1(PRPS1)	-0.470722	2.48573e-06	0.000338837	122.682	87.8574
425801	CD1c molecule(CD1C)	-1.70907	2.50373e-06	0.000338837	23.0058	7.18182
423558	WD repeat and HMG-box DNA binding protein 1(WDHD1)	-1.0494	2.61224e-06	0.000346724	4.93269	2.32378
427663	transmembrane protein 11(TMEM11)	-0.764687	2.75261e-06	0.000361877	29.4644	16.9717
419991	ubiquitin conjugating enzyme E2 Z(UBE2Z)	-0.552155	2.81284e-06	0.000366306	20.8128	14.1442
416517	topoisomerase (DNA) III alpha(TOP3A)	-0.837813	2.96773e-06	0.000382865	15.6532	11.7328
396455	cortactin(CTTN)	0.414272	3.1725e-06	0.000402115	49.9229	65.3526
416559	phosphoglycolate phosphatase(PGP)	-0.92169	3.17521e-06	0.000402115	27.9887	14.7572
427466	cathepsin L2(CTSL2)	1.00697	3.44572e-06	0.000424685	50.2816	102.282
416619	eukaryotic elongation factor 2 kinase(EEF2K)	-1.29488	3.57856e-06	0.000437155	2.07048	0.865941
429081	hippocampus abundant transcript 1(HIAT1)	-0.581899	3.94201e-06	0.000477328	20.502	13.7696
424758	pleckstrin homology domain containing, family B (evectins) member 2(PLEKHB2)	0.537443	4.05981e-06	0.000485854	72.5084	105.605
425504	potassium channel tetramerization domain containing 12(KCTD12)	-6.50649	4.08281e-06	0.000485854	2.09276	0
423379	serine palmitoyltransferase, long chain base subunit 2(SPTLC2)	-0.594303	4.53235e-06	0.00053474	8.72919	5.71971
419971	coiled-coil domain containing 43(CCDC43)	-0.830295	4.77893e-06	0.000559054	19.5104	10.5184
422181	phosphorylase kinase, alpha 1 (muscle)(PHKA1)	0.690274	4.93607e-06	0.00056312	11.9956	18.4917
427658	MAD1 mitotic arrest deficient-like 1 (yeast)(MAD1L1)	-0.817704	4.90655e-06	0.00056312	13.5229	7.0109
416504	COP9 signalosome subunit 3(COPS3)	-0.62683	5.39234e-06	0.000605169	114.126	72.7908
421174	protein tyrosine phosphatase, receptor type, V, pseudogene(PTPRVP)	0.774008	5.53665e-06	0.000610793	6.19424	10.0908
421628	nucleoporin 43kDa(NUP43)	-0.603801	5.57519e-06	0.000610793	16.4726	10.9406
107055521	uncharacterized LOC107055521(LOC107055521)	1.45514	5.53969e-06	0.000610793	22.153	49.8361
416395	N-acetylglucosamine-1-phosphodiester alpha-N-acetylglucosaminidase(NAGPA)	-0.889688	5.65261e-06	0.000614398	3.73585	2.06782
768784	C1q and tumor necrosis factor related protein 1(C1QTNF1)	-3.69894	6.45101e-06	0.000695701	2.68839	0.214319
419578	nudC nuclear distribution protein(NUDC)	-0.699504	6.75249e-06	0.000722568	36.1782	22.0416
425865	methyltransferase like 22(METTL22)	-1.01816	7.14236e-06	0.000758408	5.16118	2.60819
416513	developmentally regulated GTP binding protein 2(DRG2)	-0.908431	7.86347e-06	0.00082299	42.2787	22.0181
421061	collectin sub-family member 12(COLEC12)	1.09091	8.14148e-06	0.000838694	20.6963	44.4424
418479	ADAM metallopeptidase with thrombospondin type 1 motif, 1(ADAMTS1)	2.06542	8.23319e-06	0.000841859	0.720076	3.11475
395126	ubiquitin specific peptidase 7 (herpes virus-associated)(USP7)	-0.723228	8.34501e-06	0.000847019	30.4721	18.4885
101750513	mitogen-activated protein kinase kinase kinase 12-like(LOC101750513)	1.02789	8.60671e-06	0.000867204	7.83369	14.9913
420919	trio Rho guanine nucleotide exchange factor(TRIO)	0.698923	8.81633e-06	0.000881889	5.3324	8.65308
768713	protein tyrosine phosphatase type IVA, member 3(PTP4A3)	-0.630254	9.09844e-06	0.000897107	8.15646	5.25149
420704	exosome component 7(EXOSC7)	-0.655646	9.17002e-06	0.000897752	19.9146	11.9691
420876	ribonuclease P/MRP 40kDa subunit(RPP40)	-1.15367	9.41503e-06	0.000908846	8.19378	3.55578
396112	ryanodine receptor 1 (skeletal)(RYR1)	1.83007	9.63532e-06	0.000923652	1.7891	7.17057
416502	myosin phosphatase Rho interacting protein(MPRIP)	-0.539158	1.02012e-05	0.000964507	21.7768	13.9657
770043	collagen and calcium binding EGF domains 1(CCBE1)	1.54388	1.10157e-05	0.00103443	4.96569	14.907
418124	diacylglycerol kinase, iota(DGKI)	1.63334	1.13662e-05	0.00106013	0.490846	1.39931
101748950	SH3 and multiple ankyrin repeat domains 3(SHANK3)	0.865692	1.19879e-05	0.00111061	3.4993	5.73759
424212	BCS1 homolog, ubiquinol-cytochrome c reductase complex chaperone(BCS1L)	-0.882998	1.22793e-05	0.00113002	8.17292	4.23156
419959	DEAD (Asp-Glu-Ala-Asp) box helicase 42(DDX42)	-0.632059	1.30545e-05	0.00119341	11.9713	7.50655
769021	enoyl CoA hydratase domain containing 1(ECHDC1)	-1.54145	1.36248e-05	0.00123735	2.82848	1.13826
373918	actinin, alpha 1(ACTN1)	0.985127	1.41384e-05	0.00126731	86.1395	167.045
424161	coiled-coil domain containing 173(CCDC173)	0.740616	1.42529e-05	0.00126934	13.2194	21.4978
107049465	ubiquitin conjugating enzyme E2 M(UBE2M)	0.863031	1.43796e-05	0.00127241	94.6438	157.722
395417	salt-inducible kinase 1(SIK1)	1.41447	1.56523e-05	0.00134355	4.44924	11.7977
415653	RAN binding protein 10(RANBP10)	-0.545739	1.59979e-05	0.00134355	14.4187	9.78995
416536	hydroxyacylglutathione hydrolase-like(HAGHL)	-1.13295	1.59964e-05	0.00134355	11.0639	5.0455
417714	origin recognition complex subunit 5(ORC5)	-0.770981	1.55064e-05	0.00134355	7.12887	4.16245
421656	synaptojanin 2(SYNJ2)	1.28774	1.5747e-05	0.00134355	1.39156	3.36342
423418	legumain(LGMN)	0.736588	1.61569e-05	0.00134355	133.385	219.04
424815	acid phosphatase-like 2(ACPL2)	-0.935789	1.60512e-05	0.00134355	4.97019	2.67056
421369	activating transcription factor 3(ATF3)	1.09208	1.63259e-05	0.00134948	13.9336	29.2633
423364	basic leucine zipper ATF-like transcription factor(BATF)	1.06797	1.68663e-05	0.00138585	1.91716	4.63371
395550	lymphocyte antigen 6 complex, locus E(LY6E)	-2.23499	1.70085e-05	0.00138926	9.31985	2.01804
770011	myosin regulatory light chain 2, smooth muscle minor isoform-like(LOC770011)	0.406374	1.82052e-05	0.00147827	85.6726	111.439
770233	SID1 transmembrane family, member 2(SIDT2)	0.923153	1.84234e-05	0.00148723	18.1819	32.3592
415526	spastic paraplegia 21 (autosomal recessive, Mast syndrome)(SPG21)	0.563817	1.91328e-05	0.00149438	39.7688	61.6872
416945	gamma-glutamyltransferase 1(GGT1)	-2.68152	1.86315e-05	0.00149438	9.07505	1.23264
421936	ribonucleotide reductase M2(RRM2)	-1.20776	1.91354e-05	0.00149438	40.0022	17.087
423851	meningioma expressed antigen 5 (hyaluronidase)(MGEA5)	0.62	1.8951e-05	0.00149438	14.7534	22.5485
107054230	uncharacterized LOC107054230(LOC107054230)	1.57677	1.87739e-05	0.00149438	1.09278	3.08749
100859394	methyltransferase like 23(METTL23)	-1.31672	1.91615e-05	0.00149438	5.52064	2.1606
421255	cullin-9-like(LOC421255)	1.13917	1.93921e-05	0.00150387	3.33669	6.92664
395338	aldo-keto reductase family 1, member B10 (aldose reductase)(AKR1B10)	0.722299	1.97145e-05	0.00151813	64.6496	105.523
418526	beta-site APP-cleaving enzyme 2(BACE2)	0.540552	1.98579e-05	0.00151813	5.57701	8.14164
772215	family with sequence similarity 134, member C(FAM134C)	-0.36681	1.9906e-05	0.00151813	19.8713	15.2851
416530	uncharacterized LOC416530(LOC416530)	-1.04633	2.0764e-05	0.00157487	4.03977	1.94502
416523	GRB2-related adaptor protein(GRAP)	-5.59192	2.10076e-05	0.00158464	1.04478	0
422975	protein arginine methyltransferase 3(PRMT3)	-0.660816	2.13469e-05	0.00160148	18.1408	11.3092
420606	ATP binding cassette subfamily B member 5(ABCB5)	1.05744	2.16831e-05	0.00161791	5.33862	11.0878
415815	TBC/LysM-associated domain containing 1(TLDC1)	-1.03321	2.20675e-05	0.00163774	3.82748	1.8042
420172	phosphatidylinositol-3,4,5-trisphosphate-dependent Rac exchange factor 2(PREX2)	0.985822	2.22482e-05	0.0016423	3.07973	6.14412
107049049	THUMP domain containing 1(THUMPD1)	-1.40587	2.23669e-05	0.0016423	2.53271	0.907296
420880	PX domain containing 1(PXDC1)	0.701265	2.3316e-05	0.00170293	4.905	8.03022
416410	exportin 6(XPO6)	-0.410265	2.48346e-05	0.0018043	33.3663	24.472
427263	phosphoserine aminotransferase 1(PSAT1)	0.835465	2.59333e-05	0.00187426	15.4964	28.7226
419708	pseudouridylate synthase 3(PUS3)	-0.74086	2.6326e-05	0.00188292	12.0903	7.04899
429784	sclerostin(SOST)	1.79637	2.6319e-05	0.00188292	0.307661	1.08631
421282	EH domain binding protein 1(EHBP1)	0.466141	2.74381e-05	0.00195235	16.0045	21.4099
101751124	serine/threonine kinase 39(STK39)	1.17386	2.90188e-05	0.00204375	2.38683	5.31183
100858651	calcium/calmodulin-dependent protein kinase II inhibitor 1(CAMK2N1)	0.913702	2.9837e-05	0.00208015	7.14336	12.686
416547	growth factor, augmenter of liver regeneration(GFER)	-1.04063	2.98152e-05	0.00208015	2.38877	1.13324
101752182	PMS1 homolog 2, mismatch repair system component pseudogene 11(PMS2P11)	-0.839666	2.99905e-05	0.00208034	8.948	4.89698
422676	ribosomal protein L7 like 1(RPL7L1)	-0.564147	3.10063e-05	0.00214006	97.9718	66.467
418989	transient receptor potential cation channel, subfamily C, member 6(TRPC6)	2.10383	3.23086e-05	0.00220786	0.699475	3.07196
395312	interleukin 18(IL18)	0.710305	3.38395e-05	0.00230109	9.44826	15.518
769489	SWI/SNF related, matrix associated, actin dependent regulator of chromatin, subfamily b, member 1(SMARCB1)	-0.364427	3.40198e-05	0.002302	47.4107	35.3984
107053928	uncharacterized LOC107053928(LOC107053928)	-2.06299	3.42781e-05	0.00230817	5.68978	1.32759
100857108	chromodomain helicase DNA binding protein 5(CHD5)	1.12882	3.61838e-05	0.00242466	4.17817	9.21312
419752	Rho guanine nucleotide exchange factor (GEF) 12(ARHGEF12)	0.594453	3.77266e-05	0.00248038	21.2067	31.6063
423004	regulator of microtubule dynamics 3(RMDN3)	-0.664447	3.75117e-05	0.00248038	12.7603	8.237
428281	elongation factor Tu GTP binding domain containing 2(EFTUD2)	-0.741556	3.76737e-05	0.00248038	86.2379	50.5754
429809	arf-GAP with SH3 domain, ANK repeat and PH domain-containing protein 3-like(LOC429809)	-0.826298	3.7734e-05	0.00248038	6.32328	3.52656
395114	ras homolog family member Q(RHOQ)	0.78824	3.90267e-05	0.00255319	17.0944	27.4245
395774	gelsolin(GSN)	0.532784	4.02646e-05	0.00262176	91.9163	133.032
427864	dual-specificity tyrosine-(Y)-phosphorylation regulated kinase 2(DYRK2)	-0.954725	4.08984e-05	0.00265052	5.82476	2.92769
428148	laminin, alpha 5(LAMA5)	1.41055	4.19537e-05	0.00270332	16.0037	41.5037
396329	cathepsin B(CTSB)	0.800411	4.27628e-05	0.00271716	279.007	473.803
416706	mitochondrial ribosomal protein S5(MRPS5)	-0.503999	4.29044e-05	0.00271716	22.3514	15.7497
418914	NEDD4 binding protein 2-like 1(N4BP2L1)	0.821486	4.29107e-05	0.00271716	10.4121	17.9936
428925	mannosyl (alpha-1,6-)-glycoprotein beta-1,2-N-acetylglucosaminyltransferase(MGAT2)	-0.816252	4.35821e-05	0.00274706	47.7632	25.4728
418958	poly (ADP-ribose) polymerase family, member 4(PARP4)	1.32786	4.39675e-05	0.00275876	5.28255	12.452
427414	phosphotyrosine phosphatase kappa-like(TROJAN)	-2.46648	4.47042e-05	0.00279229	1.87731	0.34436
416503	folliculin(FLCN)	-0.6236	4.53073e-05	0.00281722	18.2867	11.3475
424105	inducible T-cell co-stimulator(ICOS)	-2.82651	4.57548e-05	0.00283229	1.49172	0.189463
419411	transmembrane protein 240(TMEM240)	1.66746	4.81283e-05	0.00295272	0.674112	2.09035
418376	transcription termination factor, RNA polymerase II(TTF2)	-0.717041	4.85329e-05	0.00296437	6.56595	3.93531
396221	lactate dehydrogenase A(LDHA)	0.360309	4.89447e-05	0.00297636	482.742	612.681
423790	interferon-induced protein with tetratricopeptide repeats 5(IFIT5)	-3.28529	4.96313e-05	0.00300487	1.21438	0.112741
415455	phosphodiesterase 8A(PDE8A)	2.17536	5.03888e-05	0.00302421	1.07233	5.11784
416420	excision repair cross-complementation group 4(ERCC4)	-0.785285	5.16849e-05	0.00308856	3.54675	2.04949
422387	myotubularin related protein 1(MTMR1)	-0.52836	5.19349e-05	0.00309013	28.7955	19.6739
771022	small VCP/p97-interacting protein(SVIP)	-1.12854	5.22358e-05	0.00309469	28.7963	13.525
419948	methyltransferase like 2A(METTL2A)	-0.76989	5.25993e-05	0.00310291	24.4034	14.0649
422293	uncharacterized LOC422293(LOC422293)	-2.90885	5.42492e-05	0.00318662	5.29099	0.726475
396361	inhibin, beta A(INHBA)	1.00115	5.49109e-05	0.00319252	52.3348	104.253
416740	isthmin 1, angiogenesis inhibitor(ISM1)	-1.29362	5.48997e-05	0.00319252	35.5765	14.4819
418808	MYC binding protein 2, E3 ubiquitin protein ligase(MYCBP2)	0.486649	5.50435e-05	0.00319252	4.40097	6.20136
415493	abhydrolase domain containing 2(ABHD2)	0.737138	5.6039e-05	0.00323666	11.6503	19.7966
418245	ataxin 10(ATXN10)	-0.892985	5.90499e-05	0.00338226	6.99023	3.82415
415693	nucleoporin 93kDa(NUP93)	-0.690174	6.00547e-05	0.0034115	45.149	27.1171
417027	mediator complex subunit 13-like(MED13L)	0.690366	5.99047e-05	0.0034115	4.57713	7.35069
419481	vacuolar protein sorting 13 homolog D (S. cerevisiae)(VPS13D)	0.528616	6.13304e-05	0.00345553	1.99156	2.87818
425389	Major histocompatibility complex class I antigen BF2(BF2)	-0.900363	6.11375e-05	0.00345553	33.6702	17.4584
420196	mitochondrial ribosomal protein L53(MRPL53)	-0.636635	6.17709e-05	0.0034662	15.38	9.73286
423939	transforming, acidic coiled-coil containing protein 2(TACC2)	1.57122	6.20969e-05	0.00347038	0.505375	1.53722
428306	cyclin-dependent kinase 12(CDK12)	-0.45257	6.32221e-05	0.00351902	15.9991	11.0307
101749275	uncharacterized LOC101749275(LOC101749275)	-0.802632	6.50912e-05	0.00360851	12.6005	7.04335
417481	autism susceptibility candidate 2(AUTS2)	1.35336	6.64064e-05	0.00363572	0.466331	1.13291
423682	protein kinase, cGMP-dependent, type I(PRKG1)	0.959135	6.66357e-05	0.00363572	17.384	33.3707
424096	FAST kinase domains 2(FASTKD2)	-0.646221	6.63715e-05	0.00363572	20.6882	12.8417
424657	transcription elongation factor A N-terminal and central domain containing 2(TCEANC2)	-0.976662	6.65027e-05	0.00363572	7.71887	3.49241
395907	DGCR6 homolog(DGCR6)	-0.577959	6.75961e-05	0.00365921	39.8317	25.7651
101747634	SWI/SNF complex subunit SMARCC2-like(LOC101747634)	0.621668	6.75955e-05	0.00365921	11.8689	15.9464
416426	zinc finger CCCH-type containing 7A(ZC3H7A)	-0.602669	6.93966e-05	0.00371884	15.3431	10.0021
416535	nuclear prelamin A recognition factor-like(NARFL)	-0.859388	6.9506e-05	0.00371884	8.93838	4.39537
422650	COX18 cytochrome c oxidase assembly factor(COX18)	-0.913978	6.93988e-05	0.00371884	1.67113	1.05088
419000	mediator complex subunit 17(MED17)	-0.469958	7.29418e-05	0.0038876	22.1167	15.7928
423489	kinesin family member 26A(KIF26A)	1.49737	7.473e-05	0.00396759	9.13582	25.6656
417919	ELK3, ETS transcription factor(ELK3)	-0.547726	7.54381e-05	0.00397614	29.8717	19.9507
423635	serine racemase-like(SRRL)	1.03947	7.54672e-05	0.00397614	3.58707	7.20959
395857	caspase 2(CASP2)	-0.747415	7.74788e-05	0.0040666	8.13889	5.00514
420904	PH domain and leucine rich repeat protein phosphatase 1(PHLPP1)	0.570108	7.78566e-05	0.00407095	4.00801	5.83854
424239	nucleolar protein interacting with the FHA domain of MKI67(NIFK)	-0.439852	7.93852e-05	0.00413522	98.203	70.2838
418413	Holliday junction recognition protein(HJURP)	-0.97936	8.26429e-05	0.00423623	4.35996	2.15025
421435	ring finger protein 8(RNF8)	-0.632105	8.30585e-05	0.00423623	10.0633	6.48438
422230	interleukin 13 receptor, alpha 1(IL13RA1)	1.59109	8.31657e-05	0.00423623	4.55503	13.6062
427029	uncharacterized LOC427029(LOC427029)	1.4633	8.20595e-05	0.00423623	1.31249	3.75409
772196	progesterone receptor membrane component 1(PGRMC1)	0.570906	8.2321e-05	0.00423623	110.42	165.985
416496	mitogen-activated protein kinase kinase 3(MAP2K3)	-0.519669	8.49969e-05	0.00431359	25.5278	17.1482
427335	UDP-glucose ceramide glucosyltransferase(UGCG)	-1.65386	8.53863e-05	0.00431748	1.35406	0.464402
416609	coenzyme Q7, hydroxylase(COQ7)	-0.598122	8.84649e-05	0.00445683	18.4897	12.0195
424564	ELOVL fatty acid elongase 1(ELOVL1)	-0.575437	8.97761e-05	0.00450644	53.4404	36.2469
419415	aurora kinase A interacting protein 1(AURKAIP1)	-0.573263	9.0176e-05	0.00451011	27.0283	18.7727
771400	DIP2 disco-interacting protein 2 homolog A (Drosophila)(DIP2A)	0.554844	9.12557e-05	0.00454763	8.5455	12.6889
417581	myosin XVIIIA(MYO18A)	0.755602	9.68327e-05	0.00479097	22.4906	36.4218
418662	CD99 molecule(CD99)	0.799123	9.65005e-05	0.00479097	357.622	623.824
395360	eukaryotic translation initiation factor 2 alpha kinase 1(EIF2AK1)	-0.665435	9.80259e-05	0.00483268	13.6234	7.98137
768717	nuclear mitotic apparatus protein 1(NUMA1)	0.725752	9.84375e-05	0.0048357	38.5538	61.8556
396274	CCCTC-binding factor (zinc finger protein)(CTCF)	-0.473288	9.90206e-05	0.00484417	28.5447	20.0774
426994	lysine-rich nucleolar protein 1(KNOP1)	-0.748397	9.93119e-05	0.00484417	9.26758	5.61948
415350	reticulocalbin 2(RCN2)	0.429128	0.000100266	0.00485642	154.594	211.418
423958	C-terminal binding protein 2(CTBP2)	1.59479	0.000100092	0.00485642	5.37495	15.6037
415679	metastasis suppressor 1-like(MTSS1L)	1.09205	0.000104374	0.00502094	13.5288	25.6898
431669	RecQ mediated genome instability 1(RMI1)	-1.001	0.000104391	0.00502094	2.74892	1.39063
396387	netrin 1(NTN3)	-0.966518	0.000105561	0.00505943	23.0918	11.0224
771624	chromosome 12 open reading frame 75(C12orf75)	1.60882	0.000106062	0.00505943	80.9647	237.607
107052650	uncharacterized LOC107052650(LOC107052650)	0.858888	0.00010629	0.00505943	38.8835	70.6761
421916	tumor suppressing subtransferable candidate 1(TSSC1)	-0.638848	0.000110871	0.00522341	5.75746	3.60909
423481	tRNA methyltransferase 61A(TRMT61A)	-0.958992	0.000110846	0.00522341	4.69857	2.39772
107056412	membrane-spanning 4-domains subfamily A member 12-like(LOC107056412)	-2.61482	0.000110716	0.00522341	14.1697	1.76465
416827	chromosome 15 open reading frame, human C12orf65(C15H12ORF65)	-0.653042	0.00011227	0.00527133	34.2664	21.9559
421766	sestrin 1(SESN1)	-0.896083	0.0001132	0.00529701	5.90929	3.23061
395790	LFNG O-fucosylpeptide 3-beta-N-acetylglucosaminyltransferase(LFNG)	-1.54592	0.000114285	0.00532969	5.36091	1.73728
100858894	smoothelin(SMTN)	0.845083	0.000115124	0.00535077	23.0043	39.01
424325	activin A receptor, type IC(ACVR1C)	1.97791	0.000116225	0.0053838	0.275454	1.14509
107055304	RUN domain containing 1(RUNDC1)	-0.612748	0.000119305	0.00550799	22.2524	15.3456
424045	myosin IB(MYO1B)	0.522073	0.000121288	0.0055623	25.1759	36.5921
101749001	SH3 and multiple ankyrin repeat domains protein 3-like(LOC101749001)	0.867668	0.000123272	0.00563458	10.7935	17.8768
427766	golgi autoantigen, golgin subfamily a, 2(GOLGA2)	0.461935	0.000125756	0.00572914	11.7952	16.4221
396353	neuronal regeneration related protein(NREP)	1.19766	0.000127465	0.00576894	7.83444	18.2726
420519	vimentin(VIM)	0.642785	0.000127436	0.00576894	741.661	1127.07
395752	NK6 homeobox 1(NKX6-1)	0.9441	0.000128033	0.00577573	21.3586	38.6061
374073	craniofacial development protein 1(CFDP1)	-0.592882	0.000128569	0.00578101	37.2432	22.9735
396168	ST6 (alpha-N-acetyl-neuraminyl-2,3-beta-galactosyl-1,3)-N-acetylgalactosaminide alpha-2,6-sialyltransferase 1(ST6GALNAC1)	1.69045	0.00013195	0.00591374	0.627828	1.90451
415860	cadherin 1, type 1, E-cadherin (epithelial)(CDH1)	1.6624	0.000132398	0.00591465	0.525071	1.57419
416598	FGFR1OP N-terminal like(FOPNL)	-0.509673	0.000134295	0.00598003	33.1593	23.1337
416545	transducin beta like 3(TBL3)	-1.33943	0.000136791	0.0060716	40.5052	15.5768
416445	family with sequence similarity 20, member C(FAM20C)	-1.27374	0.000138054	0.00608848	5.97323	2.43765
107052190	AT-hook transcription factor(AKNA)	1.02082	0.000137759	0.00608848	1.22821	2.3142
416584	NSE1 homolog, SMC5-SMC6 complex component(NSMCE1)	-0.746897	0.000138854	0.00610427	11.4897	6.90753
415847	trafficking protein particle complex 2-like(TRAPPC2L)	-0.650664	0.00014065	0.00616361	67.4249	40.2558
101748258	4-hydroxyphenylpyruvate dioxygenase-like(HPDL)	-3.3348	0.000146534	0.00638092	1.20087	0.14122
107052480	uncharacterized LOC107052480(LOC107052480)	1.007	0.000146269	0.00638092	28.6107	58.6563
101749610	tuftelin-like(LOC101749610)	0.811465	0.00014829	0.00643711	5.36922	8.56472
417254	negative elongation factor complex member B(NELFB)	-0.512191	0.000153419	0.00663237	12.1212	8.73233
422049	methylmalonyl-CoA mutase(MUT)	-0.591542	0.00015375	0.00663237	7.95406	5.08655
769030	aminoacyl tRNA synthetase complex-interacting multifunctional protein 2(AIMP2)	-0.749422	0.000161201	0.00693215	63.4564	36.823
416524	epsin 2(EPN2)	-0.584282	0.000166056	0.00711874	31.4178	21.1617
429030	myosin-X-like(MYO10L)	0.606924	0.000166839	0.00713018	7.1369	10.6981
420188	transmembrane protein 70(TMEM70)	-0.786084	0.000170074	0.0072237	23.1876	13.0284
423728	discs large homolog 5(DLG5)	0.498775	0.000171671	0.00723222	2.10917	2.94655
418328	general transcription factor IIE, polypeptide 1, alpha 56kDa(GTF2E1)	-0.594026	0.000173236	0.00726854	15.7368	10.5056
415398	myosin IE(MYO1E)	1.04756	0.000174643	0.00727198	4.89401	9.99424
416583	lysine demethylase 8(KDM8)	-0.890286	0.000174292	0.00727198	5.7169	2.972
422911	pentatricopeptide repeat domain 3(PTCD3)	-0.4782	0.000174898	0.00727198	13.091	9.31455
423787	actin, alpha 2, smooth muscle, aorta(ACTA2)	1.40704	0.000177183	0.00734483	324.994	893.984
395507	purinergic receptor P2X, ligand-gated ion channel, 5(P2RX5)	1.03339	0.000178414	0.00737373	0.928335	1.71211
395376	protein kinase, DNA-activated, catalytic polypeptide(PRKDC)	0.757649	0.000185323	0.00761367	1.4501	2.39672
416080	ADAM metallopeptidase with thrombospondin type 1 motif, 9(ADAMTS9)	0.795583	0.000187218	0.00766871	2.10932	3.60534
416647	rhomboid 5 homolog 1 (Drosophila)(RHBDF1)	-1.21106	0.000187845	0.00767163	18.0458	7.32028
428927	ADP ribosylation factor 6(ARF6)	-0.547497	0.000188652	0.00768186	167.859	110.373
421121	mitochondrial ribosomal protein L15(MRPL15)	-0.5686	0.000190346	0.00772805	29.4374	19.8764
415435	SECIS binding protein 2-like(SECISBP2L)	0.708957	0.000196146	0.00794015	5.17788	8.43971
415561	coronin, actin binding protein, 2B(CORO2B)	1.01172	0.000197098	0.00795537	12.4498	24.218
426329	protein phosphatase 2A regulatory subunit 4(PPP2R4)	-0.484451	0.000200952	0.00808728	32.385	22.8646
417275	polymerase (DNA directed), epsilon 3, accessory subunit(POLE3)	-0.633374	0.000203723	0.00817496	15.377	9.8361
419433	NOC2 like nucleolar associated transcriptional repressor(NOC2L)	-0.770419	0.000205968	0.00824112	47.133	26.6768
422535	nephronectin(NPNT)	3.35058	0.000208266	0.00828502	0.966837	9.35859
420025	tubulin, gamma 1(TUBG1)	-0.783818	0.000209423	0.00830711	49.9875	28.1887
415356	ubiquitin-conjugating enzyme E2Q family member 2(UBE2Q2)	0.552832	0.000211732	0.00837466	25.668	37.9515
427706	SFI1 centrin binding protein(SFI1)	0.732126	0.000214821	0.00847253	1.70628	2.89063
395373	ATP citrate lyase(ACLY)	-0.623005	0.000221053	0.00862147	70.8661	45.1542
396227	heat shock protein family B (small) member 1(HSPB1)	0.683826	0.000220214	0.00862147	175.436	277.177
404779	nocturnin(NOCT)	-0.829907	0.000221226	0.00862147	3.5769	1.98208
415298	semaphorin 7A (John Milton Hagen blood group)(SEMA7A)	1.49299	0.000222969	0.00862147	0.741472	2.00519
421505	exonuclease 1(EXO1)	-1.10341	0.000221257	0.00862147	3.54925	1.63327
421667	phosphatase and actin regulator 2(PHACTR2)	0.492517	0.000222372	0.00862147	7.34863	10.4384
422832	cytoplasmic polyadenylation element binding protein 2(CPEB2)	0.938505	0.000221881	0.00862147	1.54726	2.87291
772003	family with sequence similarity 180, member A(FAM180A)	1.53788	0.000223964	0.00863576	5.46436	15.8584
416749	cyclin F(CCNF)	-0.726171	0.000227691	0.008755	12.901	7.88145
395602	prosaposin(PSAP)	0.7689	0.000230978	0.0088567	156.58	274.849
418521	bromodomain and WD repeat domain containing 1(BRWD1)	0.548838	0.00023455	0.00895229	3.70642	5.39984
101747595	OIP5 antisense RNA 1(OIP5-AS1)	0.63062	0.000234767	0.00895229	52.6783	83.5836
100858071	chromatin accessibility complex 1(CHRAC1)	-0.569954	0.000243352	0.00922864	28.2482	19.027
428833	RNA pseudouridylate synthase domain containing 2(RPUSD2)	-0.658662	0.00024619	0.00931072	12.8747	7.94079
416087	succinate-CoA ligase, GDP-forming, beta subunit(SUCLG2)	-1.01061	0.000250859	0.00943728	9.17931	4.56829
421445	mitochondrial ribosomal protein S18A(MRPS18A)	-0.650274	0.000250904	0.00943728	60.0586	37.9886
418044	ras-related C3 botulinum toxin substrate 2 (rho family, small GTP binding protein Rac2)(RAC2)	-2.0918	0.000251977	0.00945189	1.96297	0.330115
427820	tyrosine 3-monooxygenase/tryptophan 5-monooxygenase activation protein, gamma(YWHAG)	0.387431	0.000255386	0.0095538	84.9745	109.708
423184	MAP kinase activating death domain(MADD)	0.620965	0.00026076	0.00972844	2.0928	3.16288
395433	neuronal PAS domain protein 2(NPAS2)	0.74523	0.000262613	0.00977117	5.00897	8.35874
418863	fibronectin type III domain containing 3A(FNDC3A)	0.719922	0.000263373	0.00977313	3.56806	6.05466
422229	dedicator of cytokinesis 11(DOCK11)	0.979536	0.000267955	0.00988999	11.6337	22.5918
427679	phosphomannomutase 2(PMM2)	-0.655582	0.000272017	0.0100131	25.8709	16.5476
420571	dynein, cytoplasmic 1, intermediate chain 1(DYNC1I1)	2.01714	0.000275788	0.0100981	0.823516	2.76894
424262	oxysterol binding protein-like 11(OSBPL11)	-0.569405	0.000275701	0.0100981	31.5284	21.1663
416352	janus kinase and microtubule interacting protein 2(JAKMIP2)	1.12903	0.000279759	0.0102156	1.56123	3.33152
422242	MAP7 domain containing 3(MAP7D3)	-0.468385	0.000280479	0.0102156	15.5995	10.74
422708	tRNA methyltransferase 10A(TRMT10A)	-0.674865	0.00028604	0.0103635	7.39539	4.67646
429353	sorting nexin 11(SNX11)	-0.954542	0.000290142	0.0104572	74.171	37.4819
423324	protein phosphatase 2 regulatory subunit B'', gamma(PPP2R3C)	-0.68345	0.000291287	0.0104712	9.50252	6.1733
422221	forty-two-three domain containing 1-like(FYTTD1L)	1.12701	0.000298266	0.0106942	7.89393	16.3662
427490	iron-responsive element binding protein 2(IREB2)	-0.47085	0.000300812	0.0107575	15.2387	11.0438
395520	chromosome 5 open reading frame, human C11orf58(C5H11ORF58)	0.367659	0.000304457	0.0108489	111.032	144.714
396109	forkhead box D1(FOXD1)	1.69364	0.000309994	0.0109641	1.77757	5.08631
396196	glucagon(GCG)	1.10199	0.000310561	0.0109641	4.41706	9.90623
416591	N-acetylglucosamine-1-phosphate transferase gamma subunit(GNPTG)	-0.527625	0.000309082	0.0109641	21.1773	14.6111
426521	mitochondrial ribosomal protein L10(MRPL10)	-0.784107	0.000311857	0.0109818	64.9814	35.3117
416966	chromosome 15 open reading frame, human C12orf43(C12ORF43)	-0.940346	0.00031539	0.0110219	2.74987	1.42577
418605	ribosomal protein S6 kinase, 90kDa, polypeptide 3(RPS6KA3)	0.65841	0.000314478	0.0110219	7.42696	11.6088
422997	phosphatidylserine synthase 2(PTDSS2)	-0.950585	0.000315246	0.0110219	14.9441	7.85956
374192	dual specificity phosphatase 1(DUSP1)	1.11161	0.000332749	0.011545	15.9212	34.1061
100857443	oxysterol binding protein-like 7(OSBPL7)	0.860323	0.000332868	0.011545	7.17689	12.2174
423547	N(alpha)-acetyltransferase 30, NatC catalytic subunit(NAA30)	-0.39701	0.000333889	0.0115514	12.2793	9.30876
417708	synaptophysin-like 1(SYPL1)	-1.91695	0.000335377	0.0115517	12.6627	3.4639
421792	uncharacterized LOC421792(LOC421792)	0.741572	0.000335573	0.0115517	15.4265	25.0587
423443	vaccinia related kinase 1(VRK1)	-0.873484	0.000337453	0.0115767	11.1426	5.86349
424566	seizure threshold 2 homolog (mouse)(SZT2)	0.675229	0.000338588	0.0115767	2.67655	4.22203
428088	mastermind-like 2 (Drosophila)(MAML2)	0.810463	0.000338815	0.0115767	9.43597	16.3424
421577	parkin RBR E3 ubiquitin protein ligase(PARK2)	-1.60273	0.000343699	0.0116858	1.55961	0.41766
769472	poly (ADP-ribose) polymerase family, member 6(PARP6)	0.683958	0.000343028	0.0116858	6.54588	10.15
421979	intersectin 2(ITSN2)	0.771527	0.000346359	0.0117473	3.15911	5.41344
426430	ornithine aminotransferase(OAT)	0.431446	0.000352578	0.0118997	95.0215	128.765
396255	calbindin 2, 29kDa (calretinin)(CALB2)	3.89813	0.000355164	0.0119577	0.0901041	3.06488
416021	eukaryotic elongation factor, selenocysteine-tRNA-specific(EEFSEC)	-0.69844	0.000365705	0.0122232	4.15782	2.56224
428635	synaptosomal-associated protein, 91kDa(SNAP91)	1.42799	0.000364663	0.0122232	0.392503	1.06612
769748	zinc finger, DHHC-type containing 1(ZDHHC1)	-0.63995	0.000365352	0.0122232	4.29735	2.74316
395290	homeobox A7(HOXA7)	0.78344	0.000368637	0.0122793	69.0799	122.583
416641	transmembrane protein 186(TMEM186)	-1.01816	0.000369338	0.0122793	10.5497	5.08564
429525	minichromosome maintenance complex component 10(MCM10)	-0.766397	0.00037005	0.0122793	4.4176	2.55983
416531	chromosome transmission fidelity factor 18(CHTF18)	-0.897994	0.000375622	0.0123749	14.3926	7.18093
771554	DDB1 and CUL4 associated factor 7(DCAF7)	-0.54207	0.00037522	0.0123749	9.65375	6.64293
421291	mutS homolog 6(MSH6)	-0.686213	0.000387186	0.0126953	13.8767	8.62356
424232	transmembrane protein 177(TMEM177)	-0.678414	0.000389857	0.0127526	10.6227	6.49407
419663	zinc finger and BTB domain containing 8 opposite strand(ZBTB8OS)	-0.580407	0.000394521	0.0128746	13.224	9.35473
416520	serine hydroxymethyltransferase 1 (soluble)(SHMT1)	-1.25115	0.000399165	0.0129955	18.3887	7.39304
415419	mitogen-activated protein kinase 6(MAPK6)	0.851323	0.000403935	0.0130709	40.8194	74.483
418516	holocarboxylase synthetase (biotin-(proprionyl-CoA-carboxylase (ATP-hydrolysing)) ligase)(HLCS)	-0.938426	0.000404797	0.0130709	2.68277	1.43159
419027	GRB2-associated binding protein 2(GAB2)	0.749055	0.000406216	0.0130709	2.35093	3.83073
771031	RNA pseudouridylate synthase domain containing 1(RPUSD1)	-0.706424	0.000405643	0.0130709	16.4994	9.73847
101751277	stimulated by retinoic acid 13(STRA13)	-0.931184	0.000403912	0.0130709	160.739	87.4269
396237	myosin VA(MYO5A)	0.627371	0.000415524	0.0133083	4.39836	6.78893
422605	coenzyme Q2, polyprenyltransferase(COQ2)	-1.02317	0.000422844	0.0134723	3.14612	1.55263
428661	ethanolaminephosphotransferase 1 (CDP-ethanolamine-specific)(EPT1)	-0.700887	0.000423578	0.0134723	26.4567	15.9855
101748037	diacylglycerol kinase beta-like(LOC101748037)	0.644793	0.000424547	0.0134723	6.81861	9.88983
396418	capping actin protein of muscle Z-line beta subunit(CAPZB)	0.574294	0.00042837	0.0135624	276.072	398.928
420442	insulin induced gene 1(INSIG1)	-1.02601	0.000431772	0.0136388	24.9696	12.4929
416505	5',3'-nucleotidase, mitochondrial(NT5M)	-0.610021	0.000435325	0.0136884	15.9434	10.2257
100857481	methyltransferase like 13(METTL13)	-1.00668	0.000438266	0.0137496	5.3603	2.56333
107053376	uncharacterized LOC107053376(LOC107053376)	1.12948	0.000454468	0.0141613	1.93492	4.63589
419954	mitogen-activated protein kinase kinase kinase 3(MAP3K3)	-0.595951	0.000458845	0.0142335	35.3136	23.167
374268	phosphoinositide-3-kinase adaptor protein 1(PIK3AP1)	1.08658	0.000461397	0.0142806	0.87365	1.77674
422004	establishment of sister chromatid cohesion N-acetyltransferase 2(ESCO2)	-0.843891	0.000465122	0.0143636	4.17332	2.21492
423842	MMS19 homolog, cytosolic iron-sulfur assembly component(MMS19)	0.807291	0.000469159	0.0144238	36.9582	61.9465
769677	flap structure-specific endonuclease 1(FEN1)	-0.689784	0.000468305	0.0144238	51.5943	31.0776
423672	ADAM metallopeptidase domain 8(ADAM8)	1.39386	0.000478228	0.014605	10.3767	26.0638
427686	leucine rich repeat neuronal 4(LRRN4)	-3.1355	0.000480594	0.0146449	1.3675	0.135618
416406	WD repeat domain 24(WDR24)	-0.659251	0.000485324	0.0147564	30.1354	17.8332
423976	aldehyde dehydrogenase 18 family member A1(ALDH18A1)	0.977658	0.000487506	0.0147902	18.44	35.7374
107049468	protein phosphatase 1 regulatory subunit 15A-like(LOC107049468)	1.50577	0.000490696	0.0148543	348.6	908.964
416092	forkhead box P1(FOXP1)	0.546007	0.000500615	0.0151214	6.32023	9.32875
415725	cylindromatosis (turban tumor syndrome)(CYLD)	-0.506063	0.000511142	0.0154057	11.683	8.25457
416392	family with sequence similarity 86, member A(FAM86A)	-0.750962	0.000518175	0.0155763	11.4454	7.01708
373915	sterol regulatory element binding transcription factor 1(SREBF1)	-0.709087	0.0005217	0.0156216	60.5183	33.2929
415316	neuroplastin(NPTN)	0.446067	0.000532034	0.015794	37.7122	50.7155
419966	N-myristoyltransferase 1(NMT1)	-0.557092	0.000531887	0.015794	48.2094	30.8232
427544	DEAD (Asp-Glu-Ala-Asp) box polypeptide 28(DDX28)	-0.795078	0.000529959	0.015794	13.6464	7.66409
415620	protein arginine methyltransferase 7(PRMT7)	-0.49223	0.000538564	0.0159535	11.7956	8.38191
421852	Leber congenital amaurosis 5(LCA5)	-0.869754	0.000540881	0.0159879	1.7801	0.959087
423520	tRNA methyltransferase 5(TRMT5)	-0.750341	0.000558316	0.016363	7.21061	4.2904
768854	ATPase, H+ transporting, lysosomal 9kDa, V0 subunit e1(ATP6V0E1)	0.931487	0.000568499	0.0166262	147.593	286.473
423294	diphthamine biosynthesis 6(DPH6)	-0.88499	0.000575845	0.0168054	7.44727	3.79003
770386	progestin and adipoQ receptor family member III(PAQR3)	-0.823566	0.000579161	0.0168665	5.79454	3.14771
769322	StAR-related lipid transfer (START) domain containing 4(STARD4)	-0.706307	0.000587489	0.017073	8.35474	5.29297
422639	nucleoporin 54kDa(NUP54)	-0.418025	0.000603275	0.017495	20.8078	14.9414
426918	STIP1 homology and U-box containing protein 1(STUB1)	-0.383663	0.000609414	0.0175823	61.2983	45.0891
427001	exonuclease NEF-sp(EXNEF)	-0.416357	0.000610107	0.0175823	10.8536	7.96175
395358	butyrylcholinesterase(BCHE)	-1.80204	0.000617599	0.0177611	1.47798	0.413685
417164	general transcription factor IIIC subunit 5(GTF3C5)	-0.848573	0.000634071	0.0181592	3.08023	1.74809
415568	transducin-like enhancer of split 3 (E(sp1) homolog, Drosophila)(TLE3)	0.769623	0.000636339	0.0181864	7.2485	11.7175
421318	SDE2 telomere maintenance homolog (S. pombe)(SDE2)	-0.391521	0.000644968	0.0183949	25.9054	19.7729
426381	embryonic ectoderm development(EED)	-1.15301	0.000648019	0.0184059	12.4658	5.43146
100857105	serpin peptidase inhibitor, clade F (alpha-2 antiplasmin, pigment epithelium derived factor), member 2(SERPINF2)	1.32003	0.000646928	0.0184059	0.405176	1.14482
426077	clusterin associated protein 1(CLUAP1)	-0.508149	0.000652595	0.0184978	8.64562	5.53398
421817	proline rich nuclear receptor coactivator 1(PNRC1)	0.597218	0.000661466	0.0186725	179.952	260.021
415712	dihydrouridine synthase 2(DUS2)	-0.627822	0.000663872	0.0186774	14.8199	9.74475
427681	transmembrane protein 8A(TMEM8A)	-0.584551	0.00068863	0.0192817	29.6762	19.509
395090	tumor necrosis factor receptor superfamily member 8(TNFRSF8)	1.89231	0.000699367	0.0195426	0.572554	2.1656
374138	homeodomain interacting protein kinase 2(HIPK2)	0.683178	0.000707132	0.0195616	27.4428	41.7881
417393	syntaxin binding protein 4(STXBP4)	0.406774	0.000706392	0.0195616	5.83795	7.77386
429800	zinc finger protein 184-like(LOC429800)	-0.786981	0.000703631	0.0195616	1.02925	0.567099
770217	chromatin assembly factor 1 subunit A(CHAF1A)	-0.450653	0.000706788	0.0195616	11.037	8.14717
107049009	calcium/calmodulin-dependent protein kinase type II subunit beta(LOC107049009)	0.985248	0.000706141	0.0195616	1.44414	2.99033
418162	ATPase, H+ transporting, lysosomal 31kDa, V1 subunit E1(ATP6V1E1)	0.530638	0.000718127	0.019747	54.005	77.8387
418727	NCK adaptor protein 2(NCK2)	-0.447251	0.000721731	0.0197738	14.2929	10.1558
768362	POP4 homolog, ribonuclease P/MRP subunit(POP4)	-0.977109	0.000721966	0.0197738	12.695	6.42704
100502566	thymosin beta 15B(TMSB15B)	0.667845	0.00072531	0.0198082	1169.72	1766.34
771145	mitogen-activated protein kinase 13(MAPK13)	0.698685	0.000726091	0.0198082	1.39368	2.30028
497625	EDAR-associated death domain(EDARADD)	-1.13872	0.000727847	0.019817	1.24176	0.531258
421458	family with sequence similarity 98, member A(FAM98A)	-0.564973	0.00073054	0.0198511	12.9518	8.72514
373899	protein disulfide isomerase family A member 3(PDIA3)	0.521473	0.000733978	0.0199054	439.157	625.538
424912	B-cell CLL/lymphoma 6(BCL6)	0.754422	0.000757613	0.0205061	11.3288	17.9374
395687	limbic system-associated membrane protein(LSAMP)	-2.30497	0.000766972	0.0207188	1.07289	0.229179
771088	YdjC homolog (bacterial)(YDJC)	-0.666134	0.000770115	0.020763	4.19021	2.58541
416462	glucosidase, alpha; acid (Pompe disease, glycogen storage disease type II)(GAA)	-0.861034	0.00078446	0.0209961	14.5873	7.67926
418002	X-prolyl aminopeptidase (aminopeptidase P) 3, putative(XPNPEP3)	-0.715583	0.000784843	0.0209961	14.8867	8.64662
419058	protein phosphatase methylesterase 1(PPME1)	-0.354076	0.000783204	0.0209961	20.9892	16.3691
422375	LON peptidase N-terminal domain and ring finger 3(LONRF3)	1.28492	0.000786908	0.0210106	1.22644	3.03755
415608	erythrocyte membrane protein band 4.1 like 4A(EPB41L4A)	0.485247	0.000809837	0.0215015	13.434	19.2512
416588	3-phosphoinositide dependent protein kinase-1(PDPK1)	-0.580413	0.000809966	0.0215015	22.9721	15.2068
417914	netrin 4(NTN4)	1.47067	0.000819823	0.0216948	20.6255	55.0586
419528	neurofilament, light polypeptide(NEFL)	2.0341	0.000820392	0.0216948	0.334223	1.36531
416758	intraflagellar transport 140(IFT140)	-0.368236	0.000827552	0.0218006	5.22083	3.85722
424691	phosphoglucomutase 1(PGM1)	0.37722	0.000830135	0.021827	20.0201	25.0338
396185	CCAAT/enhancer binding protein (C/EBP), beta(CEBPB)	1.14741	0.00085055	0.0222914	10.8762	22.2034
419455	mechanistic target of rapamycin(MTOR)	0.611427	0.000852641	0.0222914	6.94943	10.3553
395281	inhibitor of DNA binding 3, dominant negative helix-loop-helix protein(ID3)	1.19704	0.000856263	0.0223438	22.4593	46.1241
418405	zona pellucida-like domain containing 1(ZPLD1)	1.80885	0.000861904	0.0224485	0.610828	2.37059
426866	NME/NM23 nucleoside diphosphate kinase 6(NME6)	-0.86245	0.000866688	0.0225306	4.81225	2.33413
422684	methyltransferase like 14(METTL14)	-0.609754	0.00087257	0.0226409	5.93012	3.66479
420000	CWC25 spliceosome-associated protein homolog(CWC25)	-0.404675	0.00087668	0.0227049	10.2449	7.41405
100858673	B-locus zinc finger protein 2(BZFP2)	0.683493	0.000883327	0.0228342	3.8234	5.88365
107057370	semaphorin 4C(SEMA4C)	0.734246	0.000888	0.0229121	26.6984	40.8724
418872	tripartite motif containing 13(TRIM13)	-0.820393	0.000895866	0.0230719	5.40396	3.00178
416414	RRN3 RNA polymerase I transcription factor homolog (S. cerevisiae)(RRN3)	-0.86705	0.000914093	0.0234975	10.0193	5.93869
415764	zinc finger protein 507(ZNF507)	-0.833662	0.000918529	0.0235676	2.7059	1.53489
100859265	uncharacterized LOC100859265(LOC100859265)	1.36352	0.000925143	0.0236763	1.31524	3.31707
374010	uracil-DNA glycosylase(UNG)	-1.02691	0.000940029	0.0237744	4.76929	1.85505
395938	superoxide dismutase 1, soluble(SOD1)	0.455227	0.000940368	0.0237744	123.713	166.612
420978	UDP-N-acetyl-alpha-D-galactosamine:polypeptide N-acetylgalactosaminyltransferase 12 (GalNAc-T12)(GALNT12)	-1.80218	0.000939323	0.0237744	2.84393	0.827768
423319	E2F associated phosphoprotein(EAPP)	-0.421266	0.00093754	0.0237744	18.5812	13.3841
424367	hydroxysteroid (17-beta) dehydrogenase 7(HSD17B7)	-1.041	0.000938773	0.0237744	39.8577	18.7823
423862	ARP1 actin-related protein 1 homolog A, centractin alpha (yeast)(ACTR1A)	0.555497	0.000945236	0.0238538	72.4303	106.559
417329	COX10 heme A:farnesyltransferase cytochrome c oxidase assembly factor(COX10)	-0.566676	0.000956778	0.024101	5.81904	3.79161
396171	Yes-associated protein 1(YAP1)	-0.465489	0.000960547	0.0241519	13.709	9.91209
772057	chromosome 1 open reading frame, human C12orf73(C1H12ORF73)	-0.682656	0.00097022	0.0243066	31.2133	18.8294
416416	ribosomal L1 domain containing 1(RSL1D1)	-1.12694	0.00097965	0.0244983	45.4864	19.9378
768672	tRNA methyltransferase 10B(TRMT10B)	0.584406	0.000986111	0.0245866	5.87576	8.90998
101748881	death-associated protein kinase 3(DAPK3)	0.769212	0.000986741	0.0245866	21.2467	35.4804
419512	AP2 associated kinase 1(AAK1)	0.418972	0.00101249	0.0250474	12.2784	16.0267
426582	HECT domain containing E3 ubiquitin protein ligase 4(HECTD4)	0.550626	0.00101249	0.0250474	2.67398	3.89548
396238	v-yes-1 Yamaguchi sarcoma viral oncogene homolog 1(YES1)	0.31966	0.00102472	0.0251246	52.5452	64.4693
422384	PAS domain containing 1(PASD1)	0.834387	0.00102319	0.0251246	1.70067	2.98369
423805	myoferlin(MYOF)	0.908926	0.00102067	0.0251246	36.0072	67.8786
768374	egl nine homolog 1-like(LOC768374)	0.480334	0.0010245	0.0251246	57.5048	80.4284
424518	general transcription factor IIB(GTF2B)	-0.659619	0.00103813	0.0253188	19.2291	11.9126
415698	guanine nucleotide binding protein (G protein), alpha activating activity polypeptide O(GNAO1)	1.3644	0.00104091	0.0253388	8.18125	20.2073
423626	exosome component 3(EXOSC3)	-0.945321	0.00105743	0.0256532	13.9084	7.0045
373892	adducin 3 (gamma)(ADD3)	1.6459	0.00107793	0.0258763	2.41798	7.62029
416447	dynein (axonemal) assembly factor 5(DNAAF5)	-0.949388	0.00107472	0.0258763	9.50789	4.64326
418014	TGF-beta activated kinase 1/MAP3K7 binding protein 1(TAB1)	-0.6037	0.00107974	0.0258763	5.35859	3.49699
421871	family with sequence similarity 135, member A(FAM135A)	0.560788	0.00107495	0.0258763	5.10259	7.72598
422382	ring finger protein 128(RNF128)	1.52458	0.0010765	0.0258763	1.45029	4.04051
770021	receptor accessory protein 5(REEP5)	0.785449	0.00107578	0.0258763	129.591	221.853
100857685	uncharacterized LOC100857685(LOC100857685)	1.59766	0.0010768	0.0258763	0.635135	1.97548
422596	THAP domain containing 9(THAP9)	-0.563794	0.00109159	0.0261149	7.14692	4.81957
416956	DEP domain containing 5(DEPDC5)	0.642234	0.0011153	0.0265899	6.46543	9.9956
426252	DENN/MADD domain containing 6B(DENND6B)	0.556081	0.001118	0.0266085	3.24259	4.65292
422646	G-rich RNA sequence binding factor 1(GRSF1)	-0.440848	0.0011223	0.0266649	43.1409	31.1448
395519	v-maf avian musculoaponeurotic fibrosarcoma oncogene homolog F(MAFF)	0.854403	0.001135	0.026874	33.1237	58.092
415947	RNA binding motif protein 5(RBM5)	0.338899	0.00113407	0.026874	39.0405	49.1862
418396	thioredoxin like 4B(TXNL4B)	-0.686004	0.00115184	0.0271795	11.3037	6.42966
420749	kelch repeat and BTB domain containing 2(KBTBD2)	-0.470161	0.00115652	0.0272286	7.54966	5.43301
426254	chromatin licensing and DNA replication factor 1(CDT1)	-1.08282	0.00115787	0.0272286	51.6938	22.1788
420154	ubiquitin-like with PHD and ring finger domains 1(UHRF1)	-0.475773	0.00116275	0.0272678	22.4116	15.5951
420524	Ras suppressor protein 1(RSU1)	0.754246	0.00116349	0.0272678	170.962	283.539
100859704	potassium/sodium hyperpolarization-activated cyclic nucleotide-gated channel 4-like(LOC100859704)	1.30033	0.0011687	0.0273435	0.990956	2.37019
395442	ras homolog family member A(RHOA)	0.523274	0.00120962	0.0281578	596.009	853.343
415572	spastic paraplegia 11 (autosomal recessive)(SPG11)	0.443617	0.00120936	0.0281578	4.63731	6.35889
771545	tyrosine-protein phosphatase non-receptor type substrate 1-like(LOC771545)	-2.45136	0.00122029	0.0283584	3.03905	0.390836
416363	cytoplasmic polyadenylation element binding protein 4(CPEB4)	1.21461	0.00122629	0.02845	0.72664	1.85033
418252	polyhomeotic homolog 1 (Drosophila)(PHC1)	-0.704163	0.00123475	0.0285982	4.75462	2.92499
427274	peptidylglycine alpha-amidating monooxygenase(PAM)	0.49469	0.00124341	0.0287504	10.9994	15.7046
415704	membrane bound transcription factor peptidase, site 1(MBTPS1)	0.432784	0.0012474	0.0287775	37.4714	50.6519
415772	G-patch domain containing 1(GPATCH1)	-0.568002	0.00125292	0.0287775	9.84911	6.45718
420174	solute carrier organic anion transporter family member 5A1(SLCO5A1)	0.473769	0.00124996	0.0287775	4.075	5.66044
428645	family with sequence similarity 83 member B(FAM83B)	-3.70231	0.00125162	0.0287775	1.8325	0.13814
422147	putative P2Y purinoceptor 10-like(LOC422147)	-0.737032	0.00126027	0.0288357	9.96987	5.77665
426266	gem nuclear organelle associated protein 6(GEMIN6)	-0.642391	0.0012611	0.0288357	19.375	11.811
424588	E3 ubiquitin-protein ligase HECTD3-like(LOC424588)	1.11837	0.00127356	0.0290102	4.95168	10.0825
421487	consortin, connexin sorting protein(CNST)	-0.704831	0.00128878	0.0293087	1.8538	1.11569
100857751	uncharacterized LOC100857751(LOC100857751)	1.19307	0.00129446	0.0293404	5.54229	12.3023
107051684	uncharacterized LOC107051684(LOC107051684)	1.40927	0.00129656	0.0293404	0.645344	1.51919
425297	GINS complex subunit 1(GINS1)	-1.19918	0.00129985	0.0293669	10.0527	4.15624
769431	ankyrin repeat and sterile alpha motif domain containing 3(ANKS3)	-0.525677	0.00131133	0.0295778	7.27166	5.27011
415317	ADP-dependent glucokinase(ADPGK)	-0.606251	0.00132875	0.0299219	14.9968	9.96539
419453	TAR DNA binding protein(TARDBP)	-0.39991	0.00134566	0.0302532	17.0745	12.6088
107052162	solute carrier family 38 member 7(SLC38A7)	-0.497962	0.00135751	0.03047	10.5809	7.14501
769609	chromosome transmission fidelity factor 8(CHTF8)	-1.08548	0.00138459	0.0309771	42.3187	18.6225
416455	chromosome 14 open reading frame, human C7orf50(C7ORF50)	-0.760822	0.00140218	0.0313199	24.7451	14.112
418298	solute carrier family 25 member 33-like(LOC418298)	-1.16223	0.00140474	0.0313265	3.59762	1.53479
424743	GRB10 interacting GYF protein 2(GIGYF2)	0.287465	0.00141146	0.0314256	10.0431	11.9233
417626	RAD51 homolog C (S. cerevisiae)(RAD51C)	-0.673845	0.00144936	0.0321138	7.84101	4.42468
416754	amidohydrolase domain containing 2(AMDHD2)	-0.464268	0.00145266	0.0321354	22.0811	17.3142
419764	SIK family kinase 3(SIK3)	0.523128	0.00146405	0.0323356	2.43409	3.42697
426359	WAS protein family member 2(WASF2)	0.360521	0.00147506	0.0325268	22.8783	28.2356
395498	voltage-dependent anion channel 2(VDAC2)	0.512761	0.00148943	0.0327911	308.5	441.887
422127	lethal giant larvae homolog 2 (Drosophila)(LLGL2)	0.697542	0.00149497	0.0328201	7.06064	11.3879
416623	methyltransferase like 9(METTL9)	-0.815769	0.00150269	0.0328734	15.9575	8.88232
425530	MYST histone acetyltransferase 2(MYST2)	-0.408044	0.00150115	0.0328734	29.2041	21.7264
416400	essential meiotic structure-specific endonuclease subunit 2(EME2)	-0.813205	0.0015081	0.0329396	5.83271	3.22207
415989	FYVE, RhoGEF and PH domain containing 3(FGD3)	-0.989144	0.00151215	0.0329759	26.9659	13.3802
416763	hematological and neurological expressed 1-like(HN1L)	-0.792195	0.00151574	0.0330019	72.4318	42.0337
423154	pyruvate dehydrogenase complex component X(PDHX)	-0.749976	0.00152857	0.0331766	7.12163	4.377
107054536	protein FAM13B-like(LOC107054536)	0.808404	0.00154194	0.033385	2.44079	4.81953
423593	MIS18 binding protein 1(MIS18BP1)	-0.554093	0.00155246	0.0335357	6.73835	4.44774
107049466	charged multivesicular body protein 2a(LOC107049466)	0.65738	0.00155483	0.0335357	8.87808	13.5846
424143	WAS/WASL interacting protein family member 1(WIPF1)	-0.487961	0.00155826	0.0335574	28.4758	20.1535
416494	cleavage and polyadenylation specific factor 4, 30kDa(CPSF4)	-0.844584	0.00157694	0.033883	88.2499	48.4204
424413	syntaxin 6(STX6)	-0.617347	0.00157829	0.033883	22.4582	14.1895
426869	sodium channel, voltage gated, type VIII, alpha subunit(SCN8A)	1.2801	0.00159064	0.034095	0.722667	1.76487
416800	unc-51 like autophagy activating kinase 1(ULK1)	0.912463	0.0016116	0.0343661	3.33059	5.99391
417147	ADAMTS-like 2(ADAMTSL2)	1.20321	0.00160669	0.0343661	4.15454	9.27743
418993	centrosomal protein 57kDa(CEP57)	-1.04812	0.00161273	0.0343661	4.67362	2.1427
426885	histone deacetylase 7(HDAC7)	0.701553	0.00161325	0.0343661	27.2325	41.7507
396060	protein tyrosine phosphatase, receptor type, A(PTPRA)	0.758735	0.0016185	0.0344249	41.7689	68.6225
395275	zw10 kinetochore protein(ZW10)	-0.350818	0.00162641	0.034434	16.8022	12.8722
421441	spectrin beta chain, brain 4-like(LOC421441)	0.649652	0.00162239	0.034434	45.7598	68.3656
422312	myotubularin related protein 8(MTMR8)	-0.806724	0.00162522	0.034434	7.83005	4.48785
425592	Fc receptor-like 2(FCRL2)	-1.21894	0.00164057	0.0346276	1.07506	0.461622
423716	unc-5 homolog B (C. elegans)(UNC5B)	0.545913	0.00164937	0.0347292	13.2376	18.604
770531	transmembrane protein 170A(TMEM170A)	-0.481189	0.00165042	0.0347292	6.31141	4.52016
424101	G protein-coupled receptor 1(GPR1)	0.977802	0.00166813	0.0350485	1.90263	3.78945
416506	mediator complex subunit 9(MED9)	-0.407433	0.00173346	0.0361104	88.5911	65.4322
416815	nuclear receptor corepressor 2(NCOR2)	0.421817	0.00173437	0.0361104	11.0663	13.63
422082	lysosomal alpha-glucosidase-like(LOC422082)	0.794145	0.00172468	0.0361104	2.82831	4.11938
770036	4-hydroxy-2-oxoglutarate aldolase 1(HOGA1)	2.2503	0.00173179	0.0361104	0.495132	2.01393
418172	bisphosphoglycerate mutase(BPGM)	-0.490216	0.00173988	0.0361163	9.01825	6.45784
418540	WD repeat domain 4(WDR4)	-0.727327	0.00173942	0.0361163	9.46186	5.58
107057441	amyloid-like protein 2(LOC107057441)	0.737707	0.00175229	0.0363192	6.33886	10.3784
107051991	myosin regulatory light chain 2, smooth muscle minor isoform(LOC107051991)	0.628888	0.00177189	0.0366155	57.7993	88.2541
395747	ets variant 4(ETV4)	-0.667949	0.00178189	0.0367671	30.9317	18.9358
417563	replication protein A1(RPA1)	-0.421712	0.00179836	0.0370516	19.4852	14.0789
107051996	uncharacterized LOC107051996(LOC107051996)	1.5656	0.00181331	0.0373039	1.56833	4.53353
422704	methionyl aminopeptidase 1(METAP1)	-0.742671	0.0018235	0.037448	25.7557	15.5085
107057629	F-box and WD repeat domain containing 9(FBXW9)	0.516559	0.00182574	0.037448	43.5203	57.6875
415502	A kinase (PRKA) anchor protein 13(AKAP13)	0.76691	0.00182898	0.0374587	5.78608	9.72929
418342	UDP-Gal:betaGlcNAc beta 1,4- galactosyltransferase, polypeptide 3(B4GALT3)	-0.86398	0.00185063	0.0376787	2.88544	1.65333
420124	elongation factor RNA polymerase II(ELL)	0.500972	0.00184781	0.0376787	13.6567	18.1953
101750430	uncharacterized LOC101750430(LOC101750430)	0.53814	0.0018499	0.0376787	8.91035	12.0538
415784	ubiquitin like modifier activating enzyme 2(UBA2)	-0.504881	0.00185656	0.0377438	31.134	21.8754
420087	acidic (leucine-rich) nuclear phosphoprotein 32 family, member B(ANP32B)	-0.467724	0.00186365	0.0378322	143.292	102.976
417286	endothelial differentiation related factor 1(EDF1)	0.640635	0.00187312	0.0379686	68.1486	100.758
417792	periphilin 1(PPHLN1)	-0.659307	0.00192443	0.0388944	4.93899	3.2176
374091	prolyl 4-hydroxylase, beta polypeptide(P4HB)	0.59183	0.00194403	0.0392331	185.927	281.27
416424	bifunctional apoptosis regulator(BFAR)	-0.639037	0.00198355	0.0399139	12.3739	8.38058
421799	MMS22 like, DNA repair protein(MMS22L)	-0.526113	0.00199504	0.0399885	3.57655	2.40088
768421	hexokinase 3 (white cell)(HK3)	1.18873	0.00199286	0.0399885	1.12807	2.42083
415785	programmed cell death 2-like(PDCD2L)	-0.705214	0.00200748	0.0401613	13.5357	8.86593
422622	nitric oxide associated 1(NOA1)	-0.606395	0.00201366	0.0402265	26.6348	17.0976
424574	DPH2 homolog(DPH2)	-0.987875	0.00202457	0.0403861	6.16787	2.8561
424298	histamine N-methyltransferase(HNMT)	-2.02369	0.00202816	0.0403993	1.27048	0.117663
415954	asporin(ASPN)	1.30905	0.00205458	0.0408666	1.04926	2.49365
416423	poly(A)-specific ribonuclease(PARN)	-0.617818	0.00206279	0.0409709	18.2994	11.9826
101748691	uncharacterized LOC101748691(LOC101748691)	0.943235	0.00208212	0.0412361	1.18248	2.19357
419704	solute carrier family 37 (glucose-6-phosphate transporter), member 2(SLC37A2)	0.746206	0.00212882	0.0419803	4.16938	6.74539
415534	poly (ADP-ribose) polymerase family, member 16(PARP16)	1.06012	0.00215922	0.0425192	14.5532	31.588
424513	leucine rich repeat containing 8 family, member D(LRRC8D)	-0.98453	0.00216594	0.0425906	6.4442	3.35336
416501	ubiquitin specific peptidase 22(USP22)	-0.435926	0.00217468	0.0427018	30.1442	22.118
427759	DEAD (Asp-Glu-Ala-Asp) box polypeptide 31(DDX31)	-0.522574	0.00220629	0.0431913	9.41885	6.25074
100858796	sestrin-2-like(LOC100858796)	0.944927	0.00220484	0.0431913	3.49254	6.08284
107052518	myo-inositol oxygenase(MIOX)	1.37346	0.002215	0.0432473	0.882093	2.34586
416549	zinc finger protein 598(ZNF598)	-0.585907	0.00222988	0.043415	21.869	14.1972
423097	MOB kinase activator 2(MOB2)	0.448368	0.00222772	0.043415	41.5837	55.7161
100857115	glutathione peroxidase 1(GPX1)	0.598456	0.00223626	0.0434161	141.516	197.072
100859257	purinergic receptor P2Y11(P2RY11)	2.68144	0.00223937	0.0434161	0.203962	1.41433
395955	translin(TSN)	-0.311274	0.0022335	0.0434161	78.3377	60.3809
415621	solute carrier family 7 member 6 opposite strand(SLC7A6OS)	-0.556918	0.00224263	0.0434183	13.9736	9.61344
424699	leptin receptor overlapping transcript(LEPROT)	0.569595	0.00224741	0.04345	95.9176	147.349
416574	dynactin subunit 5(DCTN5)	-0.522039	0.0022507	0.0434527	58.3655	40.963
407092	AD012Z(LOC407092)	0.372485	0.00226358	0.0436403	9.24329	11.5794
416757	telomere maintenance 2(TELO2)	-0.493496	0.00227296	0.0437422	10.6785	7.30269
107054095	uncharacterized LOC107054095(LOC107054095)	1.52988	0.0022752	0.0437422	0.380951	1.20499
770513	vesicle associated membrane protein 4(VAMP4)	-0.62016	0.00228886	0.0438826	14.047	8.24226
107056423	tetratricopeptide repeat protein 17-like(LOC107056423)	0.915129	0.00228882	0.0438826	1.27789	2.32229
417111	RNA binding motif protein 18(RBM18)	-0.615387	0.00230766	0.0441816	34.0606	22.3207
408046	kinesin family member 5C(KIF5C)	1.05284	0.00233334	0.0444268	6.04072	12.532
423086	cysteinyl-tRNA synthetase(CARS)	0.729291	0.00233013	0.0444268	11.2813	17.7451
424915	phosphate cytidylyltransferase 1, choline, alpha(PCYT1A)	-0.476691	0.00232845	0.0444268	7.78924	5.49203
415809	N-acetyltransferase, pineal gland isozyme NAT-3(PNAT3)	-1.28098	0.00233827	0.0444282	5.74824	2.27027
100858576	CDC-like kinase 1(CLK1)	0.663589	0.00236118	0.0446438	32.5464	50.8834
396272	solute carrier family 2 (facilitated glucose transporter), member 2(SLC2A2)	1.46968	0.00236248	0.0446438	0.489687	1.45126
419074	F-box/WD repeat-containing protein 7-like(LOC419074)	-0.529917	0.00236414	0.0446438	19.9557	13.2545
421488	transcription factor B2, mitochondrial(TFB2M)	-0.544828	0.00237758	0.0448361	8.6393	6.04875
422005	coiled-coil domain containing 25(CCDC25)	-0.461939	0.00242588	0.0454985	23.4341	16.5649
426076	dehydrogenase E1 and transketolase domain containing 1(DHTKD1)	-0.708816	0.00242274	0.0454985	3.78766	2.23841
418247	6-phosphofructo-2-kinase/fructose-2,6-biphosphatase 3(PFKFB3)	0.851119	0.00243271	0.0455028	2.78648	5.5498
422346	nuclear transport factor 2-like export factor 2(NXT2)	-0.655586	0.00243203	0.0455028	25.1498	14.9456
423110	USP6 N-terminal like(LOC423110)	-0.916108	0.00243605	0.0455037	4.38498	2.28567
427496	cell cycle progression 1(CCPG1)	0.445443	0.002453	0.0457584	31.3964	43.0337
421023	rotatin(RTTN)	0.606968	0.00245767	0.0457837	1.61414	2.45041
619530	exosome component 9(EXOSC9)	-0.532461	0.00246335	0.0458098	14.612	9.8891
772393	annexin A4(ANXA4)	0.569232	0.00246571	0.0458098	25.7319	38.1287
428971	solute carrier family 2, facilitated glucose transporter member 9-like(LOC428971)	1.22547	0.00246927	0.0458143	0.844985	2.03857
418550	1-acylglycerol-3-phosphate O-acyltransferase 3(AGPAT3)	0.638857	0.00252006	0.0466848	5.30146	8.41225
421340	dual specificity phosphatase 10(DUSP10)	0.775119	0.00252295	0.0466848	11.278	19.0429
101748231	uncharacterized LOC101748231(LOC101748231)	0.863505	0.00254159	0.0469667	2.61935	5.36236
416613	centriolar coiled-coil protein 110kDa(CCP110)	-0.554137	0.00256038	0.0472506	6.47612	4.38948
396339	TGFB-induced factor homeobox 1(TGIF1)	0.688968	0.002572	0.0473386	24.7984	38.015
417363	signal recognition particle 68kDa(SRP68)	-0.604569	0.00258887	0.0473963	29.0267	19.3604
419958	coiled-coil domain containing 47(CCDC47)	-0.495567	0.00258267	0.0473963	36.3526	25.9661
421884	dystonin(DST)	0.981011	0.00258557	0.0473963	2.51279	5.07416
107054666	uncharacterized LOC107054666(LOC107054666)	0.705308	0.00258568	0.0473963	1.12445	1.77165
107049208	Yip1 interacting factor homolog B, membrane trafficking protein(YIF1B)	0.499192	0.00259623	0.047468	49.8227	68.2074
770125	SMT3 suppressor of mif two 3 homolog 2 (S. cerevisiae)(SUMO2)	0.372502	0.0026046	0.0475581	199.495	255.077
415968	ISY1 splicing factor homolog (S. cerevisiae)(ISY1)	-0.444648	0.00261195	0.0476292	12.3508	8.9668
395409	receptor-like tyrosine kinase(RYK)	-0.514933	0.00261808	0.047678	23.142	15.8628
424621	SCL/TAL1 interrupting locus(STIL)	-0.651639	0.00263811	0.0479795	1.64634	1.02577
421620	syntaxin binding protein 5 (tomosyn)(STXBP5)	0.65176	0.00264427	0.0480282	5.49622	8.78455
416830	phosphatidylinositol transfer protein, membrane-associated 2(PITPNM2)	0.930232	0.0026481	0.0480346	0.859673	1.67409
424661	24-dehydrocholesterol reductase(DHCR24)	-0.982268	0.00265849	0.0481599	7.59558	3.85604
107055275	cyclin-dependent kinase 5, regulatory subunit 1 (p35)(CDK5R1)	-0.968463	0.00266273	0.0481637	5.851	2.70175
425392	RPGRIP1-like(RPGRIP1L)	-1.26376	0.00275938	0.0496617	9.11685	3.66433
771243	platelet/endothelial cell adhesion molecule 1(PECAM1)	0.78747	0.00276746	0.0497422	1.48578	2.40294
422266	choroideremia (Rab escort protein 1)(CHM)	-0.557361	0.00279911	0.0499856	6.31805	4.15102
423132	SERPING1 serpin family G member 1(SERPING1)	0.616322	0.00278873	0.0499856	36.6558	52.6179
425290	MORN repeat containing 4(MORN4)	0.624538	0.00279876	0.0499856	121.788	178.678
427462	golgi membrane protein 1(GOLM1)	0.73834	0.00279377	0.0499856	5.60081	9.40781
419293	bactericidal/permeability-increasing protein(BPI)	-2.5488	0.00329488	0.0552643	15.5674	2.40972
