# Supplementary material for: Knockout of IRF7 Highlights its Modulator Function of Host Response Against Avian Influenza Virus and the Involvement of MAPK and TOR Signaling Pathways in Chicken
Source: Genes (Basel). 2020 Apr 2;11(4):385. doi: 10.3390/genes11040385 (PMC7230310; doi:10.3390/genes11040385)
Supplement: Supplementary file 1 [file genes-11-00385-s001.zip › TableS3.xlsx]

## Sheet: WT_0vs2
Supplementary Table S3. Differentially expressed genes upon H6N2 infection in each cell line
Entrez_gene_id	Gene_name	log2FC	p-value	FDR	FPKM
					WT_0	WT_2
396292	collagen, type VI, alpha 2(COL6A2)	1.67464	1.38e-52	2.1e-48	204.234	696.761
396000	collagen, type VI, alpha 1(COL6A1)	2.03914	3.83e-49	2.91e-45	59.0432	277.012
418632	glycoprotein M6B(GPM6B)	1.78853	2.1e-35	1.06e-31	24.017	80.4039
427819	bromodomain adjacent to zinc finger domain 1B(BAZ1B)	-0.776123	1.77e-24	6.71e-21	39.3916	23.2599
415818	cysteine-rich secretory protein LCCL domain containing 2(CRISPLD2)	3.09322	3.69e-23	1.12e-19	4.68439	37.703
418175	serine/threonine kinase receptor associated protein(STRAP)	0.677845	2.19e-22	5.54e-19	43.7357	61.6388
770011	myosin regulatory light chain 2, smooth muscle minor isoform-like(LOC770011)	0.898179	2.71e-22	5.88e-19	73.0901	136.446
427892	histone cluster 1, H1.11L (similar to human histone cluster 1, class H1 genes)(HIST1H111L)	2.86632	2.27e-19	3.84e-16	1.30867	12.1763
417891	lumican(LUM)	2.56622	3.28e-18	4.99e-15	33.6212	179.469
770238	Kruppel-like factor 9(KLF9)	1.5282	1.09e-17	1.5e-14	6.17858	17.773
417520	cytochrome p450 oxidoreductase(POR)	1.3948	3.48e-17	3.9e-14	50.7556	150.844
419407	matrix metallopeptidase 23B(MMP23B)	3.34181	3.59e-17	3.9e-14	0.281375	2.90643
423364	basic leucine zipper ATF-like transcription factor(BATF)	-2.14156	3.26e-17	3.9e-14	3.06	0.707021
415684	ring finger and WD repeat domain 3(RFWD3)	-1.15237	6.51e-17	5.83e-14	11.3707	5.39966
423209	ChaC glutathione-specific gamma-glutamylcyclotransferase 1(CHAC1)	-3.69084	6.42e-17	5.83e-14	76.4241	6.7422
417124	cutA divalent cation tolerance homolog (E. coli)(CUTA)	3.37747	6.05e-16	5.11e-13	0.802852	12.2132
417981	cytochrome P450, family 2, subfamily D, polypeptide 49(CYP2D49)	1.97098	1.76e-15	1.34e-12	2.28402	9.20043
420606	ATP binding cassette subfamily B member 5(ABCB5)	2.00837	2.17e-15	1.57e-12	1.47931	4.90871
422213	solute carrier family 7 (cationic amino acid transporter, y+ system), member 3(SLC7A3)	-1.22578	7.87e-15	5.44e-12	80.2263	41.5319
396441	elastin(ELN)	1.98598	1.7e-14	1.13e-11	107.509	450.149
419535	charged multivesicular body protein 7(CHMP7)	0.736201	2.59e-13	1.57e-10	29.5304	47.0562
423759	transmembrane protein 150A(TMEM150A)	-1.70561	2.49e-13	1.57e-10	71.4664	27.6121
424451	family with sequence similarity 129, member A(FAM129A)	1.79436	4.59e-13	2.68e-10	12.4818	38.7579
417519	transmembrane protein 120A(TMEM120A)	1.22835	5.69e-13	3.2e-10	19.2454	47.6396
422549	primase and DNA directed polymerase(PRIMPOL)	-2.18393	6.44e-13	3.5e-10	4.59816	0.892276
428089	sestrin 3(SESN3)	2.18573	8.87e-13	4.5e-10	0.867921	3.53947
423851	meningioma expressed antigen 5 (hyaluronidase)(MGEA5)	1.01142	1.25e-12	6.15e-10	13.9941	25.9602
418144	DEAD/H (Asp-Glu-Ala-Asp/His) box helicase 11(DDX11)	-1.28211	1.87e-12	8.87e-10	10.8606	4.29865
378898	dimethylarginine dimethylaminohydrolase 1(DDAH1)	-1.20523	3.92e-12	1.76e-09	73.7802	34.7349
419885	neuroblastoma RAS viral (v-ras) oncogene homolog(NRAS)	0.827948	3.93e-12	1.76e-09	10.1658	15.3655
419481	vacuolar protein sorting 13 homolog D (S. cerevisiae)(VPS13D)	-0.865659	4.32e-12	1.88e-09	3.93129	1.92538
426385	serine/threonine kinase 35-like(LOC426385)	-1.31287	6.77e-12	2.86e-09	16.3639	6.42631
422934	spermine oxidase(SMOX)	2.53374	7.34e-12	3.02e-09	3.84172	23.6002
423584	thioredoxin domain containing 16(TXNDC16)	1.35194	8.76e-12	3.46e-09	6.55849	16.0179
396550	sterol carrier protein 2(SCP2)	2.18271	1.6e-11	5.94e-09	62.5786	259.529
417657	dual specificity phosphatase 14(DUSP14)	1.33855	3.1e-11	1.12e-08	29.8169	87.5869
419098	enoyl CoA hydratase domain containing 3(ECHDC3)	-1.01125	4.56e-11	1.61e-08	18.6829	9.33957
421439	solute carrier family 29 (equilibrative nucleoside transporter), member 1(SLC29A1)	-0.948436	5.59e-11	1.93e-08	196.885	121.389
107051991	myosin regulatory light chain 2, smooth muscle minor isoform(LOC107051991)	1.28817	7.27e-11	2.4e-08	60.8301	153.365
418338	chromodomain helicase DNA binding protein 1-like(CHD1L)	-1.13944	7.84e-11	2.43e-08	6.53481	2.48476
422609	1-acylglycerol-3-phosphate O-acyltransferase 9-like(LOC422609)	2.01787	7.69e-11	2.43e-08	0.41887	1.35391
771738	atonal homolog 8 (Drosophila)(ATOH8)	-1.90095	7.65e-11	2.43e-08	64.906	21.1954
421799	MMS22 like, DNA repair protein(MMS22L)	-1.00995	9.29e-11	2.83e-08	6.10615	2.76411
396437	thioredoxin(TXN)	0.831345	1.13e-10	3.37e-08	879.373	1540.86
417561	serpin peptidase inhibitor, clade F (alpha-2 antiplasmin, pigment epithelium derived factor), member 1(SERPINF1)	4.41028	1.27e-10	3.72e-08	0.0411354	1.55318
428435	cAMP responsive element binding protein 5(CREB5)	1.81404	1.59e-10	4.46e-08	2.78211	9.83836
425536	extra spindle pole bodies like 1, separase(ESPL1)	-1.73912	1.78e-10	4.91e-08	15.0811	6.1707
770436	StAR-related lipid transfer (START) domain containing 3(STARD3)	0.643012	1.91e-10	5.17e-08	23.8475	44.3174
417642	BRCA1 interacting protein C-terminal helicase 1(BRIP1)	-1.31157	2.01e-10	5.36e-08	6.42115	2.15786
395897	transforming growth factor, beta-induced, 68kDa(TGFBI)	2.89486	2.31e-10	5.85e-08	1.54358	11.5687
428414	WW domain containing adaptor with coiled-coil(WAC)	0.57221	2.26e-10	5.85e-08	22.5706	33.5158
100858838	pim-1 oncogene(PIM1)	-1.61467	2.29e-10	5.85e-08	44.6822	16.8258
416865	kinetochore associated 1(KNTC1)	-1.32064	2.81e-10	7e-08	7.26888	2.50375
417185	argininosuccinate synthase 1(ASS1)	1.29505	2.97e-10	7.29e-08	15.4671	47.8329
417957	histone cluster 1, H2B-V (similar to human histone cluster 1, class H2B)(HIST1H2B5)	2.38502	3.17e-10	7.65e-08	3.27081	11.7337
770188	histone cluster 1, H2B-VII-like 2 (similar to human histone cluster 1, class H2B, member N)(HIST1H2B7L2)	1.46001	3.23e-10	7.66e-08	16.7199	51.8839
419718	ST3 beta-galactoside alpha-2,3-sialyltransferase 4(ST3GAL4)	0.967693	3.85e-10	8.74e-08	21.9014	50.9615
420137	HAUS augmin like complex subunit 8(HAUS8)	-1.15549	3.82e-10	8.74e-08	19.0403	7.08273
777348	dihydrodiol dehydrogenase(DHDH)	1.6242	3.82e-10	8.74e-08	3.70133	17.6433
417578	family with sequence similarity 222 member B(FAM222B)	-0.851731	5.13e-10	1.11e-07	11.5268	8.68875
424026	ADP-ribosylation factor-like 4C(ARL4C)	1.15211	5.03e-10	1.11e-07	95.3768	242.387
427443	nucleoporin 155kDa(NUP155)	-0.812179	6.63e-10	1.42e-07	26.7503	13.0134
415306	mannosidase alpha class 2C member 1(MAN2C1)	-1.01777	8.53e-10	1.8e-07	9.57858	5.01681
420148	Kruppel-like factor 2(KLF2)	-3.13016	9.44e-10	1.94e-07	39.3094	6.91069
421668	fucosidase, alpha-L- 2, plasma(FUCA2)	0.82136	9.93e-10	1.94e-07	5.81183	10.2394
422911	pentatricopeptide repeat domain 3(PTCD3)	-0.693035	9.88e-10	1.94e-07	26.2235	13.9814
419671	microtubule-actin crosslinking factor 1(MACF1)	-0.756313	1.08e-09	2.09e-07	12.2144	8.67787
424758	pleckstrin homology domain containing, family B (evectins) member 2(PLEKHB2)	0.707617	1.21e-09	2.3e-07	43.1177	63.9113
420998	ALG2, alpha-1,3/1,6-mannosyltransferase(ALG2)	0.722069	1.68e-09	3.1e-07	23.7492	40.101
769661	activating transcription factor 7(ATF7)	-1.11816	1.69e-09	3.1e-07	6.59677	5.29791
415891	dual specificity phosphatase 7(DUSP7)	1.53979	2.08e-09	3.73e-07	15.6544	46.9361
416085	kelch repeat and BTB domain containing 8(KBTBD8)	0.893651	2.3e-09	4.06e-07	3.01545	4.56764
101747848	uncharacterized LOC101747848(LOC101747848)	-1.75884	2.55e-09	4.45e-07	2.08261	0.526801
424770	glypican 1(GPC1)	1.96584	2.69e-09	4.65e-07	0.670637	2.78743
419866	ATP synthase, H+ transporting, mitochondrial Fo complex subunit B1(ATP5F1)	0.596523	3.23e-09	5.51e-07	394.784	615.111
419527	dedicator of cytokinesis 5(DOCK5)	-1.52786	3.73e-09	6.3e-07	2.57608	0.852424
416600	ATP-binding cassette, sub-family C (CFTR/MRP), member 6(ABCC6)	-1.2985	3.79e-09	6.32e-07	2.40921	0.802532
100858651	calcium/calmodulin-dependent protein kinase II inhibitor 1(CAMK2N1)	1.38279	4.6e-09	7.61e-07	1.87418	6.17177
423547	N(alpha)-acetyltransferase 30, NatC catalytic subunit(NAA30)	0.588898	4.72e-09	7.71e-07	13.8049	18.8839
420154	ubiquitin-like with PHD and ring finger domains 1(UHRF1)	-0.819069	4.9e-09	7.92e-07	66.9467	31.3576
421291	mutS homolog 6(MSH6)	-1.09769	5.14e-09	7.96e-07	24.7124	11.2774
431122	nucleoporin 160kDa(NUP160)	-0.95011	5.19e-09	7.96e-07	69.6924	42.2474
107051792	uncharacterized LOC107051792(LOC107051792)	1.74812	5.17e-09	7.96e-07	2.13495	8.08729
107049067	echinoderm microtubule associated protein like 1(EML1)	1.11376	5.59e-09	8.49e-07	7.45593	14.1062
101748852	coiled-coil domain containing 97(CCDC97)	-0.998333	6.02e-09	9.07e-07	8.55998	7.90614
423105	CD151 molecule (Raph blood group)(CD151)	-0.690612	6.16e-09	9.19e-07	82.5496	48.8392
419015	transmembrane protein 135(TMEM135)	0.913038	6.71e-09	9.91e-07	10.4273	17.8315
429089	cysteine rich angiogenic inducer 61(CYR61)	-1.53724	6.99e-09	1.02e-06	187.21	76.8697
425977	papillary renal cell carcinoma (translocation-associated)(PRCC)	0.710361	7.21e-09	1.04e-06	13.8446	27.0967
418661	Xg blood group(XG)	2.05608	7.32e-09	1.05e-06	0.941355	4.00594
423963	marker of proliferation Ki-67(MKI67)	-1.37825	7.89e-09	1.11e-06	29.1217	10.6088
421228	anaphase promoting complex subunit 1(ANAPC1)	-0.800015	8.57e-09	1.2e-06	18.1118	8.99508
417012	HORMA domain containing 2(HORMAD2)	-3.13089	8.81e-09	1.22e-06	6.01262	0.715601
424477	lipid phosphate phosphatase-related protein type 5(LPPR5)	1.93975	9.34e-09	1.27e-06	0.549343	1.89098
428932	G protein-coupled receptor 137C(GPR137C)	2.25968	9.31e-09	1.27e-06	4.40821	24.1342
395500	makorin ring finger protein 1(MKRN1)	0.562936	9.52e-09	1.28e-06	51.6044	67.5564
417934	ADP ribosylation factor like GTPase 1(ARL1)	0.546836	1.08e-08	1.44e-06	92.6658	120.745
421511	G protein-coupled receptor 137B(GPR137B)	0.951706	1.11e-08	1.46e-06	6.90385	13.1384
426247	dehydrogenase/reductase (SDR family) member 4(DHRS4)	1.18297	1.12e-08	1.46e-06	13.4197	31.9945
423112	choline kinase alpha(CHKA)	0.658443	1.19e-08	1.5e-06	20.0999	31.2077
770734	proline dehydrogenase (oxidase) 1(PRODH)	0.886028	1.17e-08	1.5e-06	23.3829	51.5005
770752	phosphatidic acid phosphatase type 2 domain containing 1B(PPAPDC1B)	-1.00736	1.16e-08	1.5e-06	36.0203	20.4537
395326	nuclear factor, interleukin 3 regulated(NFIL3)	1.36882	1.32e-08	1.63e-06	6.5195	14.5717
395570	topoisomerase (DNA) II alpha 170kDa(TOP2A)	-1.21649	1.49e-08	1.81e-06	122.631	50.6067
418635	RAB9A, member RAS oncogene family(RAB9A)	0.967047	1.6e-08	1.93e-06	19.1859	31.5194
771117	scavenger receptor class A member 3(SCARA3)	1.0861	1.63e-08	1.96e-06	13.2039	35.5562
419057	prolyl 4-hydroxylase subunit alpha 3(P4HA3)	1.27319	1.83e-08	2.17e-06	47.5721	140.478
395465	Cbp/p300-interacting transactivator, with Glu/Asp-rich carboxy-terminal domain, 4(CITED4)	-3.70172	2.23e-08	2.61e-06	9.19914	0.720138
418736	RAS p21 protein activator 3(RASA3)	1.45932	2.23e-08	2.61e-06	7.61298	18.3785
396084	actin, gamma 2, smooth muscle, enteric(ACTG2)	3.31314	2.4e-08	2.79e-06	0.219231	3.57867
396135	macrophage stimulating 1 (hepatocyte growth factor-like)(MST1)	2.09761	2.42e-08	2.79e-06	0.44015	2.87036
417626	RAD51 homolog C (S. cerevisiae)(RAD51C)	-1.05311	2.65e-08	2.98e-06	10.7058	5.09908
107052718	endogenous retrovirus group K member 11 Pol protein(LOC107052718)	0.987589	2.7e-08	3.01e-06	829.463	1807.5
420771	chromosome 2 open reading frame, human C7orf25(C2H7ORF25)	0.823855	2.74e-08	3.02e-06	8.99246	14.8773
418141	caprin family member 2(CAPRIN2)	-0.801687	2.84e-08	3.08e-06	4.24652	2.40444
107049310	ribosomal protein S6 kinase alpha-3-like(LOC107049310)	1.22418	2.83e-08	3.08e-06	1.54044	3.02536
418212	inositol 1,4,5-trisphosphate receptor, type 2(ITPR2)	-0.701167	2.94e-08	3.12e-06	7.04351	3.91442
420854	endothelin 1(EDN1)	-3.57191	2.93e-08	3.12e-06	1.48232	0.126076
427896	histone cluster 1, H1.11R (similar to human histone cluster 1, class H1 genes)(HIST1H111R)	2.96805	2.91e-08	3.12e-06	0.524699	4.42262
395386	C-type lectin domain family 3 member B(CLEC3B)	3.49606	3.08e-08	3.26e-06	0.0847306	1.09769
418052	neutrophil cytosolic factor 4, 40kDa(NCF4)	-2.81113	3.11e-08	3.27e-06	14.527	1.73947
771702	sperm associated antigen 5(SPAG5)	-1.51178	3.14e-08	3.27e-06	48.5193	23.9521
422977	neuron navigator 2(NAV2)	0.948648	3.18e-08	3.29e-06	1.72645	3.38399
416517	topoisomerase (DNA) III alpha(TOP3A)	-0.919968	3.24e-08	3.31e-06	25.2104	14.6831
418149	coiled-coil domain containing 77(CCDC77)	-1.18108	3.29e-08	3.31e-06	8.16075	3.13854
418379	discoidin, CUB and LCCL domain containing 2(DCBLD2)	-0.932524	3.31e-08	3.31e-06	58.4731	27.3428
420817	ATPase, class II, type 9B(ATP9B)	0.678245	3.33e-08	3.31e-06	4.17427	5.49311
424990	claudin 11(CLDN11)	2.18649	3.24e-08	3.31e-06	0.974433	7.11551
374116	period circadian clock 2(PER2)	0.954874	3.42e-08	3.36e-06	6.30063	10.6986
769431	ankyrin repeat and sterile alpha motif domain containing 3(ANKS3)	0.831574	3.79e-08	3.69e-06	7.87645	13.6508
415507	chromodomain helicase DNA binding protein 2(CHD2)	-0.688103	3.86e-08	3.74e-06	9.39745	5.74202
395488	macrophage receptor with collagenous structure(MARCO)	1.41908	3.94e-08	3.79e-06	0.818424	2.28184
396185	CCAAT/enhancer binding protein (C/EBP), beta(CEBPB)	-1.84972	3.96e-08	3.79e-06	46.485	20.0868
769039	transcription factor HES-1-B-like(LOC769039)	2.20716	4e-08	3.8e-06	17.4208	133.88
416997	polymerase (DNA) epsilon, catalytic subunit(POLE)	-1.24656	4.1e-08	3.86e-06	11.305	5.56723
417649	myosin XIX(MYO19)	-0.903847	4.14e-08	3.86e-06	13.9501	7.15517
424947	ATP-binding cassette, sub-family C (CFTR/MRP), member 5(ABCC5)	0.987199	4.12e-08	3.86e-06	12.6463	22.9359
415746	glutamic pyruvate transaminase (alanine aminotransferase) 2(GPT2)	-1.25744	4.2e-08	3.89e-06	5.8686	2.22823
396324	activin A receptor, type IIA(ACVR2A)	1.03127	4.52e-08	4.16e-06	34.3052	66.7232
419116	serine/arginine-rich splicing factor 6(SRSF6)	0.751791	4.55e-08	4.17e-06	141.129	233.65
417761	cadherin-like and PC-esterase domain containing 1(CPED1)	2.29885	4.65e-08	4.23e-06	1.62332	6.37237
421226	BUB1 mitotic checkpoint serine/threonine kinase(BUB1)	-1.43476	5.04e-08	4.54e-06	25.1005	8.53654
418034	ankyrin repeat domain 54(ANKRD54)	0.954885	5.24e-08	4.69e-06	10.2452	21.8698
418112	solute carrier family 37 member 3(SLC37A3)	0.661345	5.54e-08	4.9e-06	18.6636	26.3707
424535	chitobiase(CTBS)	0.72823	5.51e-08	4.9e-06	17.8846	27.7337
420349	TBC1 domain family member 31(TBC1D31)	-0.971192	5.66e-08	4.98e-06	13.467	5.92334
416407	WD repeat domain 90(WDR90)	-1.01228	5.79e-08	5.06e-06	7.06917	3.93707
417962	uncharacterized LOC417962(LOC417962)	1.64579	5.94e-08	5.16e-06	3.2046	8.06494
422162	oligophrenin 1(OPHN1)	0.890969	6.42e-08	5.55e-06	5.4088	11.1868
771589	inositol 1,4,5-trisphosphate receptor interacting protein-like 2(ITPRIPL2)	0.78758	6.49e-08	5.58e-06	25.7008	44.3433
395823	kinesin family member 4A(KIF4A)	-0.893123	6.69e-08	5.68e-06	42.2352	22.3066
416700	exocyst complex component 4(EXOC4)	0.771965	6.67e-08	5.68e-06	9.6136	15.7443
417021	adaptor-related protein complex 1, beta 1 subunit(AP1B1)	-0.704669	6.92e-08	5.78e-06	36.1409	27.9646
419829	kelch domain containing 8A(KLHDC8A)	0.99265	6.92e-08	5.78e-06	15.4783	37.5613
424863	angiomotin like 2(AMOTL2)	-1.49141	6.84e-08	5.78e-06	29.5384	14.4561
771550	EPH receptor A2(EPHA2)	-1.51989	7.26e-08	6.03e-06	36.9891	16.8432
415319	ariadne RBR E3 ubiquitin protein ligase 1(ARIH1)	1.53841	7.48e-08	6.15e-06	30.6581	31.9387
418960	centromere protein J(CENPJ)	-1.49168	7.63e-08	6.21e-06	2.79016	0.850697
417636	tubulin delta 1(TUBD1)	-0.93	7.75e-08	6.27e-06	5.61507	2.47354
769973	histone cluster 1, H2bf(HIST1H2BF)	1.32604	7.94e-08	6.36e-06	5.69778	19.3708
100857391	H2A histone family, member X(H2AFX)	-1.52048	7.95e-08	6.36e-06	23.2172	12.3928
396221	lactate dehydrogenase A(LDHA)	-0.472413	8.17e-08	6.5e-06	1366.04	970.834
100859610	cAMP responsive element binding protein 3-like 1(CREB3L1)	1.05966	8.26e-08	6.54e-06	22.2192	55.5978
373918	actinin, alpha 1(ACTN1)	-1.21434	8.39e-08	6.61e-06	188.865	85.6313
423184	MAP kinase activating death domain(MADD)	-0.856881	9.03e-08	7.08e-06	3.71486	1.94782
374047	cyclin D2(CCND2)	0.947214	9.43e-08	7.29e-06	17.5845	30.0581
429054	protein FAM102B-like(LOC429054)	1.19046	9.44e-08	7.29e-06	1.56643	2.94104
417050	major histocompatibility complex, class II, DM alpha(DMA)	1.47797	9.77e-08	7.39e-06	10.9697	50.4933
770471	homeobox C10(HOXC10)	1.14884	9.71e-08	7.39e-06	24.5681	59.8819
107049470	protein MANBAL-like(LOC107049470)	1.0201	9.77e-08	7.39e-06	12.8371	22.2138
419485	procollagen-lysine, 2-oxoglutarate 5-dioxygenase 1(PLOD1)	0.879959	1.05e-07	7.84e-06	45.4056	76.7943
374256	CD81 molecule(CD81)	1.17705	1.06e-07	7.87e-06	64.1204	130.607
428580	zinc finger and BTB domain containing 18(ZBTB18)	1.24149	1.06e-07	7.87e-06	3.82581	8.58799
426076	dehydrogenase E1 and transketolase domain containing 1(DHTKD1)	-1.14157	1.11e-07	8.17e-06	6.6976	2.90788
107054394	protein IQ-DOMAIN 14-like(LOC107054394)	2.30044	1.17e-07	8.57e-06	0.682112	2.93142
418376	transcription termination factor, RNA polymerase II(TTF2)	-0.857045	1.28e-07	9.39e-06	13.3538	6.86727
107056301	uncharacterized LOC107056301(LOC107056301)	-1.90933	1.29e-07	9.41e-06	6.45358	1.45281
418413	Holliday junction recognition protein(HJURP)	-1.17347	1.41e-07	1.02e-05	14.6574	5.52381
768501	chromosome Z open reading frame, human C5orf30(C5ORF30)	1.04556	1.47e-07	1.05e-05	2.43517	4.14083
420232	tumor protein p53 inducible nuclear protein 1(TP53INP1)	1.47717	1.5e-07	1.07e-05	6.15133	16.1032
416567	protein kinase C, beta(PRKCB)	2.40525	1.61e-07	1.13e-05	0.735927	4.43706
374213	activin A receptor, type IIB(ACVR2B)	-1.68707	1.69e-07	1.18e-05	2.07001	0.714731
423977	nuclear envelope integral membrane protein 2(NEMP2)	-0.702404	1.71e-07	1.19e-05	36.0555	23.0057
374006	spermidine/spermine N1-acetyltransferase 1(SAT1)	1.77876	1.75e-07	1.21e-05	105.271	341.036
416746	CDC42 binding protein kinase alpha (DMPK-like)(CDC42BPA)	-0.673535	1.8e-07	1.23e-05	23.5763	14.1572
424687	dedicator of cytokinesis 7(DOCK7)	-0.569635	1.8e-07	1.23e-05	26.6465	16.6263
425610	adipogenesis associated, Mth938 domain containing(AAMDC)	1.02754	1.91e-07	1.3e-05	14.0761	26.6661
427212	coagulation factor II thrombin receptor(F2R)	1.02372	1.92e-07	1.3e-05	13.5123	23.0043
420004	mediator complex subunit 1(MED1)	-0.566321	1.94e-07	1.31e-05	48.8408	34.9152
417813	leucine-rich repeats and immunoglobulin-like domains 3(LRIG3)	2.05851	2e-07	1.33e-05	1.92996	7.75373
419737	non-SMC condensin II complex subunit D3(NCAPD3)	-1.05751	2.05e-07	1.36e-05	12.93	5.81628
426080	RNA binding motif protein 14(RBM14)	-1.31182	2.13e-07	1.4e-05	40.8178	30.9996
396548	collagen, type VI, alpha 3(COL6A3)	0.865685	2.19e-07	1.44e-05	74.5827	147.685
769612	solute carrier family 1 (glutamate/neutral amino acid transporter), member 4(SLC1A4)	-1.43587	2.3e-07	1.5e-05	44.501	14.8358
416446	protein kinase, cAMP-dependent, regulatory, type I, beta(PRKAR1B)	1.33685	2.32e-07	1.51e-05	2.77881	7.23025
418517	phosphatidylinositol glycan anchor biosynthesis class P(PIGP)	0.565411	2.35e-07	1.52e-05	35.9384	47.1161
421271	sprouty-related, EVH1 domain containing 2(SPRED2)	1.012	2.64e-07	1.7e-05	13.1241	23.948
418535	ubiquitin associated and SH3 domain containing A(UBASH3A)	-2.08122	2.84e-07	1.81e-05	7.94989	1.73235
423871	5'-nucleotidase, cytosolic II(NT5C2)	-0.674013	2.84e-07	1.81e-05	37.578	24.9136
404774	syntrophin, beta 1 (dystrophin-associated protein A1, 59kDa, basic component 1)(SNTB1)	3.78154	3.02e-07	1.92e-05	0.145403	1.96141
428482	phenylalanyl-tRNA synthetase 2, mitochondrial(FARS2)	0.699146	3.16e-07	1.99e-05	14.0051	20.568
420223	RNA binding motif protein 12B(RBM12B)	0.796763	3.32e-07	2.08e-05	20.5327	30.995
422202	acidic repeat containing(ACRC)	-1.3423	3.47e-07	2.16e-05	10.7429	4.18741
420849	chromosome 2 C6orf52 homolog(C2H6orf52)	0.694428	3.73e-07	2.29e-05	41.235	61.3935
424015	ubiquitin-conjugating enzyme E2F (putative)(UBE2F)	0.652438	3.75e-07	2.29e-05	89.1759	133.164
101747364	uncharacterized LOC101747364(LOC101747364)	-2.04739	3.75e-07	2.29e-05	1.60389	0.363287
418295	complement component 1, r subcomponent(C1R)	0.934694	3.79e-07	2.31e-05	12.8584	23.9386
769655	transmembrane protein 184A(TMEM184A)	-2.14148	4.08e-07	2.47e-05	2.74503	0.807843
424647	podocan(PODN)	1.89215	4.11e-07	2.48e-05	16.8528	58.4764
770168	growth arrest-specific 1(GAS1)	1.35181	4.14e-07	2.49e-05	4.99331	16.7628
418724	transforming growth factor beta receptor associated protein 1(TGFBRAP1)	0.795851	4.25e-07	2.54e-05	1.68354	2.49605
395852	inhibitor of DNA binding 2, dominant negative helix-loop-helix protein(ID2)	-1.95016	4.28e-07	2.55e-05	49.6561	15.6474
417656	transcriptional adaptor 2A(TADA2A)	-0.900443	4.38e-07	2.6e-05	12.0901	7.31036
416569	retinoblastoma binding protein 6(RBBP6)	0.666528	4.55e-07	2.69e-05	18.016	29.114
415770	Fanconi anemia core complex associated protein 24(FAAP24)	-1.58011	4.84e-07	2.82e-05	27.6815	8.13018
423023	vacuolar protein sorting 37 homolog C (S. cerevisiae)(VPS37C)	0.832751	4.79e-07	2.82e-05	41.2561	103.133
424277	coiled-coil domain containing 93(CCDC93)	-1.49958	4.83e-07	2.82e-05	72.3177	21.6203
100316920	odd-skipped related transciption factor 1(OSR1)	0.991823	4.83e-07	2.82e-05	3.71006	7.1476
395789	RFNG O-fucosylpeptide 3-beta-N-acetylglucosaminyltransferase(RFNG)	1.1052	5.5e-07	3.13e-05	16.4086	33.3961
416598	FGFR1OP N-terminal like(FOPNL)	-0.595113	5.46e-07	3.13e-05	59.7868	34.9616
421635	zinc finger and BTB domain containing 2(ZBTB2)	0.687737	5.5e-07	3.13e-05	18.2066	29.097
396270	inner centromere protein antigens 135/155kDa(INCENP)	-0.878671	5.55e-07	3.15e-05	29.0511	15.2851
422788	replication factor C subunit 1(RFC1)	-0.876698	5.57e-07	3.15e-05	19.7672	10.1751
427908	C1q and tumor necrosis factor related protein 6(C1QTNF6)	3.03227	5.69e-07	3.2e-05	0.257457	2.27177
416881	transmembrane protein 116(TMEM116)	1.09473	5.82e-07	3.24e-05	10.7927	24.4213
427008	crystallin mu(CRYM)	1.34206	5.8e-07	3.24e-05	11.9947	32.4936
770140	CBP80/20-dependent translation initiation factor(CTIF)	0.809644	5.8e-07	3.24e-05	6.27091	12.4616
417529	ring finger and FYVE-like domain containing E3 ubiquitin protein ligase(RFFL)	0.960172	5.91e-07	3.28e-05	8.67083	15.8004
419618	zinc finger CCCH-type containing 12A(ZC3H12A)	0.843036	6e-07	3.32e-05	4.77042	8.23911
420051	cortexin 1(CTXN1)	1.99814	6.05e-07	3.33e-05	5.59864	29.2372
425204	G2 and S-phase expressed 1(GTSE1)	-1.13133	6.46e-07	3.52e-05	23.4008	10.3194
428403	glycyl-tRNA synthetase(GARS)	-0.675816	6.44e-07	3.52e-05	237.72	141.649
100859744	RasGEF domain family, member 1B(RASGEF1B)	3.12874	6.44e-07	3.52e-05	0.460613	3.94135
100533110	A kinase (PRKA) anchor protein 2(AKAP2)	1.02472	6.53e-07	3.54e-05	6.29661	14.1169
415935	Fanconi anemia complementation group D2(FANCD2)	-1.07226	6.92e-07	3.73e-05	9.59942	4.04234
100857134	glutamate decarboxylase-like 1(GADL1)	-2.24787	7.03e-07	3.78e-05	3.46403	0.623403
418183	pleckstrin homology domain containing A5(PLEKHA5)	1.29198	7.13e-07	3.81e-05	2.21223	5.03008
425507	chemerin chemokine-like receptor 1(CMKLR1)	2.31105	7.24e-07	3.86e-05	4.02263	22.6261
427171	phosphoinositide-3-kinase, regulatory subunit 1 (alpha)(PIK3R1)	1.8824	7.36e-07	3.9e-05	2.0034	6.23211
422230	interleukin 13 receptor, alpha 1(IL13RA1)	2.00624	7.67e-07	4.03e-05	1.80616	6.89872
395214	RGM domain family, member A(RGMA)	1.81953	8.25e-07	4.33e-05	2.54517	11.9019
425544	eukaryotic translation initiation factor 4 gamma, 3(EIF4G3)	-0.366053	8.35e-07	4.36e-05	21.6074	19.8012
415552	zwilch kinetochore protein(ZWILCH)	-0.93215	9.07e-07	4.69e-05	36.7755	17.7282
423463	heat shock protein 90kDa alpha (cytosolic), class A member 1(HSP90AA1)	-0.924278	9.17e-07	4.73e-05	639.158	269.78
427427	threonyl-tRNA synthetase(TARS)	-0.846889	9.57e-07	4.9e-05	74.0474	35.123
425304	non-SMC condensin I complex subunit H(NCAPH)	-1.13811	9.69e-07	4.95e-05	18.8202	8.92574
423740	neurotrypsin-like(LOC423740)	1.12176	9.79e-07	4.98e-05	0.654191	1.14185
395514	eukaryotic translation initiation factor 5B(EIF5B)	-0.760081	9.89e-07	5.01e-05	116.586	62.7805
423536	potassium channel, subfamily K, member 4(KCNK4)	1.78875	9.93e-07	5.01e-05	10.4353	33.3697
421221	ChaC, cation transport regulator homolog 2 (E. coli)(CHAC2)	-1.20898	1.01e-06	5.08e-05	3.84786	1.59615
100859273	E3 ubiquitin-protein ligase HUWE1-like(LOC100859273)	-1.04681	1.01e-06	5.08e-05	54.174	36.883
374128	platelet-derived growth factor beta polypeptide(PDGFB)	-2.31171	1.05e-06	5.24e-05	8.68902	2.29124
395666	CD44 molecule (Indian blood group)(CD44)	0.843115	1.06e-06	5.25e-05	14.6047	23.5589
420694	topoisomerase (DNA) II binding protein 1(TOPBP1)	-0.692122	1.06e-06	5.25e-05	7.68279	4.24959
425224	phospholipase C epsilon 1(PLCE1)	-1.04935	1.06e-06	5.25e-05	7.90891	3.58046
427106	LysM domain containing 3(LYSMD3)	1.27593	1.28e-06	6.3e-05	4.62825	10.0134
101752140	DEAH-box helicase 34(DHX34)	-1.2258	1.29e-06	6.34e-05	2.4262	1.47087
395675	transmembrane and coiled-coil domains 3(TMCO3)	0.714869	1.31e-06	6.39e-05	4.76034	6.65966
422646	G-rich RNA sequence binding factor 1(GRSF1)	-0.612789	1.38e-06	6.71e-05	78.7548	47.5099
395774	gelsolin(GSN)	0.620901	1.42e-06	6.87e-05	100.123	149.017
770703	alkB, alkylation repair homolog 5 (E. coli)(ALKBH5)	0.438433	1.42e-06	6.87e-05	16.7363	23.8706
426812	aldehyde dehydrogenase 7 family member A1(ALDH7A1)	0.541187	1.47e-06	7.07e-05	25.2772	32.0584
415699	chromosome 11 open reading frame, human C16orf70(C11H16ORF70)	0.924052	1.48e-06	7.08e-05	15.7599	27.3123
768684	calpain 14(CAPN14)	-2.19419	1.49e-06	7.13e-05	1.51355	0.295519
395584	sprouty RTK signaling antagonist 2(SPRY2)	1.22165	1.57e-06	7.44e-05	23.3324	57.342
423062	related RAS viral (r-ras) oncogene homolog 2(RRAS2)	-0.712448	1.63e-06	7.73e-05	61.5184	33.374
395161	out at first homolog(OAF)	1.92004	1.67e-06	7.91e-05	14.9528	70.7203
395417	salt-inducible kinase 1(SIK1)	-1.56036	1.7e-06	8.02e-05	10.1075	3.25401
423452	echinoderm microtubule associated protein like 1(EML1)	1.64309	1.71e-06	8.04e-05	1.50414	3.94663
772041	BRCA1 associated protein(BRAP)	0.590329	1.79e-06	8.33e-05	11.5736	16.1012
769675	adenosine deaminase, RNA-specific(ADAR)	-0.682778	1.8e-06	8.36e-05	14.631	10.2863
417499	DEAH (Asp-Glu-Ala-His) box polypeptide 33(DHX33)	-0.603421	1.87e-06	8.61e-05	35.0812	28.6267
772393	annexin A4(ANXA4)	0.882187	1.87e-06	8.61e-05	29.7273	47.8329
100859557	condensin-2 complex subunit G2-like(LOC100859557)	-1.27852	1.86e-06	8.61e-05	5.40406	1.82035
374150	inhibitor of DNA binding 4, dominant negative helix-loop-helix protein(ID4)	-1.66965	1.88e-06	8.63e-05	56.125	27.7755
418150	beta-1,4-N-acetyl-galactosaminyl transferase 3(B4GALNT3)	1.52545	1.9e-06	8.69e-05	1.29357	3.94968
423318	serine palmitoyltransferase small subunit A(SPTSSA)	0.8571	2.16e-06	9.87e-05	45.6236	73.2544
416938	calcineurin binding protein 1(CABIN1)	-0.678061	2.19e-06	9.94e-05	5.71475	3.50983
423070	phosphatidylinositol-4-phosphate 3-kinase, catalytic subunit type 2 alpha(PIK3C2A)	-1.12454	2.18e-06	9.94e-05	30.5085	12.152
417842	solute carrier family 35, member E3(SLC35E3)	-0.94181	2.2e-06	9.96e-05	146.651	73.5485
422143	charged multivesicular body protein 1B(CHMP1B)	0.694652	2.21e-06	9.96e-05	44.8865	66.9058
396196	glucagon(GCG)	1.45904	2.23e-06	0.000100183	1.09117	3.68251
421043	centrosomal protein 192kDa(CEP192)	-0.911886	2.28e-06	0.000102461	5.25912	2.3801
101748144	uncharacterized LOC101748144(LOC101748144)	1.01462	2.35e-06	0.000104858	4.12941	8.07571
770240	GABA(A) receptor-associated protein like 2(GABARAPL2)	0.769947	2.37e-06	0.000105578	39.5497	68.3763
423469	ankyrin repeat domain 9(ANKRD9)	-1.55924	2.46e-06	0.000108658	6.26444	3.09232
415568	transducin-like enhancer of split 3 (E(sp1) homolog, Drosophila)(TLE3)	-1.04804	2.47e-06	0.000108729	11.7281	7.11343
107054666	uncharacterized LOC107054666(LOC107054666)	1.03816	2.47e-06	0.000108729	0.795612	1.88849
396029	zinc finger E-box binding homeobox 1(ZEB1)	1.13823	2.53e-06	0.000110848	9.23658	18.5468
419950	mannose receptor, C type 2(MRC2)	0.841359	2.55e-06	0.000111189	23.1204	54.5193
419059	C2 calcium-dependent domain containing 3(C2CD3)	-0.752705	2.58e-06	0.000112347	3.35237	2.06574
418856	esterase D(ESD)	0.860374	2.66e-06	0.000115256	44.4198	77.9417
420144	calcium homeostasis endoplasmic reticulum protein(CHERP)	-0.488384	2.66e-06	0.000115256	35.284	28.2212
420378	SWI/SNF related, matrix associated, actin dependent regulator of chromatin, subfamily c, member 1(SMARCC1)	-0.801957	2.74e-06	0.000118129	61.4374	43.0837
417121	centriolin(CNTRL)	-0.576079	2.87e-06	0.000122808	3.36759	1.86911
107053633	early growth response 2(EGR2)	2.31281	2.95e-06	0.000125963	0.244014	1.97134
424738	solute carrier family 35 member G2(SLC35G2)	0.768623	3.12e-06	0.000132741	11.0642	17.9858
396329	cathepsin B(CTSB)	0.909692	3.19e-06	0.000135464	193.43	421.678
416749	cyclin F(CCNF)	-0.880062	3.2e-06	0.000135467	26.5286	13.516
416078	ataxin 7(ATXN7)	0.70336	3.25e-06	0.000137418	2.2445	3.53829
416400	essential meiotic structure-specific endonuclease subunit 2(EME2)	1.03037	3.35e-06	0.000140872	4.80637	10.9024
417862	GLI pathogenesis-related 1-like(GLIPR1L)	1.31772	3.42e-06	0.000143771	12.0866	31.131
425431	dnaJ homolog subfamily A member 1-like(LOC425431)	-0.934734	3.59e-06	0.000150329	14.31	8.61556
768449	coagulation factor II thrombin receptor like 2(F2RL2)	1.8979	3.64e-06	0.000152221	5.33275	19.2717
107051717	uncharacterized LOC107051717(LOC107051717)	-1.21791	3.81e-06	0.000158279	8.84345	3.66448
422565	F-box protein 8(FBXO8)	1.18608	3.87e-06	0.000159761	4.52074	9.31054
421149	ubiquitin conjugating enzyme E2 T(UBE2T)	-1.04108	3.9e-06	0.000160087	42.1486	25.7109
768922	family with sequence similarity 102, member B(FAM102B)	0.943141	3.93e-06	0.000160087	4.14649	7.04009
772072	proline rich 11(PRR11)	-1.21852	3.92e-06	0.000160087	16.5951	8.65317
417037	kinesin family member C1(KIFC1)	-1.12715	4.29e-06	0.000173783	45.4102	25.145
107056305	DNA-directed RNA polymerase II subunit RPB1-like(LOC107056305)	-0.950609	4.32e-06	0.000174603	22.6945	15.8905
419798	DIX domain containing 1(DIXDC1)	1.6555	4.45e-06	0.000179269	3.41002	9.94611
423312	nucleotide binding protein-like(NUBPL)	-0.59715	4.46e-06	0.000179269	17.4385	9.90035
417051	major histocompatibility complex, class II, DM beta 2(DMB2)	1.34007	4.53e-06	0.000181838	8.7557	30.5568
423965	O-6-methylguanine-DNA methyltransferase(MGMT)	0.646525	4.59e-06	0.00018323	30.0881	46.716
396353	neuronal regeneration related protein(NREP)	1.41245	4.71e-06	0.00018713	6.63791	14.797
428926	nuclear export mediator factor(NEMF)	-0.434746	4.75e-06	0.000187909	23.7753	17.3869
107053767	ybeY metallopeptidase (putative)(YBEY)	-0.951922	4.88e-06	0.000192673	33.8671	25.641
768541	TBC1 domain family, member 12(TBC1D12)	0.709039	4.97e-06	0.000195664	20.3971	30.208
421691	mitochondrial fission regulator 2(MTFR2)	-0.90639	5.13e-06	0.000201345	16.5465	8.13094
421505	exonuclease 1(EXO1)	-1.27991	5.14e-06	0.000201577	10.714	3.55743
423870	arsenic (+3 oxidation state) methyltransferase(AS3MT)	0.917359	5.31e-06	0.000207341	50.9764	99.7176
427823	glucuronidase beta(GUSB)	-0.548735	5.4e-06	0.000210078	46.6661	35.956
428223	claspin(CLSPN)	-0.940256	5.74e-06	0.000222772	4.19312	1.98869
424917	mucin-4-like(LOC424917)	1.88894	5.85e-06	0.000226398	0.298776	1.41341
420213	regulator of microtubule dynamics 1(RMDN1)	0.642856	5.92e-06	0.000227988	27.8608	43.6788
426878	LIM domain and actin binding 1(LIMA1)	0.689344	5.92e-06	0.000227988	49.2303	76.2709
427592	leucine-rich repeats and immunoglobulin-like domains 1(LRIG1)	0.891	5.99e-06	0.000230006	6.02418	12.3763
770162	calcium and integrin binding 1(CIB1)	1.00596	6.04e-06	0.000231162	60.5285	158.487
424895	ArfGAP with coiled-coil, ankyrin repeat and PH domains 2(ACAP2)	0.628392	6.07e-06	0.000231974	16.3643	22.921
427798	forkhead box K2(FOXK2)	1.57413	6.13e-06	0.000233505	1.75761	4.38779
423411	protein phosphatase 4 regulatory subunit 3A(PPP4R3A)	-0.717728	6.25e-06	0.000237246	40.7113	22.9221
396220	lysosomal-associated membrane protein 1(LAMP1)	0.401832	6.52e-06	0.000246443	87.1447	110.498
101751661	MORN repeat containing 2(MORN2)	1.4984	6.53e-06	0.000246443	1.61103	5.36753
415493	abhydrolase domain containing 2(ABHD2)	0.815414	6.62e-06	0.000249193	15.1316	24.2484
430019	5-hydroxytryptamine (serotonin) receptor 6, G protein-coupled(HTR6)	2.06714	6.73e-06	0.000252011	0.237103	2.07392
395472	T-cell, immune regulator 1, ATPase, H+ transporting, lysosomal V0 subunit A3(TCIRG1)	-0.893701	6.98e-06	0.000259973	34.0813	22.7145
422262	tetraspanin 6(TSPAN6)	0.540075	7.12e-06	0.000264768	61.6076	101.462
424741	EF-hand domain family, member D1(EFHD1)	0.764702	7.15e-06	0.000265225	42.8303	78.6915
107053559	uncharacterized LOC107053559(LOC107053559)	-2.19743	7.28e-06	0.000269348	2.00595	0.419238
100857489	cell division cycle 6(CDC6)	-1.57388	7.31e-06	0.000269588	42.1088	24.4782
419928	cyclin D3(CCND3)	-0.468446	7.46e-06	0.000274564	40.8956	34.5905
429038	ankyrin repeat and zinc finger domain containing 1(ANKZF1)	-0.608461	7.58e-06	0.000278479	11.1561	8.98843
768588	SLAM family member 8(SLAMF8)	3.32436	7.79e-06	0.000285523	0.139986	1.54621
423933	minichromosome maintenance complex binding protein(MCMBP)	-0.484706	7.88e-06	0.00028811	60.2091	36.06
422580	anthrax toxin receptor 2(ANTXR2)	0.875393	7.99e-06	0.000291131	10.2704	19.1567
374175	calcium/calmodulin-dependent protein kinase II alpha(CAMK2A)	1.92388	8.08e-06	0.000292847	14.6398	64.4183
422232	RAP2C, member of RAS oncogene family(RAP2C)	0.63072	8.19e-06	0.00029565	63.5923	100.112
419507	peptidylprolyl isomerase H(PPIH)	-0.501423	8.23e-06	0.000296347	62.1864	39.2045
423688	DNA replication helicase/nuclease 2(DNA2)	-1.00253	8.26e-06	0.000296864	9.86415	3.99012
423653	solute carrier family 22 member 15-like(LOC423653)	1.90513	8.53e-06	0.000305142	0.60417	1.92513
417188	ubiquitin specific peptidase 20(USP20)	0.546922	8.7e-06	0.000309741	12.9955	18.5898
421652	transmembrane protein 242(TMEM242)	0.829322	8.84e-06	0.000314034	22.0292	30.4893
101747820	protein FAM196A-like(LOC101747820)	1.91062	9.34e-06	0.000330306	0.378891	3.16399
420196	mitochondrial ribosomal protein L53(MRPL53)	0.603003	9.39e-06	0.000331266	17.8956	23.2565
429100	cytidine/uridine monophosphate kinase 1(CMPK1)	0.517123	9.62e-06	0.000337739	77.2477	87.3782
422822	non-SMC condensin I complex subunit G(NCAPG)	-1.39936	9.82e-06	0.000343852	12.3427	3.7955
422675	MAD2 mitotic arrest deficient-like 1 (yeast)(MAD2L1)	-0.563871	9.85e-06	0.000344205	71.7106	47.0128
374136	interleukin 1 receptor like 1(IL1RL1)	2.28557	9.89e-06	0.000344865	0.417724	1.70945
424291	zinc finger RANBP2-type containing 3(ZRANB3)	-1.23367	1e-05	0.000349259	3.45248	1.293
421215	echinoderm microtubule associated protein like 6(EML6)	-1.19894	1.02e-05	0.000354783	1.23443	0.455157
418593	polymerase (DNA) alpha 1, catalytic subunit(POLA1)	-0.866277	1.05e-05	0.000361623	17.8089	8.35922
107053940	uncharacterized LOC107053940(LOC107053940)	2.44327	1.05e-05	0.000361623	0.404629	1.79632
770487	RFT1 homolog(RFT1)	0.626301	1.05e-05	0.000362696	5.15737	7.05973
100859826	actin-related protein 10-like(ACTR10L)	0.973458	1.06e-05	0.000362924	5.2292	8.88239
422374	KIAA1210(KIAA1210)	-1.92849	1.09e-05	0.00037416	12.9011	3.37623
386574	nuclear factor of kappa light polypeptide gene enhancer in B-cells 2(NFKB2)	-1.00425	1.1e-05	0.00037702	53.1211	35.5278
396104	SRY-box 11(SOX11)	1.18141	1.11e-05	0.000379505	20.8874	64.7918
395806	patched 1(PTCH1)	1.13384	1.12e-05	0.00038289	2.13912	4.19959
420289	transcriptional repressor GATA binding 1(TRPS1)	1.47926	1.13e-05	0.000384629	4.63864	12.5441
107054619	uncharacterized LOC107054619(LOC107054619)	-0.81838	1.14e-05	0.000386367	4.73522	2.87419
423259	sushi domain containing 6(SUSD6)	0.749624	1.16e-05	0.000393162	12.3137	19.4816
395921	2',3'-cyclic nucleotide 3' phosphodiesterase(CNP)	-0.371511	1.18e-05	0.000396757	79.6324	71.0363
427672	glutamyl-tRNA synthetase 2, mitochondrial(EARS2)	-0.67323	1.18e-05	0.000396757	17.1733	11.3767
431670	death-associated protein kinase 1(DAPK1)	0.575097	1.18e-05	0.000396757	2.36457	3.09648
428173	DnaJ heat shock protein family (Hsp40) member C11(DNAJC11)	-0.508069	1.19e-05	0.000398128	19.7933	12.4213
396339	TGFB-induced factor homeobox 1(TGIF1)	0.981335	1.19e-05	0.000398474	34.5716	83.4075
418948	spindle and kinetochore associated complex subunit 3(SKA3)	-1.04591	1.2e-05	0.000399582	29.9863	15.5127
772284	NDC1 transmembrane nucleoporin(NDC1)	-1.23119	1.22e-05	0.000405688	76.194	31.0777
448833	betacellulin(BTC)	0.906319	1.22e-05	0.00040727	9.45936	25.7571
424650	chromosome 8 open reading frame, human C1orf123(C8H1ORF123)	1.11813	1.25e-05	0.000413714	12.266	20.5367
416108	basic helix-loop-helix family member e40(BHLHE40)	1.56287	1.25e-05	0.000414011	10.0646	38.0376
425801	CD1c molecule(CD1C)	1.53033	1.25e-05	0.000414011	14.8894	57.8312
100008585	toll like receptor adaptor molecule 1(TICAM1)	-1.17377	1.27e-05	0.000417196	11.9005	6.11988
769368	eukaryotic translation elongation factor 1 delta (guanine nucleotide exchange protein)(EEF1D)	0.933931	1.27e-05	0.00041844	399.942	817.498
423641	ubiquitin-conjugating enzyme E2D 1 (UBC4/5 homolog, yeast)(UBE2D1)	0.714506	1.28e-05	0.000420751	25.4615	39.7524
770701	kelch-like family member 25(KLHL25)	-1.64961	1.29e-05	0.000421045	3.47459	1.20774
107054985	adducin 2(ADD2)	2.20172	1.3e-05	0.000424767	0.817076	5.61647
417586	slingshot protein phosphatase 2(SSH2)	-1.01678	1.31e-05	0.000427272	1.13794	0.79978
419758	ubiquitination factor E4A(UBE4A)	-0.523522	1.32e-05	0.00042856	22.8348	15.3101
415627	cilia and flagella associated protein 20(CFAP20)	0.611487	1.33e-05	0.000431336	108.631	185.597
428306	cyclin-dependent kinase 12(CDK12)	-0.4706	1.36e-05	0.000439848	26.9108	24.2599
422391	transmembrane protein 185A(TMEM185A)	0.732675	1.38e-05	0.000446927	34.0844	47.5652
421274	centrosomal protein 68kDa(CEP68)	-0.710408	1.39e-05	0.000449832	13.6692	10.394
424044	signal transducer and activator of transcription 1, 91kDa(STAT1)	-0.703524	1.4e-05	0.000449843	20.807	11.9513
769489	SWI/SNF related, matrix associated, actin dependent regulator of chromatin, subfamily b, member 1(SMARCB1)	-0.349985	1.42e-05	0.000454418	61.3237	53.2469
420090	acyl-CoA synthetase bubblegum family member 2(ACSBG2)	1.73378	1.45e-05	0.000461696	27.2016	84.4876
417406	SUZ12 polycomb repressive complex 2 subunit(SUZ12)	-0.544304	1.51e-05	0.000480514	17.772	11.0592
421067	establishment of sister chromatid cohesion N-acetyltransferase 1(ESCO1)	0.667497	1.52e-05	0.000482578	11.1148	17.1626
770910	general transcription factor IIA 2(GTF2A2)	0.514621	1.6e-05	0.000505756	53.6123	72.5788
425789	cold inducible RNA binding protein(CIRBP)	0.498872	1.62e-05	0.000513206	256.368	367.79
395629	DEAD (Asp-Glu-Ala-Asp) box helicase 5(DDX5)	0.660742	1.65e-05	0.000517116	273.477	384.23
416814	scavenger receptor class B member 1(SCARB1)	0.678356	1.64e-05	0.000517116	11.0727	22.276
422089	transmembrane channel-like 6(TMC6)	-0.74283	1.65e-05	0.000517116	19.4975	15.4536
396024	actinin, alpha 4(ACTN4)	-0.754937	1.67e-05	0.000523268	65.4657	50.311
395347	matrix-remodelling associated 8(MXRA8)	1.22321	1.7e-05	0.000529867	169.525	386.506
395188	structural maintenance of chromosomes 3(SMC3)	-0.648256	1.72e-05	0.000536257	57.3316	30.4501
418567	DEAD (Asp-Glu-Ala-Asp) box polypeptide 3, X-linked(DDX3X)	0.663551	1.73e-05	0.000536563	142.611	188.786
107055521	uncharacterized LOC107055521(LOC107055521)	1.37595	1.73e-05	0.000537669	15.9099	497.053
107052979	uncharacterized LOC107052979(LOC107052979)	-2.30161	1.78e-05	0.000551146	2.73199	0.522498
395818	cathepsin K(CTSK)	0.91796	1.81e-05	0.000559618	180.837	448.111
416550	SLC9A3 regulator 2(SLC9A3R2)	0.612103	1.81e-05	0.000559618	28.4608	45.8761
396491	lectin, galactoside-binding, soluble, 1(LGALS1)	0.831472	1.85e-05	0.000565589	2397.34	4724.6
101749377	heterogeneous nuclear ribonucleoprotein L-like(LOC101749377)	-0.570156	1.85e-05	0.000565589	69.8089	68.4557
417571	phosphatidylinositol glycan anchor biosynthesis class S(PIGS)	-0.750435	1.86e-05	0.00056793	46.4139	36.444
424915	phosphate cytidylyltransferase 1, choline, alpha(PCYT1A)	0.617437	1.86e-05	0.00056793	11.0232	17.5947
107056629	tubulin alpha chain-like(LOC107056629)	-6.6912	1.9e-05	0.000578034	3.48211	0
415352	S-phase cyclin A-associated protein in the ER(SCAPER)	-0.586986	1.92e-05	0.000581075	4.30268	2.88184
416602	pM5 protein(PM5)	-0.570678	1.92e-05	0.000581075	47.6386	28.3376
416530	uncharacterized LOC416530(LOC416530)	-0.967296	1.94e-05	0.000582051	8.34635	3.82189
417179	allograft inflammatory factor 1-like(C9ORF58)	2.51336	1.94e-05	0.000582051	3.43168	20.9039
421376	NIMA related kinase 2(NEK2)	-1.08998	1.94e-05	0.000582051	21.9693	10.1732
423558	WD repeat and HMG-box DNA binding protein 1(WDHD1)	-0.888363	1.93e-05	0.000582051	8.22542	4.11721
772196	progesterone receptor membrane component 1(PGRMC1)	-0.615341	1.94e-05	0.000582051	214.781	127.033
421906	F-box protein 25(FBXO25)	1.2621	1.95e-05	0.000583377	6.11384	12.6617
424309	enhancer of polycomb homolog 2 (Drosophila)(EPC2)	0.767681	1.96e-05	0.000584757	9.56823	15.8138
424961	lysosomal associated membrane protein 3(LAMP3)	2.27599	1.98e-05	0.000588213	0.275415	1.26051
416984	citron rho-interacting serine/threonine kinase(CIT)	-1.10198	1.98e-05	0.000588318	6.9972	3.11516
395245	msh homeobox 2(MSX2)	-1.95642	2e-05	0.000593284	23.8761	8.39614
417071	SET binding factor 1(SBF1)	-0.671071	2.03e-05	0.000598427	47.1829	39.0619
418461	charged multivesicular body protein 2B(CHMP2B)	0.725651	2.03e-05	0.000598427	12.8531	18.3803
425455	uncharacterized LOC425455(LOC425455)	2.65968	2.03e-05	0.000598427	0.233873	2.51702
395565	versican(VCAN)	-0.880891	2.06e-05	0.000607081	9.63437	4.62086
107055321	signal transducing adaptor family member 2(STAP2)	2.87139	2.09e-05	0.000613295	0.110789	1.62884
415793	dynein, cytoplasmic 1, light intermediate chain 2(DYNC1LI2)	0.737786	2.11e-05	0.000614371	42.589	57.8537
416013	ubiquinol-cytochrome c reductase core protein I(UQCRC1)	0.880784	2.1e-05	0.000614371	173.464	318.778
428952	hypoxia inducible factor 1 alpha subunit inhibitor(HIF1AN)	0.548274	2.15e-05	0.000625294	17.6082	23.2768
422362	C1GALT1-specific chaperone 1(C1GALT1C1)	0.618063	2.16e-05	0.000628077	37.9227	57.5404
415816	kelch like family member 36(KLHL36)	0.41776	2.19e-05	0.000634186	9.28312	11.0183
419467	aldehyde dehydrogenase 4 family member A1(ALDH4A1)	-0.695571	2.22e-05	0.000643345	23.0835	18.3132
769525	chromosome 2 open reading frame, human C1orf35(C1ORF35)	-0.93796	2.23e-05	0.000643345	33.6846	22.7828
419727	amyloid beta (A4) precursor-like protein 2(APLP2)	0.640785	2.24e-05	0.000646847	100.341	132.931
100125976	microcephalin 1(MCPH1)	-1.04937	2.29e-05	0.000659514	9.55763	3.44735
374260	checkpoint kinase 1(CHEK1)	-1.39479	2.33e-05	0.000666974	36.3191	17.6894
426209	ring finger protein 217(RNF217)	0.912667	2.33e-05	0.000666974	2.2057	3.39005
417119	RAB14, member RAS oncogene family(RAB14)	0.45556	2.34e-05	0.000669485	83.3087	99.4957
419973	golgi SNAP receptor complex member 2(GOSR2)	0.680096	2.36e-05	0.000669485	24.3668	34.5667
426764	minichromosome maintenance complex component 4(MCM4)	-0.963695	2.35e-05	0.000669485	31.6245	16.071
101750777	Ras association domain family member 1(RASSF1)	1.41185	2.35e-05	0.000669485	67.0503	276.04
420651	zinc finger protein 385D(ZNF385D)	1.47738	2.41e-05	0.000682725	0.419826	1.21542
423158	peptidase domain containing associated with muscle regeneration 1(PAMR1)	2.51707	2.41e-05	0.000682725	1.53598	9.70599
107055762	uncharacterized LOC107055762(LOC107055762)	0.876686	2.42e-05	0.000684438	3.136	4.9011
424699	leptin receptor overlapping transcript(LEPROT)	0.784758	2.45e-05	0.000685833	86.0777	117.353
100859829	zinc finger protein 362(ZNF362)	-0.932145	2.45e-05	0.000685833	19.2476	16.7972
421167	importin 9(IPO9)	-0.769893	2.46e-05	0.000686921	39.2425	23.1329
420361	ectonucleotide pyrophosphatase/phosphodiesterase 2(ENPP2)	3.87431	2.47e-05	0.000689065	0.737861	10.5962
428913	zinc finger and BTB domain containing 42(ZBTB42)	1.17083	2.53e-05	0.000702873	2.55818	6.24126
416752	ankyrin repeat and fibronectin type-III domain-containing 1-like(ANKFN1L)	-0.88946	2.55e-05	0.000708325	6.15754	4.67838
417919	ELK3, ETS transcription factor(ELK3)	0.560942	2.65e-05	0.000732532	31.5726	51.9108
420430	endo/exonuclease (5'-3'), endonuclease G-like(EXOG)	0.754577	2.65e-05	0.000732532	4.46096	7.93031
420487	microtubule associated serine/threonine kinase like(MASTL)	-1.23912	2.65e-05	0.000732532	5.37684	2.14341
100857481	methyltransferase like 13(METTL13)	-1.12359	2.72e-05	0.000748842	9.25633	4.75601
107049249	CD63 molecule(CD63)	0.67821	2.72e-05	0.000748842	798.259	1520.57
417393	syntaxin binding protein 4(STXBP4)	-0.470011	2.81e-05	0.000768932	9.17993	6.0748
416381	chromosome Z open reading frame, human C18orf25(CZH18ORF25)	0.710216	2.93e-05	0.000795979	4.40359	6.74136
422183	nucleoporin 62kDa(NUP62)	-0.696745	2.93e-05	0.000795979	66.1811	51.3843
416380	HAUS augmin like complex subunit 1(HAUS1)	-0.825161	3.01e-05	0.000815347	16.6923	8.46414
416512	GID complex subunit 4 homolog(GID4)	0.906661	3.03e-05	0.000820813	13.861	24.9093
416835	VPS37B, ESCRT-I subunit(VPS37B)	0.570366	3.05e-05	0.000822771	7.31675	9.39558
419435	arginine-glutamic acid dipeptide (RE) repeats(RERE)	-0.865537	3.05e-05	0.000822771	7.97354	5.35611
426415	phospholysine phosphohistidine inorganic pyrophosphate phosphatase(LHPP)	0.546853	3.06e-05	0.000824602	25.2007	44.4077
107049466	charged multivesicular body protein 2a(LOC107049466)	0.825901	3.25e-05	0.000866535	12.3248	27.8008
396039	forkhead box C2 (MFH-1, mesenchyme forkhead 1)(FOXC2)	-1.81118	3.28e-05	0.00087208	25.6643	11.5392
416832	2-oxoglutarate and iron dependent oxygenase domain containing 2(OGFOD2)	-0.601884	3.28e-05	0.00087208	12.367	8.18362
395459	endothelin converting enzyme 1(ECE1)	-0.499482	3.32e-05	0.000880569	22.3617	18.6801
419063	RAB6A, member RAS oncogene family(RAB6A)	0.400477	3.34e-05	0.000883621	90.7009	109.049
423771	zinc finger AN1-type containing 4(ZFAND4)	0.794248	3.34e-05	0.000883621	7.06294	11.943
100857984	ZMYM6 neighbor(ZMYM6NB)	1.20586	3.36e-05	0.000886173	12.2805	45.1317
415720	AKT interacting protein(AKTIP)	0.85856	3.45e-05	0.000907706	25.3564	40.5489
423280	ATPase H+ transporting V1 subunit D(ATP6V1D)	0.671406	3.45e-05	0.000907706	52.8375	75.0728
771145	mitogen-activated protein kinase 13(MAPK13)	0.871934	3.48e-05	0.000913313	0.604309	1.02988
395920	ras responsive element binding protein 1(RREB1)	0.755212	3.5e-05	0.000914565	2.29741	4.34577
423678	3'-phosphoadenosine 5'-phosphosulfate synthase 2(PAPSS2)	2.99844	3.5e-05	0.000914565	0.304231	2.5195
419495	F-box protein 2(FBXO2)	1.19334	3.58e-05	0.000932903	1.49956	3.18923
423451	protein kinase domain containing, cytoplasmic b(PKDCCb)	-2.39329	3.6e-05	0.000934825	1.72509	0.410241
107053459	uncharacterized LOC107053459(LOC107053459)	2.47292	3.62e-05	0.000938059	0.237077	1.46132
424073	basic leucine zipper and W2 domains 1(BZW1)	0.45747	3.72e-05	0.000960562	334.24	412.483
424010	BRCA1 associated RING domain 1(BARD1)	-0.878727	3.74e-05	0.000963171	15.4546	8.13219
427389	adaptor-related protein complex 3, sigma 1 subunit(AP3S1)	0.656164	3.74e-05	0.000963171	22.3504	27.263
418664	A-kinase anchoring protein 17A(AKAP17A)	0.727172	3.77e-05	0.000970794	6.86344	10.2488
768951	immunoglobulin (CD79A) binding protein 1(IGBP1)	0.448945	3.81e-05	0.000977856	21.9154	31.2193
395631	LIM domain binding 2(LDB2)	-0.991582	3.83e-05	0.00098243	10.3661	5.32468
107052484	uncharacterized LOC107052484(LOC107052484)	-1.86767	3.94e-05	0.00100839	1.21676	0.331649
420354	MDM2 binding protein(MTBP)	-0.791138	3.98e-05	0.00101782	11.3924	5.64851
416965	ring finger protein 185(RNF185)	0.54601	4e-05	0.00102004	14.5318	21.5111
100858473	VIP36-like protein-like(LOC100858473)	-0.686642	4.04e-05	0.0010271	23.9241	17.6493
107053489	uncharacterized LOC107053489(LOC107053489)	1.16977	4.04e-05	0.0010271	1.41123	2.98164
420174	solute carrier organic anion transporter family member 5A1(SLCO5A1)	-0.582499	4.06e-05	0.00102914	7.38455	4.53462
422145	integral membrane protein 2A(ITM2A)	0.873704	4.08e-05	0.0010302	377.496	580.219
418828	E74-like factor 1 (ets domain transcription factor)(ELF1)	0.473634	4.1e-05	0.00103112	17.9918	23.8897
427468	Fanconi anemia complementation group C(FANCC)	-1.09943	4.1e-05	0.00103112	7.53578	3.01705
107049202	heterogeneous nuclear ribonucleoprotein U like 1(HNRNPUL1)	-0.895783	4.1e-05	0.00103112	7.01006	5.62457
427449	Dab, mitogen-responsive phosphoprotein, homolog 2 (Drosophila)(DAB2)	1.33086	4.12e-05	0.00103417	5.26819	12.9247
769069	ectodysplasin A(EDA)	1.46087	4.31e-05	0.00107662	19.0495	62.9227
107055400	RNA binding motif, single stranded interacting protein 2(RBMS2)	-0.95185	4.3e-05	0.00107662	29.3336	24.8979
420362	heat shock transcription factor 1(LOC420362)	-0.894725	4.32e-05	0.0010778	53.9466	25.3736
419039	NADH:ubiquinone oxidoreductase subunit A9(NDUFA9)	0.499369	4.36e-05	0.00108558	70.1249	84.3296
768655	pim-3 oncogene(PIM3)	1.34771	4.38e-05	0.00108879	18.0793	45.232
426469	ankyrin repeat domain 52(ANKRD52)	-0.585699	4.45e-05	0.0011028	8.99415	6.44102
423809	kinesin family member 11(KIF11)	-1.10617	4.49e-05	0.00111191	29.8614	10.6083
422756	RAS-like, family 11, member B(RASL11B)	-2.07968	4.61e-05	0.00114044	1.42963	0.337533
417559	pre-mRNA processing factor 8(PRPF8)	-0.439765	4.64e-05	0.00114047	57.6235	43.168
101748851	serine/threonine-protein phosphatase 2B catalytic subunit gamma isoform-like(LOC101748851)	-0.582693	4.63e-05	0.00114047	12.5789	10.4128
395376	protein kinase, DNA-activated, catalytic polypeptide(PRKDC)	-0.800216	4.65e-05	0.00114269	2.83574	1.3867
416206	CREB3 regulatory factor(CREBRF)	1.3432	4.67e-05	0.00114294	1.4449	3.29714
770663	sphingomyelin phosphodiesterase 2(SMPD2)	1.04543	4.67e-05	0.00114294	4.14965	8.92724
395659	xeroderma pigmentosum, complementation group A(XPA)	0.977309	4.76e-05	0.00116044	41.7448	79.2032
426429	oxoglutarate (alpha-ketoglutarate) dehydrogenase (lipoamide)(OGDH)	-0.709161	4.76e-05	0.00116044	65.3488	52.9414
420021	vacuolar protein sorting 25 homolog (S. cerevisiae)(VPS25)	0.651611	4.92e-05	0.00119253	86.926	151.896
107055139	solute carrier family 39 (zinc transporter), member 1(SLC39A1)	1.11453	4.99e-05	0.00120712	131.156	470.508
426718	ets variant 3(ETV3)	0.773229	5.01e-05	0.00121083	29.5029	60.7328
395788	transcription factor 15 (basic helix-loop-helix)(TCF15)	3.47954	5.16e-05	0.00124526	0.126989	2.05621
423352	iron-sulfur cluster assembly 2(ISCA2)	0.564784	5.2e-05	0.00125328	25.3139	29.709
101749861	cut-like homeobox 1(CUX1)	0.80405	5.27e-05	0.00126724	31.328	59.8132
422214	nuclear cap binding protein subunit 2, 20kDa(LOC422214)	0.472335	5.31e-05	0.00127487	43.902	58.8832
420708	kinesin family member 15(KIF15)	-0.913001	5.4e-05	0.00129483	13.3235	5.91442
426765	adenomatosis polyposis coli down-regulated 1(APCDD1)	2.06518	5.42e-05	0.00129874	48.7996	228.202
424845	PAS domain containing serine/threonine kinase(PASK)	-1.26235	5.43e-05	0.00129917	3.99779	1.56388
428164	phospholipid transfer protein(PLTP)	2.42423	5.55e-05	0.00132421	2.82251	18.8624
418452	ADP-ribosylarginine hydrolase(ADPRH)	0.525844	5.57e-05	0.0013282	15.4516	26.8971
423319	E2F associated phosphoprotein(EAPP)	0.447925	5.63e-05	0.00134049	21.7617	26.8363
421849	TTK protein kinase(TTK)	-1.02331	5.77e-05	0.00136949	19.7612	7.91617
423190	cytoskeleton associated protein 5(CKAP5)	-0.692372	5.81e-05	0.0013785	30.8531	17.0224
426464	p53-induced death domain protein 1(PIDD1)	-0.614699	5.82e-05	0.0013785	6.4896	4.6444
423004	regulator of microtubule dynamics 3(RMDN3)	0.613929	5.88e-05	0.00138892	17.1213	23.4779
769140	Bcl2 modifying factor(BMF)	1.56319	5.88e-05	0.00138892	0.894522	2.47036
107051785	uncharacterized LOC107051785(LOC107051785)	3.75449	5.92e-05	0.00139563	0.160021	1.21864
422589	kelch like family member 8(KLHL8)	-1.18285	5.98e-05	0.00140832	5.02103	2.01863
417580	PHD finger protein 12(PHF12)	0.392559	6.11e-05	0.00143078	21.2092	31.9305
424665	ubiquitin specific peptidase 24(USP24)	-0.553633	6.11e-05	0.00143078	19.6485	11.5696
100857774	centrosomal protein 85kDa-like(CEP85L)	0.672719	6.16e-05	0.00143996	2.27148	3.0634
422792	UDP-glucose 6-dehydrogenase(UGDH)	1.0738	6.18e-05	0.00144376	32.8675	60.2926
100859828	TBC1 domain family member 24(TBC1D24)	-0.603452	6.21e-05	0.00144721	8.31962	5.05556
395282	inhibitor of DNA binding 1, dominant negative helix-loop-helix protein(ID1)	-1.98761	6.24e-05	0.00145172	713.842	251.428
422004	establishment of sister chromatid cohesion N-acetyltransferase 2(ESCO2)	-0.857844	6.31e-05	0.00146747	7.8464	4.76154
396340	collagen, type III, alpha 1(COL3A1)	1.78183	6.39e-05	0.00148376	131.639	457.09
416774	yippee-like 1 (Drosophila)(YPEL1)	1.49592	6.41e-05	0.00148586	3.25197	7.87317
417471	heat shock transcription factor family member 5(HSF5)	3.24355	6.46e-05	0.00149072	0.500202	5.09886
418858	nudix hydrolase 15(NUDT15)	0.540108	6.46e-05	0.00149072	12.4703	20.8026
107055275	cyclin-dependent kinase 5, regulatory subunit 1 (p35)(CDK5R1)	-1.24128	6.46e-05	0.00149072	4.17485	2.83629
422424	carboxypeptidase E(CPE)	1.12201	6.47e-05	0.00149135	11.1332	23.9475
427291	cyclin G associated kinase(GAK)	0.61707	6.5e-05	0.00149609	3.77146	5.00996
419897	t-complex 11 homolog (mouse)(TCP11)	-2.0099	6.56e-05	0.0015067	1.62479	0.286283
772083	ATP/GTP binding protein-like 4(AGBL4)	0.665051	6.57e-05	0.00150687	10.4493	15.6636
427277	repulsive guidance molecule family member b(RGMB)	1.06596	6.68e-05	0.00152498	1.20626	2.2388
416418	calcineurin-like phosphoesterase domain containing 1(CPPED1)	1.07602	6.79e-05	0.00154612	9.21544	16.4864
423232	glucosidase, alpha; neutral C(GANC)	-0.494251	6.79e-05	0.00154612	9.91525	6.3499
418049	thiosulfate sulfurtransferase (rhodanese)(TST)	0.713491	6.89e-05	0.0015653	59.7906	121.673
422715	3-hydroxybutyrate dehydrogenase, type 2(BDH2)	1.24915	6.93e-05	0.00157027	6.43476	13.0761
768333	histone cluster 1, H3a(HIST1H3A)	2.31254	6.93e-05	0.00157027	1.02549	10.1163
373899	protein disulfide isomerase family A member 3(PDIA3)	0.613295	6.96e-05	0.00157162	500.403	696.004
426074	ADP ribosylation factor like GTPase 6 interacting protein 5(ARL6IP5)	0.536635	6.98e-05	0.00157528	101.448	124.292
424354	abnormal spindle microtubule assembly(ASPM)	-1.07755	7.1e-05	0.00159619	14.1357	6.17064
422014	centromere protein O(CENPO)	-1.14302	7.21e-05	0.00161866	16.0023	7.49283
418196	ethanolamine kinase 1(ETNK1)	0.908073	7.22e-05	0.00161975	8.17289	11.8172
396542	replication factor C (activator 1) 2, 40kDa(RFC2)	-0.753979	7.47e-05	0.00166912	71.5059	43.2057
423647	DnaJ heat shock protein family (Hsp40) member C12(DNAJC12)	1.44636	7.53e-05	0.00168012	2.68701	7.16105
101752191	glioma tumor suppressor candidate region gene 1 protein-like(LOC101752191)	-1.17639	7.54e-05	0.00168012	2.15397	2.0094
374187	patched 2(PTCH2)	-1.28331	7.61e-05	0.00169135	2.96548	1.7114
404752	MID1 interacting protein 1(MID1IP1)	0.685601	7.69e-05	0.00170475	28.4575	62.6473
419613	R-spondin 1(RSPO1)	3.63314	7.77e-05	0.00171763	0.210767	2.63729
107055538	mitogen-activated protein kinase kinase kinase kinase 3-like(LOC107055538)	6.92513	7.9e-05	0.00174317	0	2.55715
423204	zinc finger, FYVE domain containing 19(ZFYVE19)	-0.526504	7.98e-05	0.00175797	31.4069	23.0876
378900	transcription factor CP2(TFCP2)	-0.617636	8.01e-05	0.0017625	28.6788	21.55
101747634	SWI/SNF complex subunit SMARCC2-like(LOC101747634)	-0.605301	8.04e-05	0.0017668	14.0995	11.9771
107055406	limb development membrane protein 1-like(LMBR1L)	-1.50042	8.1e-05	0.00177642	3.53299	1.6836
417540	phosphoserine phosphatase(PSPH)	-1.06942	8.13e-05	0.00177751	54.4321	26.1299
418328	general transcription factor IIE, polypeptide 1, alpha 56kDa(GTF2E1)	-0.586789	8.29e-05	0.00181009	23.2056	15.9956
417758	family with sequence similarity 3, member C(FAM3C)	0.907356	8.86e-05	0.00193188	47.8787	72.7737
427254	zinc finger, AN1-type domain 5(ZFAND5)	1.08401	8.99e-05	0.00195721	16.7427	31.8469
430600	class I histocompatibility antigen, F10 alpha chain-like(LOC430600)	2.78624	9.01e-05	0.00195966	0.080214	1.82825
374234	spectrin, alpha, non-erythrocytic 1(SPTAN1)	-0.608133	9.13e-05	0.00198273	41.8912	25.9357
417681	KIAA0753(KIAA0753)	-0.714147	9.17e-05	0.00198938	4.33229	2.21155
424471	spindle assembly 6 homolog (C. elegans)(SASS6)	-0.853524	9.31e-05	0.00200805	15.5972	7.91306
428195	KIAA2013(KIAA2013)	0.585714	9.29e-05	0.00200805	38.8005	57.1499
101748231	uncharacterized LOC101748231(LOC101748231)	1.08171	9.31e-05	0.00200805	1.95283	3.53662
421016	translocase of inner mitochondrial membrane 21 homolog (yeast)(TIMM21)	0.749776	9.44e-05	0.00203175	26.3212	40.7113
424740	uncharacterized LOC424740(LOC424740)	-0.276303	9.45e-05	0.00203175	115.035	92.0672
418733	chromosome alignment maintaining phosphoprotein 1(CHAMP1)	-0.500052	9.63e-05	0.00206583	33.1548	25.2487
427695	ADP ribosylation factor like GTPase 6 interacting protein 4(ARL6IP4)	0.618097	9.75e-05	0.00208812	34.7613	52.9246
107054048	uncharacterized LOC107054048(LOC107054048)	-1.3954	9.78e-05	0.00209139	24.2079	8.93298
421985	nuclear receptor binding protein 1(NRBP1)	0.478683	9.8e-05	0.00209161	29.2433	43.8085
395299	suppressor of cytokine signaling 3(SOCS3)	-2.21082	9.96e-05	0.00211881	5.81283	1.70195
396101	arginine vasopressin (neurophysin II, antidiuretic hormone, diabetes insipidus, neurohypophyseal)(AVP)	4.30742	9.96e-05	0.00211881	0.128481	3.98495
425044	COMM domain containing 2(COMMD2)	0.512321	9.99e-05	0.00212203	56.5534	78.3994
424530	synapse defective 1, Rho GTPase, homolog 2 (C. elegans)(SYDE2)	-0.636634	0.000100438	0.00212965	6.28807	4.64086
100857767	forkhead box O6(FOXO6)	1.08973	0.000101288	0.00213967	8.44571	25.2319
417658	synergin, gamma(SYNRG)	-0.94241	0.000101771	0.00214594	12.1511	5.96133
422608	family with sequence similarity 175, member A(FAM175A)	-0.713575	0.000102891	0.00216656	7.62246	4.15768
419652	myotubularin related protein 9-like, pseudogene(MTMR9LP)	0.834565	0.000103192	0.00216988	5.26562	12.7335
769077	platelet-derived growth factor receptor-like(PDGFRL)	0.676529	0.000103476	0.00217285	38.6422	63.1483
425033	muscleblind-like splicing regulator 1(MBNL1)	-0.668031	0.000104123	0.00218342	216.131	136.411
396208	nuclear factor I/C (CCAAT-binding transcription factor)(NFIC)	-0.773001	0.000104583	0.00218703	41.8929	40.2595
373983	breast cancer 1(BRCA1)	-1.14562	0.000106214	0.0022181	15.7764	5.68834
417333	UDP-GlcNAc:betaGal beta-1,3-N-acetylglucosaminyltransferase-like 1(B3GNTL1)	-0.735732	0.000109387	0.00227499	3.93799	1.82477
425012	karyopherin alpha 4 (importin alpha 3)(KPNA4)	0.532626	0.000110636	0.00229467	47.8776	61.8791
417845	fibroblast growth factor receptor substrate 2(FRS2)	0.759718	0.000111118	0.00230153	4.72068	6.70981
421778	BEN domain containing 3(BEND3)	0.627354	0.000111928	0.00231515	8.88366	13.1002
418048	mercaptopyruvate sulfurtransferase(MPST)	0.609742	0.000112166	0.00231692	21.2726	31.338
426813	GRAM domain containing 3(GRAMD3)	1.02271	0.000112318	0.00231692	4.88461	9.67798
417289	F-box and WD repeat domain containing 5(FBXW5)	0.613388	0.000113606	0.00234032	13.2838	22.5967
396125	nuclear receptor subfamily 1, group D, member 2(NR1D2)	0.742755	0.000113973	0.00234469	13.6129	19.3691
423842	MMS19 homolog, cytosolic iron-sulfur assembly component(MMS19)	-0.885955	0.000114882	0.00236021	82.6839	55.8118
420304	t-SNARE domain containing 1(TSNARE1)	1.92947	0.000115694	0.00237369	2.04178	7.3222
395275	zw10 kinetochore protein(ZW10)	-0.397107	0.000116777	0.00239267	33.2527	23.9465
395767	X-ray repair complementing defective repair in Chinese hamster cells 6(XRCC6)	-0.528206	0.000119257	0.00243692	24.9099	16.4128
426362	DnaJ (Hsp40) homolog, subfamily B, member 14(DNAJB14)	0.546183	0.000119814	0.00244501	23.7203	27.0259
422204	TAF1 RNA polymerase II, TATA box binding protein (TBP)-associated factor, 250kDa(TAF1)	-0.468751	0.00012005	0.00244654	14.5999	10.1436
419968	kinesin family member 18B(KIF18B)	-1.17726	0.000121139	0.00246544	26.1177	15.5069
770898	GATS protein-like 3(GATSL3)	-1.42113	0.000121407	0.00246757	175.723	96.4392
417832	LEM domain containing 3(LEMD3)	0.335289	0.000123288	0.00250247	16.8488	20.161
415703	hydroxysteroid dehydrogenase like 1(HSDL1)	-0.585408	0.00012414	0.00251305	24.8849	13.0653
395670	myocyte enhancer factor 2A(MEF2A)	0.598794	0.000124723	0.0025158	16.6841	24.2528
424039	pericentrin(PCNT)	-0.763551	0.000124688	0.0025158	8.56453	4.31521
770610	ATP-binding cassette, sub-family A (ABC1), member 7(ABCA7)	-0.737582	0.000124772	0.0025158	3.75205	2.93592
426276	non-SMC condensin II complex subunit H2(NCAPH2)	-0.982022	0.000126588	0.00254566	32.4995	17.2132
425843	ADAM metallopeptidase domain 12(ADAM12)	0.680327	0.000127304	0.00255668	15.9557	24.8703
416553	polycystin 1, transient receptor potential channel interacting(PKD1)	1.31468	0.00013015	0.00261039	4.70732	12.8845
427886	histone cluster 1, H2B-VIII(HIST1H2B8)	1.61989	0.000132196	0.00264444	1.50152	3.20986
428833	RNA pseudouridylate synthase domain containing 2(RPUSD2)	0.643116	0.000132115	0.00264444	12.1711	18.624
415646	copine II(CPNE2)	2.03421	0.00013324	0.00265993	22.4996	105.489
418429	chromosome 1 open reading frame, human C3orf38(C1H3ORF38)	0.750165	0.000133607	0.00266215	4.78353	6.47135
769937	germ cell associated 1(GSG1)	1.97165	0.000134585	0.00267814	0.388097	1.51433
419822	phosphatidylinositol-4-phosphate 3-kinase, catalytic subunit type 2 beta(PIK3C2B)	-0.57876	0.000135159	0.00268605	7.23288	6.34821
419859	calcium/calmodulin-dependent protein kinase IG(CAMK1G)	-1.5224	0.00013575	0.00269426	1.07535	0.42852
395851	high mobility group AT-hook 2(HMGA2)	-0.850627	0.000135951	0.00269474	35.248	26.3159
422017	zinc finger protein 395(ZNF395)	-0.886533	0.000136487	0.00270184	7.55875	5.18602
415570	ADAM metallopeptidase with thrombospondin type 1 motif, 7(ADAMTS7)	1.50716	0.000137195	0.00270881	0.533743	1.71306
772040	KIAA0513(KIAA0513)	2.10094	0.00013717	0.00270881	0.165838	1.00014
378913	filamin B, beta(FLNB)	-1.15354	0.000139964	0.00275989	193.868	87.6816
424347	kinesin family member 14(KIF14)	-1.50167	0.000141686	0.00278661	1.50371	0.430541
395263	diazepam binding inhibitor (GABA receptor modulator, acyl-CoA binding protein)(DBI)	0.538602	0.00014351	0.00281158	255.824	382.222
426130	v-erb-b2 avian erythroblastic leukemia viral oncogene homolog 2(ERBB2)	-0.902688	0.000143396	0.00281158	12.7061	9.7734
417213	outer dense fiber of sperm tails 2(ODF2)	-0.502817	0.000144703	0.002827	14.2658	9.75497
424457	translocated promoter region, nuclear basket protein(TPR)	-0.706763	0.000144855	0.002827	21.5228	11.8448
430698	homeobox C11(HOXC11)	1.25652	0.000147375	0.00287249	0.559037	1.60289
420798	thyroid hormone receptor interactor 13(TRIP13)	-1.02743	0.000149033	0.00289367	22.9191	9.80685
421931	ADAM metallopeptidase domain 17(ADAM17)	0.274629	0.000149589	0.00290077	24.0716	27.294
395232	eukaryotic translation initiation factor 4A2(EIF4A2)	0.731275	0.000149791	0.00290098	332.229	470.686
374012	baculoviral IAP repeat containing 2(BIRC2)	0.453081	0.000150203	0.00290527	15.0331	18.4567
419711	EI24, autophagy associated transmembrane protein(EI24)	-0.816159	0.000151028	0.00291751	175.572	109.035
423500	cell division cycle associated 4(CDCA4)	0.550097	0.000151811	0.00292891	67.5227	83.1878
107055296	protein AF-17-like(LOC107055296)	0.85196	0.000153002	0.00294815	1.32504	3.31001
416537	hydroxyacylglutathione hydrolase(HAGH)	0.824807	0.00015384	0.00295773	38.9306	72.5268
771421	peroxisomal biogenesis factor 14(PEX14)	-0.459078	0.000155656	0.00298792	18.9102	15.7305
415515	ADAM metallopeptidase with thrombospondin type 1 motif, 17(ADAMTS17)	2.28599	0.000156508	0.00300049	0.44611	2.0549
421441	spectrin beta chain, brain 4-like(LOC421441)	-0.776504	0.000157725	0.00300585	93.692	70.7564
427466	cathepsin L2(CTSL2)	0.81319	0.000157776	0.00300585	59.2075	91.2918
428492	F-box and leucine-rich repeat protein 7(FBXL7)	0.874399	0.00015743	0.00300585	1.83975	3.77534
101748559	kinesin-like protein KIFC1-like(LOC101748559)	-1.01647	0.000158295	0.00301197	35.1192	20.8155
430516	ligase I, DNA, ATP-dependent(LIG1)	-0.939888	0.000159612	0.00303323	40.2648	27.6342
427971	ADAM metallopeptidase with thrombospondin type 1 motif, 5(ADAMTS5)	1.2452	0.000160308	0.00303978	3.49849	7.64848
430580	protein phosphatase 6, regulatory subunit 2(PPP6R2)	-0.493067	0.000160557	0.00303978	10.1539	7.7416
100858513	protein tyrosine phosphatase, non-receptor type 23(PTPN23)	-0.806711	0.000160956	0.00303978	10.763	8.75295
414798	cytochrome b5 type A (microsomal)(CYB5A)	0.716784	0.00016165	0.0030453	72.6001	104.556
768556	solute carrier family 26 (anion exchanger), member 11(SLC26A11)	0.640234	0.000161506	0.0030453	11.0852	22.1497
415820	hepatic nuclear factor 4beta(HNF4beta)	1.62576	0.00016286	0.00306381	0.575892	1.92759
771422	transmembrane protein 151B-like(LOC771422)	-1.15894	0.000163134	0.00306381	4.84841	2.45548
418469	heat shock protein family A (Hsp70) member 13(HSPA13)	0.79952	0.000166327	0.00311796	8.8983	13.0172
424295	minichromosome maintenance complex component 6(MCM6)	-0.809257	0.000166592	0.00311909	90.5276	43.3201
422401	pleiotropic regulator 1(PLRG1)	0.333718	0.000168331	0.00314778	53.5864	58.1896
769380	SFT2 domain containing 1(SFT2D1)	0.762654	0.000168924	0.00315498	49.5078	79.0861
415562	acidic (leucine-rich) nuclear phosphoprotein 32 family, member A(ANP32A)	0.660666	0.000170752	0.00318131	25.0742	33.4253
426573	isocitrate dehydrogenase 3 (NAD+) beta(IDH3B)	-0.622832	0.000170629	0.00318131	49.3118	38.9743
423292	sprouty-related, EVH1 domain containing 1(SPRED1)	0.979605	0.000172023	0.00320105	32.2645	53.5084
416083	membrane associated guanylate kinase, WW and PDZ domain containing 1(MAGI1)	0.594014	0.000172568	0.00320336	2.76915	4.56206
107053412	uncharacterized LOC107053412(LOC107053412)	-1.73929	0.000172481	0.00320336	1.88858	0.638455
421301	limb bud and heart development(LBH)	-1.21214	0.000172937	0.00320629	356.54	141.573
418152	RAD52 homolog, DNA repair protein(RAD52)	-0.963016	0.000174938	0.00323944	10.8521	5.41462
426844	chromosome Z open reading frame, human C18orf32(C18ORF32)	0.46921	0.000178103	0.00329404	31.8526	41.2299
107055156	proline/serine-rich coiled-coil 1(PSRC1)	-1.16113	0.000178522	0.00329778	11.8977	9.04542
417867	zinc finger, DHHC-type containing 17(ZDHHC17)	0.815274	0.000179676	0.00331507	5.81997	8.42297
422625	leptin receptor overlapping transcript-like 1(LEPROTL1)	0.794495	0.000180277	0.00332212	22.6567	31.9733
396156	structural maintenance of chromosomes 2(SMC2)	-0.870856	0.000183496	0.00336918	42.729	20.2596
423402	forkhead box N3(FOXN3)	0.773693	0.000184014	0.00337056	4.57228	6.95249
417750	Wiskott-Aldrich syndrome-like(WASL)	0.526136	0.000186776	0.00341293	23.5394	32.9027
419547	centrosomal protein 85kDa(CEP85)	-0.833616	0.000187761	0.00342666	4.06386	2.19432
421342	MAP/microtubule affinity-regulating kinase 1(MARK1)	0.478662	0.000187978	0.00342666	17.9798	22.0606
419421	ubiquitin conjugating enzyme E2 J2(UBE2J2)	0.387613	0.000189798	0.00345569	32.3968	37.3589
419417	glycolipid transfer protein domain containing 1(GLTPD1)	-0.61812	0.000190684	0.00346238	18.5659	13.787
422084	chromobox 8(CBX8)	1.03498	0.000190849	0.00346238	3.0235	7.2461
423007	cancer susceptibility candidate 5(CASC5)	-1.37864	0.00019052	0.00346238	11.7672	4.03435
429010	family with sequence similarity 126, member B(FAM126B)	0.59993	0.000196046	0.00355185	3.22801	4.08318
776639	Sec61 translocon gamma subunit(SEC61G)	0.807175	0.000196248	0.00355185	287.787	489.361
424234	protein tyrosine phosphatase, non-receptor type 4 (megakaryocyte)(PTPN4)	0.721925	0.000197957	0.00357003	6.59911	9.47613
425313	ring finger protein 146(RNF146)	0.518159	0.000197658	0.00357003	13.9379	19.0013
100857214	tubulin alpha 4b(TUBA4B)	-1.1872	0.000197774	0.00357003	215.06	129.282
430750	RAB31, member RAS oncogene family(RAB31)	0.978024	0.00019836	0.00357306	60.6084	105.728
395274	Fas cell surface death receptor(FAS)	-0.854526	0.000198799	0.00357673	65.4129	28.3409
101750874	heterogeneous nuclear ribonucleoprotein L-like(LOC101750874)	-0.596623	0.000202732	0.00363805	90.401	64.8962
107056523	protein MANBAL-like(LOC107056523)	1.06372	0.000202925	0.00363805	1.1766	2.30537
418019	dynein axonemal light chain 4(DNAL4)	0.469285	0.00020317	0.00363816	43.5464	53.6881
427964	glucan (1,4-alpha-), branching enzyme 1(GBE1)	0.747043	0.000204264	0.00365344	12.8492	17.0817
416939	v-crk avian sarcoma virus CT10 oncogene homolog-like(CRKL)	-0.322575	0.000204613	0.00365538	19.3363	15.857
424057	coenzyme Q10B(COQ10B)	0.941954	0.000204869	0.00365566	13.7301	25.9213
771961	MAP kinase interacting serine/threonine kinase 1(MKNK1)	-1.09216	0.000206245	0.0036716	2.60056	1.09042
420693	CDV3 homolog (mouse)(CDV3)	-0.3259	0.000208751	0.00370753	128.104	95.5832
420785	protein disulfide isomerase family A member 4(PDIA4)	0.486407	0.000208538	0.00370753	66.7132	80.5339
427396	DDB1 and CUL4 associated factor 12(DCAF12)	0.465945	0.000209209	0.00371132	8.4358	10.4469
422716	centromere protein E(CENPE)	-1.37078	0.000211491	0.00373437	13.7553	4.42958
396044	mannose-6-phosphate receptor, cation dependent(M6PR)	0.469521	0.000211936	0.00373755	34.0342	42.9939
100857877	phosphatidylinositol 3-kinase catalytic subunit type 3(PIK3C3)	0.721005	0.000212163	0.00373755	7.58812	10.7209
421633	methylenetetrahydrofolate dehydrogenase (NADP+ dependent) 1-like(MTHFD1L)	-0.765573	0.000212973	0.00374316	28.1606	15.0364
427013	FK506 binding protein 10, 65 kDa(FKBP10)	0.55455	0.00021277	0.00374316	128.918	265.699
396283	N-acetyltransferase, pineal gland isozyme NAT-10(PNAT10)	1.97103	0.000214617	0.0037677	0.841338	2.90058
101748079	nuclear RNA export factor 1-like(LOC101748079)	-0.603397	0.000215791	0.00378393	43.419	38.9461
107052544	uncharacterized LOC107052544(LOC107052544)	-1.60611	0.000218372	0.00381212	1.23783	0.621076
107053045	family with sequence similarity 89 member A(FAM89A)	1.11601	0.000218402	0.00381212	15.1266	29.6497
107053803	histone H2B 7(LOC107053803)	3.45452	0.000217924	0.00381212	0.103422	2.72406
424393	proline-rich coiled-coil 2C(PRRC2C)	-0.353042	0.000219198	0.00382052	46.6345	37.6942
770718	tripartite motif-containing protein 39-like(LOC770718)	-1.35763	0.000219385	0.00382052	12.4712	5.47422
378919	tribbles pseudokinase 2(TRIB2)	-0.748115	0.000219703	0.00382147	22.7659	11.8176
424678	cytochrome P450, family 2, subfamily J, polypeptide 20(CYP2J20)	-1.31889	0.000221037	0.00383172	1.79857	0.6618
424399	chromosome 8 open reading frame, human C1orf112(C8H1ORF112)	-1.14719	0.000222223	0.00383915	6.5839	2.69509
424563	cell division cycle 20(CDC20)	-0.877225	0.000222197	0.00383915	90.167	56.5414
424973	mitofusin 1(MFN1)	-0.439847	0.000223412	0.00385531	35.7138	23.1611
419111	inter-alpha-trypsin inhibitor heavy chain family member 5(ITIH5)	3.70968	0.000223988	0.00386087	0.145264	1.74533
768494	chromosome Z open reading frame, similar to C9ORF40(CZH9ORF40)	0.744252	0.000227029	0.00390227	9.1519	14.3003
100857572	HtrA serine peptidase 1(HTRA1)	1.58549	0.00022716	0.00390227	37.8736	132.603
417125	proteasome 26S subunit, non-ATPase 5(PSMD5)	0.513947	0.000228349	0.00391774	29.5208	35.4966
770712	polycomb group ring finger 6(PCGF6)	0.555369	0.000229091	0.00391774	10.1745	13.9467
107056538	basic proline-rich protein-like(LOC107056538)	1.26413	0.000229952	0.00392804	0.89721	2.03794
424083	STE20-related kinase adaptor beta(STRADB)	-0.649205	0.000230351	0.00393045	19.9187	11.1211
417154	serine/threonine kinase-like domain containing 1(STKLD1)	1.05014	0.000232099	0.00395492	0.782279	1.76221
423804	centrosomal protein 55kDa(CEP55)	-1.15606	0.000232306	0.00395492	15.1833	5.59695
423180	kelch repeat and BTB domain containing 4(KBTBD4)	0.398472	0.000233817	0.00397619	15.446	22.0802
423212	Opa interacting protein 5(OIP5)	-0.608776	0.000235634	0.00399815	28.2566	19.5559
424316	replication timing regulatory factor 1(RIF1)	-1.00981	0.000237559	0.00402183	36.3586	17.5553
425587	fasciculation and elongation protein zeta 1(FEZ1)	0.904168	0.000239794	0.00404167	42.0474	89.5396
428352	RAB8A, member RAS oncogene family(RAB8A)	0.540416	0.000239071	0.00404167	14.792	17.7535
769352	dihydrouridine synthase 4 like(DUS4L)	-0.773858	0.000239662	0.00404167	10.0524	5.28348
421492	heterogeneous nuclear ribonucleoprotein U (scaffold attachment factor A)(HNRNPU)	-0.321628	0.000243266	0.00408659	96.4535	68.9843
430534	forkhead box M1(FOXM1)	-0.952588	0.000244439	0.00410178	6.10771	3.22963
395816	phospholipase A2 group VII(PLA2G7)	-0.59181	0.000244718	0.00410192	7.63234	4.76579
418032	MICAL like 1(MICALL1)	-0.506807	0.000245199	0.00410547	6.01182	5.65386
420519	vimentin(VIM)	0.614532	0.000247461	0.0041331	520.998	806.611
421404	protein phosphatase, Mg2+/Mn2+ dependent, 1B(PPM1B)	0.569228	0.000247661	0.0041331	29.2455	32.9487
107055056	uncharacterized LOC107055056(LOC107055056)	-2.56668	0.000247665	0.0041331	1.5622	0.270391
395316	centromere protein H(CENPH)	-0.694832	0.000249203	0.00414966	27.0097	15.3355
428687	BCL6 corepressor-like 1(BCORL1)	-0.783355	0.000249113	0.00414966	4.08571	3.19377
418410	KIAA1524(KIAA1524)	-0.759157	0.000250251	0.00415987	22.7849	11.1472
101749626	CWF19-like 1, cell cycle control (S. pombe)(CWF19L1)	-0.498676	0.000251514	0.00417441	81.4774	62.1757
100113359	centromere protein A(CENPA)	-1.29397	0.00025255	0.00418704	77.2052	56.7819
395969	integral membrane protein 2B(ITM2B)	0.359496	0.000253467	0.00419766	126.379	150.668
771142	phosphoinositide-3-kinase, regulatory subunit 2 (beta)(PIK3R2)	0.789233	0.000254604	0.00421191	38.7258	79.009
421499	centrosomal protein 170kDa(CEP170)	-0.604743	0.000255934	0.00422931	28.4168	18.4656
107051653	uncharacterized LOC107051653(LOC107051653)	-1.14183	0.000258529	0.00426293	1.52021	0.60047
395655	notch 1(NOTCH1)	-0.763111	0.000261666	0.00430998	4.98973	3.91113
423243	transmembrane protein 62(TMEM62)	-0.647179	0.000262452	0.00431824	6.43301	3.72282
418024	DEAD (Asp-Glu-Ala-Asp) box helicase 17(DDX17)	0.69422	0.000262873	0.00432049	30.637	48.3693
417444	ATP-binding cassette, sub-family A (ABC1), member 5(ABCA5)	0.809728	0.000266906	0.00437261	2.64207	4.7231
417128	NACC family member 2, BEN and BTB (POZ) domain containing(NACC2)	-1.1738	0.000268284	0.00438702	13.7549	8.1909
421533	centriole, cilia and spindle associated protein(CCSAP)	-0.735055	0.000268363	0.00438702	2.2697	1.21991
770678	ATP/GTP binding protein-like 5(AGBL5)	-0.962176	0.000268699	0.00438779	7.52362	5.20807
426499	karyopherin subunit beta 1(KPNB1)	-0.551924	0.000274187	0.0044678	158.08	113.494
373917	lectin, galactoside-binding, soluble, 3(LGALS3)	1.79035	0.000274538	0.00446873	6.27205	32.0284
426412	mucin 1, cell surface associated(MUC1)	3.69306	0.00027523	0.00447521	0.0702618	1.13967
418545	cystathionine-beta-synthase(CBS)	-0.984295	0.0002769	0.00449755	22.7024	10.0071
418044	ras-related C3 botulinum toxin substrate 2 (rho family, small GTP binding protein Rac2)(RAC2)	1.58356	0.000277842	0.00450323	0.56673	2.43361
396210	nuclear factor I/A(NFIA)	0.698349	0.000279127	0.00451924	14.9585	27.5176
395603	fibroblast growth factor receptor 4(FGFR4)	-0.720965	0.000279763	0.00452461	12.0114	9.11497
415509	arrestin domain containing 4(ARRDC4)	0.917577	0.000280054	0.00452461	3.92846	6.32512
424997	MDS1 and EVI1 complex locus(MECOM)	-0.72991	0.000280617	0.0045289	10.0292	5.93856
416440	transformation/transcription domain associated protein(TRRAP)	-0.832514	0.000282279	0.00454607	14.4644	7.74989
422389	mastermind like domain containing 1(MAMLD1)	0.754857	0.000284993	0.00458007	4.61765	8.69528
424439	ring finger and CCCH-type domains 1(RC3H1)	0.572057	0.000284972	0.00458007	6.17303	8.42236
427381	diacylglycerol kinase theta(DGKQ)	-1.24959	0.000288845	0.00463218	2.54038	0.978816
428658	transmembrane protein 214(TMEM214)	-0.665633	0.000290706	0.00464657	78.8671	71.9534
428706	discs, large homolog 3 (Drosophila)(DLG3)	-0.55103	0.000290964	0.00464657	4.46705	3.18929
420468	par-3 family cell polarity regulator(PARD3)	0.422944	0.000291914	0.00465683	8.17637	9.93178
396465	myosin, heavy chain 10, non-muscle(MYH10)	-0.473217	0.000292492	0.00466117	31.8482	21.3951
424771	chromosome 9 open reading frame, human C3orf58(C3ORF58)	1.01771	0.000293532	0.00467284	1.21411	2.14771
422665	spermatogenesis associated 5(SPATA5)	-0.819164	0.000297163	0.0047257	7.27725	4.06805
416657	enoyl-CoA delta isomerase 1(ECI1)	0.486059	0.000297801	0.00473089	75.1043	116.778
416010	inositol hexakisphosphate kinase 2(IP6K2)	0.553548	0.000298899	0.00473351	12.9917	19.2124
417486	general transcription factor IIi(GTF2I)	-0.641116	0.00029945	0.00473729	8.33619	5.17423
395189	structural maintenance of chromosomes 4(SMC4)	-1.08803	0.00030037	0.00474197	35.985	14.7828
417954	histone cluster 1, H1.01 (similar to human histone cluster 1, class H1 genes)(HIST1H101)	0.989619	0.000300238	0.00474197	79.5416	227.052
418267	cystatin B (stefin B)(CSTB)	1.02195	0.000300981	0.0047467	66.4973	126.205
418642	Rho GTPase activating protein 6(ARHGAP6)	-1.38758	0.000301889	0.00475608	1.87286	0.69002
421398	thyroid adenoma associated(THADA)	-0.719505	0.0003044	0.00478572	5.36728	2.65749
101750863	uncharacterized LOC101750863(LOC101750863)	-0.804153	0.000307131	0.00482367	4.03719	3.34875
418041	caspase recruitment domain family, member 10(CARD10)	-1.64161	0.000308596	0.00483669	1.04419	0.484685
374163	heat shock protein 90kDa beta (Grp94), member 1(HSP90B1)	0.449686	0.000311559	0.00487807	211.086	239.088
422932	succinate-CoA ligase, alpha subunit(SUCLG1)	0.386587	0.000311878	0.00487807	29.7601	34.407
416109	ADP-ribosylation factor-like 8B(ARL8B)	0.639702	0.000316059	0.00493838	33.7274	43.1971
427252	abhydrolase domain containing 17B(ABHD17B)	0.781635	0.000318109	0.00496308	3.51944	5.29579
417097	golgin A1(GOLGA1)	0.507095	0.000319404	0.00497084	6.46679	7.98678
421802	NADH:ubiquinone oxidoreductase complex assembly factor 4(NDUFAF4)	0.546381	0.000321196	0.00498856	12.569	16.0986
768416	uncharacterized LOC768416(LOC768416)	0.742579	0.000323811	0.00501824	14.7045	22.5405
426050	SOGA family member 2(SOGA2)	-1.24332	0.000324943	0.00503065	6.96667	3.37896
395602	prosaposin(PSAP)	0.749372	0.000326177	0.00504462	198.992	280.859
395134	NDC80 kinetochore complex component(NDC80)	-0.652769	0.000329231	0.00508382	27.4326	14.1349
100858636	nudix hydrolase 21(NUDT21)	-0.510825	0.00032938	0.00508382	200.555	153.036
422254	ATPase, class VI, type 11C(ATP11C)	-0.313267	0.000329924	0.00508706	33.6328	27.0564
422502	jade family PHD finger 1(JADE1)	-1.13395	0.00033302	0.0051244	11.7951	5.62983
418004	solute carrier family 25 member 17(SLC25A17)	-0.616162	0.000338734	0.00520418	34.1817	22.439
107053419	USP6 N-terminal-like protein(LOC107053419)	1.41414	0.000340621	0.00522549	0.882311	3.04568
420997	Sec61 translocon beta subunit(SEC61B)	0.594976	0.00034125	0.00522986	456.644	823.799
416964	phosphoinositide-3-kinase interacting protein 1(PIK3IP1)	1.71309	0.000347992	0.00532781	1.6908	6.36763
417192	torsin family 1, member B-like(LOC417192)	1.70997	0.000349143	0.00533863	0.548148	2.3949
107057441	amyloid-like protein 2(LOC107057441)	0.81272	0.0003494	0.00533863	8.55394	14.0083
422109	N-acetyltransferase 9 (putative)(NAT9)	0.459401	0.00035044	0.00534914	10.8524	14.535
426862	influenza virus NS1A binding protein(IVNS1ABP)	0.681169	0.000353701	0.00539349	92.4548	124.203
421023	rotatin(RTTN)	-0.668287	0.00035532	0.00541275	4.056	2.00428
422930	eukaryotic translation initiation factor 2 alpha kinase 3(EIF2AK3)	1.31194	0.000355935	0.00541669	8.84604	18.8301
416016	RAB7A, member RAS oncogene family(RAB7A)	0.472569	0.000363156	0.00552107	121.657	166.141
416132	histidyl-tRNA synthetase(HARS)	-0.45731	0.000364633	0.00553798	125.672	92.3529
415877	IST1, ESCRT-III associated factor(IST1)	0.457777	0.000368358	0.00558339	54.9997	73.1186
425989	protein arginine methyltransferase 8(PRMT8)	0.950733	0.00037025	0.00560649	2.32956	4.12774
428673	charged multivesicular body protein 6(CHMP6)	0.439403	0.000373138	0.00563898	30.9398	47.8144
415801	WW domain containing oxidoreductase(WWOX)	1.19781	0.000375949	0.00567114	6.55836	14.5288
424778	5'-3' exoribonuclease 1(XRN1)	-0.613745	0.000376012	0.00567114	5.95508	3.17335
417420	karyopherin alpha 2 (RAG cohort 1, importin alpha 1)(KPNA2)	-1.24383	0.000376867	0.00567841	261.968	99.8129
415637	cytokine induced apoptosis inhibitor 1(CIAPIN1)	0.645769	0.000383678	0.005763	93.8198	154.258
419841	family with sequence similarity 72, member A(FAM72A)	-1.10197	0.000383998	0.005763	34.8536	15.3699
770665	leukotriene C4 synthase-like(LTC4SL)	2.51897	0.000383363	0.005763	0.544284	3.66251
107055412	Sp7 transcription factor(SP7)	-1.74508	0.000385872	0.00578542	3.80852	2.29913
417821	SLIT-ROBO Rho GTPase activating protein 1(SRGAP1)	0.570966	0.000391985	0.00585973	8.26276	12.6815
107052324	aminopeptidase O-like(LOC107052324)	1.23598	0.00039257	0.00586272	13.8041	30.0399
107056127	lysosomal-associated transmembrane protein 4A-like(LOC107056127)	1.01149	0.000405454	0.00604918	11.4602	21.3448
769298	bora, aurora kinase A activator(BORA)	-0.815027	0.000406654	0.00606114	8.13458	3.8543
422015	peptidyl-tRNA hydrolase domain containing 1(PTRHD1)	-0.874005	0.000407682	0.00607051	34.9403	30.7879
418011	ribosomal protein S19 binding protein 1(RPS19BP1)	0.603613	0.000408864	0.00608215	27.5873	44.9539
424617	EF-hand calcium binding domain 14(EFCAB14)	-0.441335	0.000409799	0.00609011	33.793	23.3916
776013	pellino homolog 2 (Drosophila)(PELI2)	1.03255	0.000412466	0.00611778	2.97489	5.57171
107055358	proline-rich receptor-like protein kinase PERK2(LOC107055358)	1.60577	0.00041245	0.00611778	0.931963	4.14456
422135	excision repair cross-complementation group 6 like(ERCC6L)	-0.834029	0.000412874	0.00611786	10.0546	5.51289
396456	pyruvate kinase, muscle(PKM)	-0.537316	0.000415288	0.00614764	1484.95	1149.23
417373	galactokinase 1(GALK1)	-0.663818	0.000417863	0.00617974	13.4258	10.3729
422746	centrosomal protein 135kDa(CEP135)	-1.13017	0.000419168	0.00619301	2.19583	0.83171
424001	microtubule-associated protein 2(MAP2)	1.25562	0.000426618	0.00629696	3.73891	8.83263
100857753	abhydrolase domain containing 12B(ABHD12B)	-0.997898	0.000429004	0.00631546	57.6924	39.1733
107053774	uncharacterized LOC107053774(LOC107053774)	1.06579	0.000431262	0.00634088	6.7076	10.8554
426790	adaptor-related protein complex 3, mu 2 subunit(AP3M2)	0.593844	0.00043772	0.00641104	36.3322	47.3945
100857332	docking protein 2, 56kDa(DOK2)	-0.888267	0.000442801	0.00647921	27.802	19.4981
425576	tripeptidyl peptidase I(TPP1)	0.774075	0.000445638	0.00651446	56.6248	150.973
416962	developmentally regulated GTP binding protein 1(DRG1)	-0.350645	0.000448105	0.00654422	36.429	25.9852
770217	chromatin assembly factor 1 subunit A(CHAF1A)	-0.429401	0.0004499	0.00656413	18.2836	12.4595
101748332	CD164 molecule like 2(CD164L2)	1.22577	0.000451869	0.00658024	2.95783	11.3266
420815	nuclear factor of activated T-cells, cytoplasmic, calcineurin-dependent 1(NFATC1)	1.27862	0.000455212	0.00661624	0.523821	1.28769
100857390	polyhomeotic homolog 2 (Drosophila)(PHC2)	-0.964736	0.000455963	0.00662083	9.33718	10.6945
427809	SMAD specific E3 ubiquitin protein ligase 2(SMURF2)	-1.12668	0.000458212	0.00664713	30.3637	11.8672
415797	cadherin 11, type 2, OB-cadherin (osteoblast)(CDH11)	1.12175	0.000458856	0.00665014	5.41073	10.5286
417745	selenoprotein O(SELO)	-0.680485	0.000466641	0.00675652	8.74113	4.73128
100859089	ninein like(NINL)	-0.723143	0.000467557	0.00676334	3.66001	2.21432
772289	crystallin, zeta (quinone reductase)(CRYZ)	0.675659	0.000468995	0.00677769	17.8721	24.5481
769120	glucosaminyl (N-acetyl) transferase family member 7(GCNT7)	-2.62589	0.000471064	0.00680113	5.29681	0.868573
424232	transmembrane protein 177(TMEM177)	-0.611911	0.000471885	0.00680651	26.9328	15.4213
770517	cell division cycle associated 3(CDCA3)	-0.956007	0.000472879	0.00681439	87.1904	58.9436
418241	KIAA0930(KIAA0930)	0.690562	0.000473902	0.00682266	9.10638	12.7826
421181	TBC1 domain family, member 22B(TBC1D22B)	-0.456186	0.000475125	0.00682734	21.5537	17.1067
425846	myeloid/lymphoid or mixed-lineage leukemia 2(MLL2)	-0.79628	0.000478215	0.00685877	5.85486	5.3213
423417	Ras and Rab interactor 3(RIN3)	-0.660256	0.000486724	0.00696112	61.5938	43.1029
422239	DEAD/H (Asp-Glu-Ala-Asp/His) box polypeptide 26B(DDX26B)	0.884512	0.000488272	0.00697669	7.24701	12.4683
101747454	Major histocompatibility complex class II beta chain BLB2, (similar to HLA class II, D beta chain)(BLB2)	2.16654	0.0004949	0.00706475	0.742319	4.09344
427544	DEAD (Asp-Glu-Ala-Asp) box polypeptide 28(DDX28)	0.73954	0.000498179	0.00710489	18.2877	35.1675
418759	inhibitor of growth family member 1(ING1)	0.705221	0.000502859	0.0071582	15.1729	24.831
419563	interferon-induced guanylate-binding protein 1-like(LOC419563)	-1.10473	0.000505014	0.00717544	3.96368	2.17945
423853	polymerase (DNA directed), lambda(POLL)	0.604997	0.000504611	0.00717544	3.81959	6.18315
770885	vesicle transport through interaction with t-SNAREs 1A(VTI1A)	0.678595	0.000505758	0.0071793	22.6821	34.1335
378896	telomeric repeat binding factor (NIMA-interacting) 1(TERF1)	-0.72458	0.000509337	0.00722337	13.141	6.52858
419524	cell division cycle associated 2(CDCA2)	-0.885247	0.000511008	0.00724031	6.89649	3.33405
395810	TEA domain family member 3(TEAD3)	1.0748	0.000513654	0.00725238	12.2538	26.906
417170	senataxin(SETX)	-0.47131	0.000513768	0.00725238	5.25409	3.38083
427114	tetratricopeptide repeat domain 37(TTC37)	-0.480734	0.000514854	0.00726097	10.0929	6.31363
415294	enhancer of mRNA decapping 3(EDC3)	0.448652	0.000516115	0.007272	8.90369	11.6062
419265	helicase with zinc finger 2, transcriptional coactivator(HELZ2)	-1.45729	0.000518433	0.00729116	1.44326	0.595185
419060	DnaJ heat shock protein family (Hsp40) member B13(DNAJB13)	0.97751	0.000520738	0.0073168	1.75595	4.50256
770677	TatD DNase domain containing 1(TATDN1)	-0.694876	0.000522913	0.00734059	14.3821	7.8203
427146	mesoderm induction early response 1, family member 3(MIER3)	0.711114	0.000524058	0.00734986	1.92952	2.5127
421448	MAD2L1 binding protein(MAD2L1BP)	-0.625654	0.000529145	0.00741437	22.011	13.5797
419121	gamma-glutamyltransferase 7(GGT7)	1.68742	0.000533725	0.00747166	0.224753	1.30404
422185	phosphoribosyl pyrophosphate synthetase 1(PRPS1)	-0.339646	0.000537907	0.00752328	206.36	159.637
425428	zinc finger matrin-type 3(ZMAT3)	0.620699	0.000541263	0.00756325	4.50994	6.28359
416869	PTC7 protein phosphatase homolog(PPTC7)	0.731205	0.000542222	0.0075697	16.819	25.1266
416423	poly(A)-specific ribonuclease(PARN)	-0.673757	0.000543159	0.00757582	36.4144	19.0797
428842	olfactomedin like 1(OLFML1)	1.47118	0.00054733	0.00761291	0.588316	1.51415
770780	WBP2 N-terminal like(WBP2NL)	1.11147	0.000546335	0.00761291	36.1765	83.9115
107056367	uncharacterized LOC107056367(LOC107056367)	2.17056	0.000547821	0.00761291	1.73557	7.8863
422197	membrane protein, palmitoylated 1, 55kDa(MPP1)	1.397	0.000549786	0.00763324	30.3792	99.5435
419748	ubiquitin associated and SH3 domain containing B(UBASH3B)	1.12521	0.000553871	0.00767923	43.2186	97.0416
422049	methylmalonyl-CoA mutase(MUT)	-0.480826	0.000554472	0.00767923	10.0545	7.27272
107049270	ankyrin repeat domain 13 family member D(ANKRD13D)	0.849315	0.000554614	0.00767923	15.5226	37.1794
418760	ankyrin repeat domain 10(ANKRD10)	0.814334	0.000556119	0.00769307	8.90397	15.5109
396207	nuclear factor I/X (CCAAT-binding transcription factor)(NFIX)	-0.772783	0.000558111	0.00770659	94.3148	92.5924
107057295	protein MANBAL-like(LOC107057295)	1.9174	0.000557935	0.00770659	0.841758	3.25066
396385	interferon regulatory factor 8(IRF8)	-0.613147	0.000563812	0.0077652	29.8592	21.1187
415350	reticulocalbin 2(RCN2)	0.377028	0.000563669	0.0077652	139.305	148.574
424566	seizure threshold 2 homolog (mouse)(SZT2)	-0.638493	0.000563887	0.0077652	3.7917	2.68187
422572	ankyrin repeat and SOCS box containing 5(ASB5)	0.739925	0.000566441	0.0077933	5.73117	8.13459
374185	iroquois homeobox 1(IRX1)	1.67322	0.000573808	0.00787804	10.2787	45.2986
418106	tripartite motif containing 24(TRIM24)	-0.623012	0.000574378	0.00787804	6.11127	3.90223
422901	stem-loop binding protein-like(LOC422901)	0.692735	0.00057519	0.00787804	3.46141	4.93126
420159	dipeptidyl-peptidase 9(DPP9)	-0.336027	0.000576439	0.00788803	35.806	26.7093
769677	flap structure-specific endonuclease 1(FEN1)	-0.668186	0.000578886	0.00791439	106.362	71.9392
424343	chloride channel CLIC like 1(CLCC1)	-0.665297	0.000581681	0.00793833	17.8232	9.92921
420749	kelch repeat and BTB domain containing 2(KBTBD2)	0.460118	0.000583812	0.00794601	8.56146	10.5312
422530	3'-phosphoadenosine 5'-phosphosulfate synthase 1(PAPSS1)	0.806378	0.000583167	0.00794601	47.2829	75.5039
100858582	RAB25, member RAS oncogene family(RAB25)	2.69625	0.000584743	0.00795157	0.167238	1.59287
107055472	translation initiation factor IF-2-like(LOC107055472)	-1.92088	0.000586491	0.00796821	1.16991	0.299748
100857182	mps one binder kinase activator-like 2A-like(LOC100857182)	-0.662776	0.000590252	0.00801214	34.5869	28.1833
420967	BCL2 associated athanogene 1(BAG1)	0.76382	0.000597114	0.00809806	19.7313	26.0546
415483	zinc finger, AN1-type domain 6(ZFAND6)	0.717167	0.000599655	0.00812527	16.4774	22.501
416413	pyridoxal-dependent decarboxylase domain containing 1(PDXDC1)	0.576407	0.000600304	0.00812682	11.0469	13.7318
418815	LIM domain 7(LMO7)	-0.821682	0.000602131	0.00813077	68.1469	35.832
428449	phosphoinositide-3-kinase regulatory subunit 4(PIK3R4)	-0.627991	0.0006022	0.00813077	9.36206	5.51138
100858042	yippee-like 4 (Drosophila)(YPEL4)	0.873411	0.000602127	0.00813077	2.89687	8.17874
415849	family with sequence similarity 38, member A(FAM38A)	-0.792157	0.000610422	0.00823446	65.4793	48.3321
425593	solute carrier family 29 (equilibrative nucleoside transporter), member 4(SLC29A4)	0.775764	0.000612702	0.00825058	1.72319	3.16663
415359	WD repeat domain 61(WDR61)	0.558337	0.000615135	0.00826139	51.1879	67.1099
421545	tetratricopeptide repeat domain 13(TTC13)	0.567436	0.000614551	0.00826139	5.05111	6.31824
772187	chromosome 14 open reading frame 2(C14orf2)	0.612709	0.000614963	0.00826139	238.24	443.464
425052	t-complex 11 like 2(TCP11L2)	1.08362	0.000616543	0.008273	10.8177	19.3358
421752	TRAF3 interacting protein 2(TRAF3IP2)	1.83248	0.000619022	0.00828315	0.349861	1.40647
424067	spermatogenesis associated, serine-rich 2-like(SPATS2L)	-0.70318	0.000619305	0.00828315	6.64978	3.9589
425297	GINS complex subunit 1(GINS1)	-1.1834	0.000619479	0.00828315	23.3258	11.2872
107056839	cytoplasmic dynein 1 light intermediate chain 2-like(LOC107056839)	0.563349	0.000618655	0.00828315	12.5811	13.9452
430767	pre-mRNA processing factor 19(PRPF19)	-0.401643	0.00062647	0.00836927	183.433	175.579
417562	SET and MYND domain containing 4(SMYD4)	0.755569	0.000628483	0.00837618	4.4525	6.62811
101749643	zinc finger protein 385A-like(LOC101749643)	-1.22711	0.000628596	0.00837618	6.86143	5.90388
419483	migration and invasion inhibitory protein(MIIP)	-0.948573	0.000630478	0.00839331	4.03568	1.66487
420358	DNA replication and sister chromatid cohesion 1(DSCC1)	-0.81275	0.000636522	0.00846636	32.2965	15.0867
107054082	uncharacterized LOC107054082(LOC107054082)	-1.72602	0.000637854	0.00847665	1.1366	0.341207
422638	scavenger receptor class B member 2(SCARB2)	0.324316	0.0006404	0.00850305	59.7817	71.8903
426566	protein associated with topoisomerase II homolog 1 (yeast)(PATL1)	-0.76983	0.000642788	0.00852732	39.5691	37.1904
101749358	THAP domain containing 11(THAP11)	0.37981	0.000650317	0.00861968	15.0431	20.9036
423940	pleckstrin homology domain containing A1(PLEKHA1)	0.651543	0.000653062	0.00864852	7.21042	9.93891
419641	small ArfGAP2(SMAP2)	0.516096	0.000670349	0.00886202	18.4171	30.5111
771383	RAB21, member RAS oncogene family(RAB21)	0.621253	0.000671737	0.00887265	11.3167	13.9002
772213	PHD finger protein 19(PHF19)	0.832514	0.000673072	0.00888256	20.2371	45.8483
396014	nuclear factor, erythroid 2-like 2(NFE2L2)	0.359049	0.000676854	0.00892472	57.5876	70.1227
771739	formin-like 2(FMNL2)	0.576263	0.000678231	0.00893514	12.6508	20.0733
415834	BTG3 associated nuclear protein(BANP)	-0.830416	0.000680307	0.00894698	6.07117	3.69375
426622	MEF2B neighbor(MEF2BNB)	0.737589	0.000680137	0.00894698	14.5986	29.0973
396399	transforming growth factor, beta receptor II (70/80kDa)(TGFBR2)	-1.64987	0.000685019	0.00899338	16.4488	5.15369
418226	translocator protein (18kDa)(TSPO)	0.51775	0.000686803	0.00900903	59.4926	89.8812
427681	transmembrane protein 8A(TMEM8A)	0.577232	0.000690643	0.0090516	22.6718	34.7233
107052389	small EDRK-rich factor 1-like(LOC107052389)	0.708695	0.000693043	0.00907522	64.8219	100.926
426430	ornithine aminotransferase(OAT)	0.404606	0.000696779	0.00911629	112.634	123.71
423054	A kinase (PRKA) interacting protein 1(AKIP1)	-0.647842	0.000698193	0.00912694	24.157	17.5445
101750586	interleukin-17 receptor C-like(LOC101750586)	1.96862	0.000704316	0.00919906	0.212141	1.38135
101751325	uncharacterized LOC101751325(LOC101751325)	-0.808671	0.00070798	0.00923898	6.5438	3.11922
420403	tumor necrosis factor receptor superfamily, member 14(TNFRSF14)	1.48175	0.000719082	0.00935001	7.26114	31.3367
374192	dual specificity phosphatase 1(DUSP1)	1.04822	0.000721161	0.00936278	8.21352	21.565
417563	replication protein A1(RPA1)	-0.428695	0.000726667	0.00941617	37.3904	25.3166
552895	aminolevulinate, delta-, synthase 1(ALAS1)	0.711459	0.000727132	0.00941617	9.75787	16.9546
107052050	uncharacterized LOC107052050(LOC107052050)	-1.15455	0.000736546	0.00952186	1.03288	0.448995
415388	tight junction protein 1(TJP1)	-0.773046	0.000737909	0.00953137	11.0138	6.15522
107052719	uncharacterized LOC107052719(LOC107052719)	0.576376	0.000738575	0.00953188	2047.25	3459.06
421626	katanin p60 (ATPase containing) subunit A 1(KATNA1)	-0.527208	0.000740074	0.00953503	16.9105	10.2903
415548	TIMELESS interacting protein(TIPIN)	-0.652959	0.000741704	0.00954795	52.0859	31.4373
101752044	slingshot protein phosphatase 3(SSH3)	0.937061	0.000746206	0.00959736	12.0521	33.125
425370	PTEN induced putative kinase 1(PINK1)	0.844547	0.000751813	0.00965356	15.7423	30.5389
107057626	mannosidase, alpha, class 2B, member 1(MAN2B1)	1.22945	0.000762044	0.00977667	8.40241	29.3486
423458	tryptophanyl-tRNA synthetase(WARS)	-0.670953	0.000767417	0.00982901	61.3588	33.7484
107053963	uncharacterized LOC107053963(LOC107053963)	-1.3813	0.000769624	0.00984899	1.35932	0.506836
769240	EF-hand calcium binding domain 10(EFCAB10)	1.12513	0.000774144	0.00989191	2.59333	8.42849
770267	histone cluster 1,H2B-VII-like 4 (similar to human histone cluster 1, class H2B, member N)(HIST1H2B7L4)	1.70787	0.00077428	0.00989191	1.4392	4.13893
426250	solute carrier family 20 (phosphate transporter), member 1(SLC20A1)	-1.20114	0.000782649	0.00999044	103.392	61.0558
418342	UDP-Gal:betaGlcNAc beta 1,4- galactosyltransferase, polypeptide 3(B4GALT3)	-0.752811	0.000787021	0.0100378	5.60955	3.52868
426138	ATM interactor(ATMIN)	0.767952	0.000788413	0.0100471	6.58551	10.3054
420739	KIAA0895(KIAA0895)	0.682188	0.000789642	0.0100544	5.38597	8.84374
395081	TPX2, microtubule-associated(TPX2)	-0.819739	0.000794696	0.0100934	125.324	71.8601
427834	germ cell associated 2 (haspin)(GSG2)	-0.793843	0.000794595	0.0100934	6.47917	4.38072
427198	poly (ADP-ribose) polymerase family, member 8(PARP8)	0.771262	0.000795976	0.0101012	1.99274	2.92082
100857165	STT3A, catalytic subunit of the oligosaccharyltransferase complex(STT3A)	-0.427091	0.000798361	0.010123	123.105	106.142
101747888	metastasis-associated protein MTA2-like(LOC101747888)	-0.547094	0.000800144	0.0101372	81.435	83.1013
100859394	methyltransferase like 23(METTL23)	-0.864148	0.000815125	0.0103184	17.9115	11.0952
421186	FK506 binding protein 5(FKBP5)	0.981664	0.00083447	0.0105169	66.6428	137.368
426923	TELO2 interacting protein 2(TTI2)	-0.561425	0.000834957	0.0105169	7.86811	5.50801
415494	milk fat globule-EGF factor 8 protein(MFGE8)	1.03826	0.000847332	0.0106639	112.19	309.762
419443	transmembrane protein 201(TMEM201)	-0.492078	0.000851629	0.0107003	9.28671	6.55263
101751372	tumor suppressor candidate 1(TUSC1)	0.805862	0.000856657	0.0107525	9.16989	23.8449
404295	zinc finger CCHC-type containing 17(ZCCHC17)	0.67571	0.000860534	0.0107677	5.54152	9.16988
417538	mitochondrial ribosomal protein S17(MRPS17)	0.392689	0.000859414	0.0107677	61.8236	77.7727
421412	CXXC repeat containing interactor of PDZ3 domain(CRIPT)	0.611933	0.000859939	0.0107677	18.8839	22.0983
419889	tetraspanin 2(TSPAN2)	-0.716495	0.000863533	0.0107963	20.7572	11.795
769085	lactamase beta like 1(LACTBL1)	-2.742	0.000865741	0.010815	1.02772	0.131595
416654	LUC7-like (S. cerevisiae)(LUC7L)	0.402592	0.000866743	0.0108186	35.5024	45.8107
421773	osteopetrosis associated transmembrane protein 1(OSTM1)	0.806853	0.000869026	0.0108293	3.17249	4.49407
772208	thioredoxin domain containing 12 (endoplasmic reticulum)(TXNDC12)	0.584224	0.000868512	0.0108293	79.4687	109.532
101747869	myb-related transcription factor, partner of profilin-like(LOC101747869)	0.585825	0.000871927	0.0108566	3.68667	5.46099
395555	MRE11 homolog A, double strand break repair nuclease(MRE11A)	-0.532166	0.000875156	0.0108879	27.4892	16.2787
422445	mastermind-like 3 (Drosophila)(MAML3)	0.893708	0.0008836	0.010966	1.65067	3.7906
417090	zinc finger and BTB domain containing 34(ZBTB34)	0.764702	0.000892007	0.0110532	2.33282	3.05693
100858798	nicotinamide riboside kinase 2-like(LOC100858798)	-0.972524	0.000896102	0.011094	6.3333	3.2987
420444	RNA binding motif protein 33(RBM33)	0.407616	0.000903964	0.0111731	6.96926	10.0198
374198	amyloid beta (A4) precursor protein(APP)	0.676608	0.000906438	0.0111946	77.1308	111.728
417669	nemo-like kinase(NLK)	-0.514826	0.000909673	0.0112254	15.4663	11.0627
424983	epithelial cell transforming 2(ECT2)	-1.03181	0.000910987	0.0112325	18.617	7.62168
424952	ALG3, alpha-1,3- mannosyltransferase(ALG3)	-0.68208	0.000913853	0.0112588	23.1957	19.8642
420618	transformer 2 alpha homolog (Drosophila)(TRA2A)	-0.37732	0.000914799	0.0112613	73.082	50.9336
427820	tyrosine 3-monooxygenase/tryptophan 5-monooxygenase activation protein, gamma(YWHAG)	0.347749	0.000915581	0.0112618	80.6965	107.499
420636	FK506 binding protein 14(FKBP14)	0.639065	0.000919747	0.0112948	18.8423	24.4555
425840	AT rich interactive domain 4B (RBP1-like)(ARID4B)	0.752236	0.000924461	0.0113435	5.76711	8.48701
415316	neuroplastin(NPTN)	0.417094	0.000929302	0.0113937	48.6885	62.3886
417324	family with sequence similarity 18, member B1(FAM18B1)	0.657545	0.000934773	0.0114515	51.7658	71.5179
423555	discs large homolog associated protein 5(DLGAP5)	-0.885328	0.000936507	0.0114635	43.0658	21.9373
415463	hepatoma-derived growth factor, related protein 3(HDGFRP3)	0.829213	0.000944099	0.0114896	13.6028	21.5208
420077	splicing factor 3a subunit 2(SF3A2)	-0.42673	0.000941478	0.0114896	62.7842	59.8396
420346	ATPase family, AAA domain containing 2(ATAD2)	-0.835221	0.000943062	0.0114896	29.5435	14.7965
421392	cytochrome c oxidase subunit VIIa polypeptide 2 like(COX7A2L)	0.363912	0.000942128	0.0114896	72.8232	96.3703
427723	ring finger protein, transmembrane 2(RNFT2)	-0.689072	0.000941059	0.0114896	3.39365	2.29882
101751055	uncharacterized LOC101751055(LOC101751055)	1.11896	0.000941782	0.0114896	1.38383	3.34411
100859145	family with sequence similarity 184, member B(FAM184B)	-1.08139	0.00095989	0.0116559	1.01277	0.436631
418596	zinc finger protein, X-linked(ZFX)	0.526357	0.000964447	0.0117019	10.7122	13.9477
396205	nuclear transcription factor Y, beta(NFYB)	-0.454667	0.000968501	0.0117417	38.4913	21.3487
425360	ring finger protein 166(RNF166)	0.554874	0.000976452	0.0118193	23.4032	41.6921
101749931	lens intrinsic membrane protein 2(LIM2)	2.16758	0.000981693	0.0118733	0.170109	1.37814
769203	pyrroline-5-carboxylate reductase family, member 2(PYCR2)	-0.716123	0.00098258	0.0118745	206.676	140.408
423110	USP6 N-terminal like(LOC423110)	0.970302	0.000987939	0.011926	2.3949	5.64565
100859747	phosphatidylinositol transfer protein, alpha(PITPNA)	0.628987	0.00098919	0.011926	13.5912	18.1566
428208	human immunodeficiency virus type I enhancer binding protein 3(HIVEP3)	0.898502	0.0009981	0.0120239	0.572845	1.09385
417347	septin 9(SEPT9)	0.678737	0.00100076	0.0120464	58.2429	119.166
425991	phosphatidylinositol binding clathrin assembly protein(PICALM)	0.380692	0.00100466	0.0120837	47.7551	56.3049
421607	kinesin family member 18A(KIF18A)	-1.09498	0.00100738	0.0121068	15.3409	6.06649
420563	Bet1 golgi vesicular membrane trafficking protein(BET1)	0.538821	0.00100893	0.0121159	16.362	19.3677
424521	15 kDa selenoprotein(SEP15)	0.473219	0.00100977	0.0121165	58.5244	71.3183
421259	MACRO domain containing 2(MACROD2)	0.638888	0.00101074	0.0121185	13.2052	20.5009
419783	DEAD (Asp-Glu-Ala-Asp) box helicase 6(DDX6)	0.361846	0.0010226	0.0122318	24.8671	28.2802
420272	eukaryotic translation initiation factor 3 subunit E(EIF3E)	0.534308	0.00102203	0.0122318	252.792	318.4
100859265	uncharacterized LOC100859265(LOC100859265)	1.34593	0.00102191	0.0122318	2.09707	4.54968
428997	chemokine (C-X-C motif) receptor 7(CXCR7)	-0.750913	0.00102802	0.0122869	38.2349	22.5014
417935	nucleoporin 205kDa(NUP205)	-0.598391	0.00104031	0.0124241	27.64	16.4879
422851	EvC ciliary complex subunit 1(EVC)	0.68701	0.00104841	0.012511	3.33467	4.87188
420343	F-box protein 32(FBXO32)	1.38917	0.00105116	0.0125252	3.71258	8.38569
423345	aldehyde dehydrogenase 6 family member A1(ALDH6A1)	0.756482	0.00105125	0.0125252	3.88951	5.87692
422712	mannosidase, beta A, lysosomal(MANBA)	0.797395	0.00105431	0.012542	3.18783	4.86263
101751390	uncharacterized LOC101751390(LOC101751390)	-1.37828	0.00105413	0.012542	110.185	42.9223
107055414	uncharacterized LOC107055414(LOC107055414)	0.903996	0.00105822	0.0125721	3.08678	6.61275
419067	RELT tumor necrosis factor receptor(RELT)	0.810453	0.00106849	0.0126611	11.3073	25.8491
422593	Rho GTPase activating protein 24(ARHGAP24)	1.22274	0.00106814	0.0126611	4.17856	8.6428
420707	transmembrane protein 42(TMEM42)	-0.785257	0.0010752	0.0127307	10.9339	8.1215
395155	dihydropyrimidinase-like 2(DPYSL2)	0.936147	0.00107812	0.0127454	66.9009	121.721
421405	prolyl endopeptidase-like(PREPL)	-0.678146	0.00108234	0.0127754	3.54437	1.88834
421621	SAM and SH3 domain containing 1(SASH1)	0.996515	0.00108606	0.0127995	9.45845	18.4091
423044	SWAP switching B-cell complex 70kDa subunit(SWAP70)	-0.531736	0.00108935	0.0128283	42.4981	27.2415
395938	superoxide dismutase 1, soluble(SOD1)	0.442017	0.00109389	0.0128642	121.072	133.252
101747507	uncharacterized LOC101747507(LOC101747507)	1.50383	0.00109414	0.0128642	1.08304	3.05093
424710	DEP domain containing 1(DEPDC1)	-0.79779	0.00110225	0.012936	15.3337	8.23876
426869	sodium channel, voltage gated, type VIII, alpha subunit(SCN8A)	-1.30435	0.00110275	0.012936	1.70061	0.704317
428984	PDZ domain containing 8(PDZD8)	0.435864	0.00110362	0.0129363	20.8742	25.8444
395128	hairy and enhancer of split 4 (Drosophila)(HES4)	-2.42912	0.00110839	0.0129822	1.78816	0.402532
420015	amine oxidase, copper containing 3(AOC3)	1.58566	0.00111206	0.0130151	0.468157	1.59672
395257	core-binding factor, beta subunit(CBFB)	0.983158	0.00111706	0.0130636	56.0067	97.8999
416398	ubinuclein 1(UBN1)	0.539483	0.00111911	0.0130674	6.27912	10.122
422590	AF4/FMR2 family, member 1(AFF1)	-0.757027	0.00111863	0.0130674	6.05578	4.09863
423079	Hermansky-Pudlak syndrome 5(HPS5)	1.41667	0.00112702	0.0131386	1.00102	2.11087
424754	polymerase (RNA) II subunit D(POLR2D)	0.502885	0.00112714	0.0131386	37.025	55.9066
107054441	uncharacterized LOC107054441(LOC107054441)	-1.25436	0.0011278	0.0131386	8.28339	3.29094
423661	AT-rich interaction domain 5B(ARID5B)	-0.919063	0.00113706	0.0132364	20.2204	10.288
417947	H2A histone family, member J(H2AFJ)	0.996896	0.00114441	0.0133015	22.9133	61.2478
420161	myeloid-derived growth factor(MYDGF)	0.501762	0.00115178	0.0133668	41.956	55.6461
419929	TATA-box binding protein associated factor 8(TAF8)	0.659332	0.0011598	0.0134292	12.0189	18.639
415495	hyaluronan and proteoglycan link protein 3(HAPLN3)	2.34508	0.00116405	0.0134681	1.52045	10.635
422455	ubiquitin specific peptidase 38(USP38)	0.765691	0.00116808	0.0135044	6.40489	10.3026
107054849	E3 ubiquitin-protein ligase RNF182-like(LOC107054849)	1.68496	0.00118499	0.0136792	0.793336	3.44553
416765	clathrin, heavy chain-like 1(CLTCL1)	-0.574579	0.00119406	0.0137714	22.0259	13.1565
776043	ubiquitin-conjugating enzyme E2E 2(UBE2E2)	0.789607	0.0011948	0.0137714	13.1041	22.6709
107052940	uncharacterized LOC107052940(LOC107052940)	0.978682	0.00119575	0.013772	4.29675	8.33435
426680	protein phosphatase 4 regulatory subunit 3B(PPP4R3B)	0.458895	0.00120742	0.0138853	25.689	32.0131
771098	glutaryl-CoA dehydrogenase(GCDH)	0.706816	0.00121709	0.013986	24.6679	46.901
416969	acyl-CoA dehydrogenase, C-2 to C-3 short chain(ACADS)	-0.47919	0.00122641	0.0140718	21.0852	14.5825
424027	SH3-domain binding protein 4(SH3BP4)	-1.07296	0.00123254	0.0141208	51.9861	26.6669
424693	cache domain containing 1(CACHD1)	-0.445988	0.00123905	0.0141847	6.90126	5.23526
420839	jumonji and AT-rich interaction domain containing 2(JARID2)	1.06116	0.00124483	0.0142331	3.61253	7.3014
771459	arylsulfatase B(ARSB)	0.427686	0.00124515	0.0142331	8.13856	10.1
415957	isoleucyl-tRNA synthetase(IARS)	-0.817475	0.00124721	0.0142459	64.8822	31.3203
419036	pre-mRNA processing factor 18(PRPF18)	0.64313	0.00125136	0.0142826	9.15099	13.1774
395953	insulin-like growth factor 2 mRNA binding protein 1(IGF2BP1)	-0.907904	0.00125404	0.0142917	28.8764	17.3985
771417	apoptosis-inducing, TAF9-like domain 1(APITD1)	-0.974343	0.00125311	0.0142917	45.7661	22.6743
426536	reactive intermediate imine deaminase A homolog(RIDA)	0.6962	0.00125611	0.0143046	41.0835	59.4402
420940	mediator complex subunit 10(MED10)	0.675151	0.00126271	0.014369	30.2917	43.0952
416034	ZXD family zinc finger C(ZXDC)	0.445163	0.00127131	0.0144561	6.46408	9.2192
768612	transcription factor 4(TCF4)	-0.744451	0.00127391	0.0144748	7.26141	4.76119
428188	hexose-6-phosphate dehydrogenase (glucose 1-dehydrogenase)(H6PD)	-0.744821	0.00127678	0.0144965	2.44754	1.38463
424697	adenylate kinase 4(AK4)	0.485533	0.00128116	0.0145354	27.4681	42.8339
417407	cytokine receptor-like factor 3(CRLF3)	0.426293	0.0012987	0.0147124	27.3915	33.7926
420688	DnaJ heat shock protein family (Hsp40) member C13(DNAJC13)	-0.421547	0.00129839	0.0147124	10.4581	6.79622
426694	cytoskeleton associated protein 2 like(CKAP2L)	-1.18964	0.00130477	0.0147592	19.8529	10.3288
423596	kelch like family member 28(KLHL28)	0.454064	0.00130966	0.0148035	5.88242	7.2005
772003	family with sequence similarity 180, member A(FAM180A)	1.32147	0.00132167	0.0149171	10.5751	23.7595
425073	endosulfine alpha(ENSA)	0.489097	0.00132431	0.0149358	24.2846	35.0038
418526	beta-site APP-cleaving enzyme 2(BACE2)	0.386715	0.00132606	0.0149445	8.87873	10.3232
419003	KIAA1731 ortholog(KIAA1731)	-0.699297	0.00133559	0.0150407	6.93627	3.8044
423787	actin, alpha 2, smooth muscle, aorta(ACTA2)	-1.20332	0.00133909	0.0150609	830.402	350.031
421045	family with sequence similarity 210 member A(FAM210A)	0.421584	0.00134533	0.0151168	17.6724	20.9836
426131	ORM1-like 3 (S. cerevisiae)(ORMDL3)	0.542171	0.00134858	0.0151348	21.6739	32.91
776186	transmembrane protein 158(TMEM158)	2.13833	0.00134892	0.0151348	0.307404	2.35049
417336	fructosamine 3 kinase related protein(FN3KRP)	0.640156	0.00135651	0.0152088	7.3925	9.2355
396258	MYB proto-oncogene like 2(MYBL2)	-0.815991	0.00136123	0.0152504	47.1036	27.9887
415473	mesoderm development candidate 1(MESDC1)	0.496525	0.00136782	0.0152745	27.7858	41.6956
417202	cysteine conjugate-beta lyase, cytoplasmic(CCBL1)	-0.99186	0.00136717	0.0152745	7.16547	4.14876
418703	REV1, DNA directed polymerase(REV1)	0.526016	0.00136633	0.0152745	4.7342	6.34702
424720	tRNA-yW synthesizing protein 3 homolog(TYW3)	0.817815	0.00136941	0.0152745	12.3078	18.9426
416210	biorientation of chromosomes in cell division 1(BOD1)	0.575024	0.00137319	0.0153055	33.3351	50.3796
429081	hippocampus abundant transcript 1(HIAT1)	0.371381	0.00138461	0.0154101	34.6134	38.0857
421004	geminin, DNA replication inhibitor(GMNN)	-0.829555	0.00138723	0.015428	39.6569	19.3783
417487	GTF2I repeat domain containing 1(GTF2IRD1)	-0.466591	0.00139599	0.0155141	15.0771	12.8984
415461	BTB (POZ) domain containing 1(BTBD1)	0.454546	0.00139935	0.01554	37.3498	48.0684
373891	RecQ like helicase 5(RECQL5)	-0.548527	0.00142403	0.0157911	4.27182	2.71492
395497	ATPase, H+ transporting, lysosomal 56/58kDa, V1 subunit B2(ATP6V1B2)	0.406035	0.00143943	0.0158808	47.7927	57.4634
415328	casein kinase 1 gamma 1(CSNK1G1)	0.64902	0.00143351	0.0158808	15.9547	25.9263
419081	ribonucleotide reductase catalytic subunit M1(RRM1)	-0.706945	0.00143815	0.0158808	132.343	81.5627
101750199	paralemmin(PALM)	1.3352	0.00143744	0.0158808	1.71404	6.4833
771226	YEATS domain containing 4(YEATS4)	-0.434613	0.00144309	0.0158981	28.4859	19.976
107051718	uncharacterized LOC107051718(LOC107051718)	-1.41966	0.00144224	0.0158981	10.824	3.24706
416860	diablo, IAP-binding mitochondrial protein(DIABLO)	-0.461233	0.00146955	0.0161427	33.5657	22.5502
415360	DnaJ (Hsp40) homolog, subfamily A, member 4(DNAJA4)	-0.582404	0.00149492	0.0163859	31.8268	17.7472
770239	potassium channel modulatory factor 1(KCMF1)	0.354723	0.00150251	0.0164573	10.6098	12.8528
415990	bicaudal D homolog 2 (Drosophila)(BICD2)	0.579344	0.0015101	0.0165285	32.1555	44.7822
423628	methionine adenosyltransferase I, alpha(MAT1A)	-1.57236	0.00152069	0.0166324	49.0944	14.1802
415320	hexosaminidase subunit alpha(HEXA)	0.514454	0.00152287	0.0166443	24.6546	37.2956
374135	connective tissue growth factor(CTGF)	-1.76914	0.00152971	0.0166711	203.405	65.2306
417822	chromosome 1 open reading frame, human C12orf66(C1H12ORF66)	0.589096	0.00152903	0.0166711	6.91471	9.51665
423055	suppression of tumorigenicity 5(ST5)	-0.689888	0.00152717	0.0166711	24.7816	15.8026
770531	transmembrane protein 170A(TMEM170A)	0.399168	0.00153786	0.016724	8.81261	11.7128
422161	Yip1 domain family member 6(YIPF6)	0.738795	0.00155661	0.0169158	14.1303	19.4136
417484	Williams-Beuren syndrome chromosome region 16(WBSCR16)	0.452661	0.00156557	0.017001	7.34311	9.26633
422497	polo like kinase 4(PLK4)	-0.728152	0.00157228	0.0170609	18.4132	10.9371
776127	adenylosuccinate synthase like 1(ADSSL1)	0.675339	0.00157333	0.0170609	61.7982	81.6497
418408	CD47 molecule(CD47)	0.673136	0.00158714	0.0171713	35.5445	48.0949
427162	centromere protein K(CENPK)	-0.917915	0.00158802	0.0171713	16.2811	7.27313
107055489	C-type lectin domain family 2 member D-like(LOC107055489)	-0.810644	0.0015981	0.0172679	2.48711	1.38103
107049008	forkhead box K2(FOXK2)	-0.423028	0.00160129	0.0172901	16.4897	12.8896
417731	bromodomain containing 1(BRD1)	0.665225	0.00160719	0.0173415	5.63176	7.37033
417110	mitochondrial ribosome recycling factor(MRRF)	0.839064	0.00161205	0.0173693	6.43826	14.6058
417350	SEC14-like 1 (S. cerevisiae)(SEC14L1)	-0.277916	0.00161338	0.0173713	18.7024	15.1205
100857913	uncharacterized LOC100857913(LOC100857913)	-0.744276	0.00161764	0.0173946	1.00412	0.537043
417283	exonuclease 3'-5' domain containing 3(EXD3)	1.02225	0.00163366	0.0175399	0.733811	1.47676
107053376	uncharacterized LOC107053376(LOC107053376)	-0.988632	0.00163808	0.017575	2.84854	1.31145
423846	Rho GTPase activating protein 19(ARHGAP19)	-0.787267	0.00165157	0.0176947	21.5454	14.1969
415987	caspase recruitment domain family member 19(CARD19)	0.664236	0.00168097	0.01798	29.7247	43.2603
424353	zinc finger and BTB domain containing 41(ZBTB41)	0.874443	0.00168551	0.0180076	3.27756	5.01704
418689	transmembrane protein 131(TMEM131)	-0.644685	0.0016871	0.0180119	23.8615	15.9466
420715	eukaryotic translation initiation factor 1B(EIF1B)	0.652622	0.00169589	0.0180931	12.237	15.3207
425567	POP1 homolog, ribonuclease P/MRP subunit(POP1)	-0.534359	0.00171871	0.0183108	11.3245	6.98761
423805	myoferlin(MYOF)	-0.866007	0.00172524	0.0183675	107.446	53.0631
416428	thioredoxin domain containing 11(TXNDC11)	0.435133	0.00173209	0.0184018	32.6853	43.7584
420720	galactosidase, beta 1(GLB1)	0.564676	0.00173173	0.0184018	36.0332	46.8771
100858676	MYC associated factor X(MAX)	-0.708912	0.0017392	0.0184516	43.176	48.8485
404771	GTP binding protein overexpressed in skeletal muscle(GEM)	1.25499	0.00174908	0.0185434	0.762871	1.66633
101750437	uncharacterized LOC101750437(LOC101750437)	-0.859519	0.0017532	0.0185612	15.7549	17.3616
427864	dual-specificity tyrosine-(Y)-phosphorylation regulated kinase 2(DYRK2)	0.69338	0.00175461	0.0185632	7.23388	9.4461
395870	ras-related C3 botulinum toxin substrate 3 (rho family, small GTP binding protein Rac3)(RAC3)	1.3803	0.00175944	0.0185951	43.5838	109.006
100858089	R3H domain containing-like(R3HDML)	6.26384	0.00176007	0.0185951	0	1.51081
416520	serine hydroxymethyltransferase 1 (soluble)(SHMT1)	-1.08311	0.00178753	0.018829	40.2153	23.0623
423670	ER lipid raft associated 1(ERLIN1)	-0.248342	0.00178841	0.018829	40.1995	34.2381
420968	charged multivesicular body protein 5(CHMP5)	0.505881	0.00179015	0.018834	59.2802	70.1429
423378	AHA1, activator of heat shock 90kDa protein ATPase homolog 1 (yeast)(AHSA1)	-0.388825	0.00179558	0.0188654	113.256	88.2295
416425	phospholipase A2, group X(PLA2G10)	-0.62877	0.00179898	0.0188881	2.32213	1.491
422385	VMA21 vacuolar H+-ATPase homolog (S. cerevisiae)(VMA21)	0.517879	0.00180791	0.0189687	43.9984	50.0298
427840	MAX network transcriptional repressor(MNT)	0.591011	0.00180952	0.0189725	8.87725	16.1868
428002	zinc finger (CCCH type), RNA-binding motif and serine/arginine rich 2(ZRSR2)	0.385238	0.0018216	0.019086	7.98348	9.0907
417216	CDKN1A interacting zinc finger protein 1(CIZ1)	0.369555	0.00182428	0.0191009	29.6469	41.1456
419898	ankyrin repeat and sterile alpha motif domain containing 1A(ANKS1A)	0.464003	0.00185428	0.0193884	2.33672	3.43463
420185	ubiquitin conjugating enzyme E2 W (putative)(UBE2W)	0.853412	0.00187323	0.0195596	8.38265	11.0988
428412	cyclin Y(CCNY)	0.518987	0.001872	0.0195596	4.06813	5.15214
421627	large tumor suppressor kinase 1(LATS1)	0.387672	0.0018812	0.0196293	13.343	15.3772
416955	tyrosine 3-monooxygenase/tryptophan 5-monooxygenase activation protein, eta(YWHAH)	1.49307	0.00189336	0.0197427	129.61	358.344
427722	F-box protein 21(FBXO21)	-0.553028	0.00189573	0.0197538	6.92033	4.97046
419441	splA/ryanodine receptor domain and SOCS box containing 1(SPSB1)	1.14168	0.00190029	0.0197783	14.4819	30.16
421077	tetratricopeptide repeat domain 39C(TTC39C)	-0.668365	0.00191312	0.0198941	4.21495	2.37363
418671	stromal antigen 3(STAG3)	0.401811	0.00191674	0.0199181	5.33255	6.23639
374237	chromobox homolog 1(CBX1)	-0.342979	0.00191979	0.0199362	61.0191	48.4416
424238	transcription factor CP2-like 1(TFCP2L1)	1.88136	0.00192185	0.0199368	1.0739	3.51584
101747779	bromodomain adjacent to zinc finger domain protein 2A-like(LOC101747779)	-0.659397	0.00192682	0.0199683	22.2099	22.602
424235	erythrocyte membrane protein band 4.1 like 5(EPB41L5)	-0.737246	0.00194844	0.0201566	4.67374	2.72939
424573	importin 13(IPO13)	-0.441111	0.00195029	0.0201566	20.9582	19.5975
770048	COMM domain containing 4(COMMD4)	0.552633	0.00195026	0.0201566	47.9919	84.7978
107049063	RNA polymerase II subunit J(POLR2J)	-0.748782	0.00195504	0.0201919	81.2905	51.7742
770043	collagen and calcium binding EGF domains 1(CCBE1)	-1.07539	0.00199313	0.0205434	24.3835	10.8867
395658	retinoblastoma binding protein 4(RBBP4)	-0.421205	0.00199712	0.0205706	146.724	107.414
426739	hyaluronoglucosaminidase 1(HYAL1)	0.658437	0.00200583	0.0206464	14.0567	32.3163
416156	C1q and tumor necrosis factor related protein 2(C1QTNF2)	1.82051	0.00200892	0.0206641	3.07751	12.2414
100858130	CACN beta subunit associated regulatory protein(CBARP)	1.37323	0.00201792	0.0207287	9.47735	42.0722
107052190	AT-hook transcription factor(AKNA)	-0.793472	0.00203854	0.0209264	2.09361	1.56042
426187	chromosome unknown open reading frame, human C12orf10(C12ORF10)	-0.841401	0.00204032	0.0209305	49.2076	38.0719
107054765	translation initiation factor IF-2-like(LOC107054765)	-1.21851	0.00204614	0.020976	3.95535	1.96393
419663	zinc finger and BTB domain containing 8 opposite strand(ZBTB8OS)	0.431101	0.00205284	0.0210306	16.0639	19.5894
421469	HEAT repeat containing 5B(HEATR5B)	-0.476744	0.00206069	0.0210731	6.22663	3.91101
418711	CCR4-NOT transcription complex subunit 11(CNOT11)	-0.602656	0.00206353	0.0210832	35.5125	30.5609
107055336	Src homology 2 domain containing transforming protein D(SHD)	1.18596	0.00209001	0.0213251	2.35386	8.35668
426126	methylenetetrahydrofolate dehydrogenase (NADP+ dependent) 2, methenyltetrahydrofolate cyclohydrolase(MTHFD2)	-0.801048	0.00210944	0.0214945	72.2888	41.9851
419650	transmembrane protein 39B(TMEM39B)	-0.735943	0.00212182	0.0215942	7.80096	5.70615
100858687	uncharacterized LOC100858687(LOC100858687)	0.713768	0.00213811	0.0217421	3.32295	4.23194
415526	spastic paraplegia 21 (autosomal recessive, Mast syndrome)(SPG21)	0.395962	0.00214835	0.0218132	36.9668	42.641
416591	N-acetylglucosamine-1-phosphate transferase gamma subunit(GNPTG)	0.413808	0.00215098	0.0218132	29.5385	35.8638
423587	serine/threonine/tyrosine interacting protein(STYX)	0.524937	0.00215219	0.0218132	14.0808	21.1216
427403	ribonuclease P/MRP 25kDa subunit-like(RPP25L)	0.412168	0.00215041	0.0218132	12.9466	17.752
107054902	uncharacterized LOC107054902(LOC107054902)	-2.09971	0.00215629	0.0218401	3.22334	0.590647
107051576	glycoprotein Ib platelet beta subunit(GP1BB)	-1.56704	0.0021608	0.0218568	1.62115	0.544424
107053182	uncharacterized LOC107053182(LOC107053182)	0.760086	0.00216069	0.0218568	0.818027	1.16505
395950	gastrulation brain homeobox 2(GBX2)	-1.13389	0.00217192	0.0219546	12.6316	9.59035
395463	forkhead box K1(FOXK1)	-0.380724	0.00217629	0.0219842	12.7289	10.8307
421145	YTH domain family, member 3(YTHDF3)	0.466665	0.00218748	0.0220679	19.8071	27.5501
425800	eukaryotic translation initiation factor 2B, subunit 4 delta, 67kDa(EIF2B4)	-0.48151	0.0022018	0.0221976	42.4387	39.8251
420883	tubulin, beta 2B class IIb(TUBB2B)	-0.833671	0.00220826	0.022248	53.3775	42.4708
416802	splicing factor, suppressor of white-apricot homolog(SFSWAP)	0.533147	0.00222207	0.0223427	9.63413	13.2886
421009	zinc finger protein 516(ZNF516)	0.854669	0.00223378	0.0224456	4.16485	7.74728
416117	von Hippel-Lindau tumor suppressor, E3 ubiquitin protein ligase(VHL)	0.32605	0.00223757	0.0224688	38.9726	59.4199
424993	SEC62 homolog, preprotein translocation factor(SEC62)	0.396793	0.00224453	0.0225238	53.991	60.4392
107052012	uncharacterized LOC107052012(LOC107052012)	-0.978752	0.00226212	0.0226704	6.01987	2.99762
378802	solute carrier family 2 (facilitated glucose transporter), member 8(SLC2A8)	0.516106	0.00228258	0.0228153	12.4309	12.3746
420738	anillin actin binding protein(ANLN)	-1.09827	0.00229907	0.02295	91.1668	37.7274
107051588	uncharacterized LOC107051588(LOC107051588)	-1.72955	0.00229778	0.02295	1.27118	0.4118
420577	missing oocyte, meiosis regulator, homolog (Drosophila)(MIOS)	0.406643	0.00230603	0.0230043	8.55723	9.27508
422368	NFKB activating protein(NKAP)	0.745687	0.00231067	0.0230279	27.9693	44.9264
423221	jumonji domain containing 7(JMJD7)	-1.50806	0.00231294	0.0230279	4.43414	1.42093
416374	alanine-glyoxylate aminotransferase 2-like 2(AGXT2L2)	1.41262	0.00232249	0.0231079	2.76963	7.45266
417284	RAB, member RAS oncogene family-like 6(RABL6)	-0.365175	0.002331	0.0231649	18.1213	15.3037
420661	RNA binding motif, single stranded interacting protein 3(RBMS3)	0.76779	0.00233127	0.0231649	10.4976	16.1118
374139	breast cancer 2(BRCA2)	-0.970671	0.00233584	0.0231951	4.80051	2.10922
421593	DEP domain containing 7(DEPDC7)	-1.88502	0.00234598	0.0232654	1.20364	0.295404
395384	complement component 4 binding protein, alpha(C4BPA)	0.596628	0.00235405	0.0233303	17.394	24.1219
395531	nidogen 1(NID1)	2.69672	0.00235702	0.0233444	0.189792	1.2113
414829	CKLF-like MARVEL transmembrane domain containing 3(CMTM3)	0.423301	0.00237535	0.0234648	213.748	285.576
418763	abhydrolase domain containing 13(ABHD13)	0.536865	0.00238254	0.0235054	18.912	19.6396
426887	solute carrier family 48 (heme transporter), member 1(SLC48A1)	0.47537	0.0024084	0.0236837	15.2238	25.8979
420805	ADNP homeobox 2(ADNP2)	0.38846	0.00242325	0.0238142	8.01832	9.44174
417844	cleavage and polyadenylation specific factor 6(CPSF6)	0.25763	0.00243097	0.0238747	48.6477	68.8415
418636	transcription elongation factor A N-terminal and central domain containing(TCEANC)	0.911673	0.00243952	0.0239432	3.40309	5.9924
415668	alanyl-tRNA synthetase(AARS)	-0.525678	0.00244121	0.0239444	250.569	193.414
416138	CXXC finger protein 5(CXXC5)	0.59822	0.00245369	0.0240513	25.3958	37.388
416468	sorting nexin 8(SNX8)	0.39766	0.00246137	0.0240954	18.584	21.1988
423499	cell division cycle associated 4-like(LOC423499)	0.822631	0.00246593	0.0241246	9.21371	14.4092
396252	cyclin-dependent kinase 1(CDK1)	-0.693212	0.00247943	0.0242099	312.228	174.87
425017	major facilitator superfamily domain containing 1(MFSD1)	0.907775	0.0024794	0.0242099	14.3733	20.932
107053157	cell growth regulator with EF-hand domain 1(CGREF1)	1.3912	0.00247746	0.0242099	3.62391	13.3282
423379	serine palmitoyltransferase, long chain base subunit 2(SPTLC2)	-0.295108	0.0024816	0.0242155	26.6991	18.4045
395414	chaperonin containing TCP1 subunit 4(CCT4)	-0.357535	0.00248492	0.0242168	247.951	180.785
100858809	uncharacterized LOC100858809(LOC100858809)	-1.24704	0.0024834	0.0242168	21.2034	9.25853
378795	high mobility group AT-hook 1(HMGA1)	-0.61647	0.00249662	0.0243079	61.5571	51.8718
415302	promyelocytic leukemia(PML)	0.487524	0.00249858	0.0243079	8.97414	17.51
424673	jun proto-oncogene(JUN)	-0.579492	0.00249907	0.0243079	105.686	96.6961
100857228	zinc finger protein 628(ZNF628)	-0.818937	0.00250286	0.0243148	28.423	27.0952
427318	mutS homolog 3(MSH3)	-0.630836	0.00251568	0.0243915	6.30855	3.3475
421703	erythrocyte membrane protein band 4.1-like 2(EPB41L2)	0.44223	0.00252	0.0244178	13.0288	16.5035
100857739	ankyrin repeat and LEM domain containing 1(ANKLE1)	-1.0177	0.00254001	0.0245668	5.59108	3.56627
415435	SECIS binding protein 2-like(SECISBP2L)	-0.563194	0.00255557	0.0246838	10.1384	6.01617
426563	centromere protein L(CENPL)	-0.975236	0.00256095	0.0247201	15.4229	8.11145
415840	cyclin-dependent kinase 10(CDK10)	-0.583655	0.00259146	0.0249988	14.1389	11.2448
769048	solute carrier family 25 member 10(SLC25A10)	-0.588177	0.00262195	0.0252768	22.0925	20.9461
396348	bone gamma-carboxyglutamate (gla) protein(BGLAP)	0.629952	0.00263266	0.025364	32.6172	51.1325
424112	isocitrate dehydrogenase 1 (NADP+), soluble(IDH1)	0.6122	0.00263759	0.0253953	78.8605	117.593
415654	centromere protein T(CENPT)	-0.698415	0.00265623	0.0255425	43.4792	26.6423
419957	STE20-related kinase adaptor alpha(STRADA)	0.274353	0.00266056	0.0255679	48.5177	55.4085
395786	axin 1(AXIN1)	0.756525	0.00267295	0.0256708	7.981	15.3618
414741	CD74 molecule(CD74)	1.37111	0.00267608	0.0256847	5.90083	17.6009
417317	nudE neurodevelopment protein 1-like 1(NDEL1)	1.04409	0.00268694	0.0257077	7.50768	17.6152
419626	ADP-ribosylhydrolase like 2(ADPRHL2)	0.407982	0.00268687	0.0257077	6.57226	7.74793
422181	phosphorylase kinase, alpha 1 (muscle)(PHKA1)	-0.445006	0.00268501	0.0257077	15.5062	13.5631
429810	regulator of chromosome condensation 1(RCC1)	-1.25256	0.00268457	0.0257077	23.4468	12.1885
101749344	uncharacterized LOC101749344(LOC101749344)	1.24328	0.00268214	0.0257077	0.928167	3.89485
107055136	SMAD family member 4(SMAD4)	1.20816	0.00269709	0.0257886	0.777254	2.78289
417173	Rap guanine nucleotide exchange factor 1(RAPGEF1)	-0.613152	0.00270334	0.0257997	14.1949	11.087
421000	biogenesis of lysosomal organelles complex-1, subunit 4, cappuccino(BLOC1S4)	0.49098	0.00270241	0.0257997	58.7557	75.1193
427646	adaptor-related protein complex 3, beta 1 subunit(AP3B1)	-0.428016	0.00270311	0.0257997	20.9529	13.7976
107053341	pre-mRNA-processing factor 19-like(LOC107053341)	-0.971995	0.0027177	0.0259042	3.41176	2.4665
420742	HERPUD family member 2(HERPUD2)	0.555672	0.00271994	0.0259093	31.3318	46.5454
428246	ubiquitin specific peptidase 28(USP28)	-0.713205	0.00272583	0.0259491	6.71401	4.19049
426496	cAMP responsive element binding protein-like 2(CREBL2)	0.790096	0.00273351	0.0259973	4.89449	8.30924
418765	arginine and glutamate rich 1(ARGLU1)	0.519129	0.00273699	0.0260065	32.6613	44.0088
418404	NFKB inhibitor zeta(NFKBIZ)	1.03317	0.00274423	0.026059	6.64801	14.3726
424759	family with sequence similarity 168 member B(FAM168B)	0.707761	0.00274631	0.0260625	19.1166	26.4606
424777	ATR serine/threonine kinase(ATR)	-0.772887	0.00275063	0.0260873	7.13989	3.34171
415561	coronin, actin binding protein, 2B(CORO2B)	0.813165	0.00275423	0.0261051	6.61104	14.3876
100858759	uncharacterized LOC100858759(LOC100858759)	-1.59868	0.00277859	0.0263196	1.12932	0.398887
107054975	deoxyguanosine kinase(DGUOK)	1.07127	0.00279025	0.0264135	32.281	87.6456
769729	uncharacterized LOC769729(LOC769729)	1.13496	0.00279525	0.026428	23.6381	61.1578
416519	Smith-Magenis syndrome chromosome region, candidate 8(SMCR8)	0.556507	0.0027995	0.0264517	7.87744	12.2883
427242	coiled-coil domain containing 171(CCDC171)	-0.850419	0.00280403	0.0264781	1.57511	0.746296
424447	collagen beta(1-O)galactosyltransferase 2(COLGALT2)	1.46583	0.00282571	0.0266662	8.60738	25.2446
419999	phosphatidylinositol-5-phosphate 4-kinase, type II, beta(PIP4K2B)	-0.454322	0.00282872	0.0266781	18.8356	13.2071
431260	zinc finger and BTB domain containing 5(ZBTB5)	0.616578	0.00284369	0.0268026	5.31002	8.28997
423735	adenosine kinase(ADK)	-0.529298	0.00284549	0.0268029	163.279	103.035
415455	phosphodiesterase 8A(PDE8A)	1.58199	0.00286227	0.0269276	1.33929	3.68274
427926	F-box and leucine-rich repeat protein 14(FBXL14)	-0.568266	0.002878	0.0270589	20.2601	15.9446
415367	HECT and RLD domain containing E3 ubiquitin protein ligase family member 1(HERC1)	-0.566968	0.00288618	0.0271023	6.45486	3.81253
426780	TM2 domain containing 2(TM2D2)	0.475551	0.00288511	0.0271023	47.5643	83.8896
770283	glucose-fructose oxidoreductase domain containing 1(GFOD1)	0.703815	0.0029072	0.0272624	9.68077	14.4179
423815	membrane associated ring-CH-type finger 5(MARCH5)	0.496981	0.00291211	0.0272783	25.374	28.2672
107056280	drebrin-like(LOC107056280)	-0.746817	0.0029184	0.0273205	52.1714	52.7537
420113	SURP and G-patch domain containing 2(SUGP2)	-0.443319	0.00293384	0.0274481	8.15763	5.74065
404269	galectin CG-16(CG-16)	0.587216	0.00294315	0.0275014	8.42714	16.3364
416350	protein phosphatase 2, regulatory subunit B, beta(PPP2R2B)	-1.13112	0.00296776	0.0276463	8.95595	4.58722
416992	DEAD (Asp-Glu-Ala-Asp) box polypeptide 54(DDX54)	-0.692279	0.00296673	0.0276463	44.5201	32.5553
418725	chromosome 1 open reading frame, human C2orf49(C1H2ORF49)	0.440993	0.0029674	0.0276463	7.09514	7.71831
422043	minichromosome maintenance complex component 3(MCM3)	-0.914792	0.00296532	0.0276463	59.0898	33.556
418730	RAN binding protein 2(RANBP2)	-0.410244	0.00298228	0.0277102	39.8704	30.8607
427330	sorting nexin family member 30(SNX30)	0.548565	0.00298373	0.0277102	6.69669	8.50206
424413	syntaxin 6(STX6)	0.564187	0.00300186	0.0278446	20.8325	35.1832
419480	dehydrogenase/reductase (SDR family) member 3(DHRS3)	-0.978651	0.003032	0.0280692	4.80031	2.46453
422229	dedicator of cytokinesis 11(DOCK11)	0.796028	0.00303094	0.0280692	7.67947	13.5403
101749109	uncharacterized LOC101749109(LOC101749109)	-0.756603	0.00303346	0.0280692	1.37797	0.796625
428391	maternal embryonic leucine zipper kinase(MELK)	-0.810505	0.0030387	0.0281005	17.0976	8.4658
100858970	neuritin 1-like(NRN1L)	1.43805	0.00304136	0.0281081	0.430667	1.51094
423574	ATP synthase, H+ transporting, mitochondrial Fo complex subunit s (factor B)(ATP5S)	0.684003	0.0030507	0.0281602	29.4926	51.1317
418589	glycerol kinase(GK)	0.678661	0.00305401	0.0281736	4.35686	5.55803
427765	family with sequence similarity 73 member B(FAM73B)	-0.430034	0.00305783	0.028189	3.85646	2.55087
771165	arrestin domain containing 2(ARRDC2)	-0.694539	0.00307317	0.0282989	6.9899	5.92798
770601	beta-1,4-N-acetyl-galactosaminyl transferase 4(B4GALNT4)	-1.15032	0.00308678	0.0283898	7.71373	3.78629
101749419	uncharacterized LOC101749419(LOC101749419)	-1.06416	0.00309059	0.0284076	2.22903	1.2322
100858073	ubiquitin-conjugating enzyme E2L 6(UBE2L6)	-0.636535	0.0030999	0.028476	42.4248	40.0255
417395	hepatic leukemia factor(HLF)	0.958821	0.00312522	0.0286739	13.1416	26.1294
378922	BUB1 mitotic checkpoint serine/threonine kinase B(BUB1B)	-0.842198	0.00313564	0.0287002	51.6783	27.3736
395207	centromere protein I(CENPI)	-1.18454	0.00313305	0.0287002	18.5612	6.8102
427650	meteorin, glial cell differentiation regulator(METRN)	2.24382	0.00313411	0.0287002	0.345207	1.9572
422249	transmembrane 9 superfamily member 2-like(LOC422249)	0.504816	0.00316358	0.0289212	26.0101	31.7244
428167	aurora kinase A(AURKA)	-0.716466	0.00318534	0.0290851	74.9609	42.5035
431331	leucine zipper, putative tumor suppressor 1(LZTS1)	-1.09698	0.00321638	0.0292631	8.21481	5.39068
770257	carbohydrate (N-acetylglucosamine 6-O) sulfotransferase 6(CHST6)	0.725119	0.003228	0.0293512	2.28073	3.30091
422369	septin 6(SEPT6)	-0.386975	0.00325079	0.0295408	109.658	82.1159
107052018	uncharacterized LOC107052018(LOC107052018)	-1.28526	0.00325742	0.0295834	3.18616	1.22832
418058	minichromosome maintenance complex component 5(MCM5)	-0.840862	0.0032603	0.0295897	113.135	74.188
769392	small integral membrane protein 20(SMIM20)	0.604978	0.00326201	0.0295897	35.3736	54.0397
429940	homeobox B2(HOXB2)	0.63256	0.00327178	0.0296588	2.52663	5.21533
420843	ataxin 1(ATXN1)	0.777437	0.00327676	0.0296704	1.62727	3.08856
419820	SRY (sex determining region Y)-box 13(SOX13)	-0.55733	0.00327932	0.0296759	3.64776	3.28036
100857533	engulfment and cell motility 3(ELMO3)	-0.849328	0.00328717	0.029717	4.17235	2.88189
100859434	uncharacterized LOC100859434(LOC100859434)	-0.710878	0.00329759	0.029788	4.9489	2.36532
421136	syndecan binding protein (syntenin)(SDCBP)	0.649095	0.00330099	0.0298011	155.878	221.324
420586	transmembrane protein 106B(TMEM106B)	0.553329	0.0033091	0.0298565	12.7157	14.6179
416721	CSRP2 binding protein(CSRP2BP)	-0.448833	0.0033225	0.0299418	10.2243	7.29458
418967	nuclear protein, co-activator of histone transcription(NPAT)	-0.383792	0.00332662	0.0299612	6.37414	5.11713
395312	interleukin 18(IL18)	-0.490988	0.00334096	0.0300726	15.7309	10.2916
420905	zinc finger CCHC-type containing 2(ZCCHC2)	0.324813	0.00334398	0.0300793	12.7789	17.3237
422231	serine/threonine protein kinase MST4(MST4)	0.440395	0.00334566	0.0300793	43.9212	49.0395
418538	phosphodiesterase 9A(PDE9A)	-1.48153	0.0033512	0.0301112	1.39939	0.512564
101749597	uncharacterized LOC101749597(LOC101749597)	-0.84874	0.00336332	0.0302023	2.77907	1.55924
107052763	GSK-3-binding protein FRAT2-like(LOC107052763)	1.09648	0.00337772	0.0303138	2.20162	7.68203
422813	DEAH (Asp-Glu-Ala-His) box helicase 15(DHX15)	0.298539	0.00339278	0.030431	64.2412	71.7285
422750	steroid 5 alpha-reductase 3(SRD5A3)	0.515937	0.00339899	0.0304687	24.041	31.5675
421135	UBX domain protein 2B(UBXN2B)	0.628833	0.00340162	0.0304743	4.6471	5.77038
417664	vascular endothelial zinc finger 1(VEZF1)	0.379985	0.00340364	0.0304745	18.5818	25.1426
417783	DnaJ heat shock protein family (Hsp40) member B9(DNAJB9)	0.632746	0.00342443	0.0306244	9.56924	11.7553
426072	TATA element modulatory factor 1(TMF1)	0.557225	0.00342756	0.0306344	13.1428	16.7775
427590	bromodomain and PHD finger containing, 1(BRPF1)	0.588557	0.00343397	0.0306557	8.31361	16.8748
427898	family with sequence similarity 109, member B(FAM109B)	0.712707	0.00343225	0.0306557	33.3449	59.2644
416615	chromosome 14 open reading frame, human C16orf52(C14H16ORF52)	0.705774	0.0034442	0.0307109	4.26671	6.25567
107057620	elongation factor 1 homolog(ELOF1)	-0.808939	0.00344379	0.0307109	87.0958	81.1011
101750583	uncharacterized LOC101750583(LOC101750583)	-1.65783	0.00345015	0.0307459	1.54571	0.471839
419466	ATPase type 13A2(ATP13A2)	-1.07595	0.0034584	0.0308014	13.8563	7.65563
422642	SDA1 domain containing 1(SDAD1)	-0.49314	0.0034652	0.0308152	26.9976	17.5952
423588	glucosamine-phosphate N-acetyltransferase 1(GNPNAT1)	0.643495	0.00346997	0.0308152	27.415	38.1032
426978	thioredoxin 2(TXN2)	0.351363	0.00347008	0.0308152	89.4128	107.667
427191	chromosome Z open reading frame, human C5orf51(CZH5ORF51)	-0.685993	0.00346862	0.0308152	10.2776	5.44922
771742	Dexi homolog (mouse)(DEXI)	-0.949021	0.00346274	0.0308152	3.10915	1.53872
426890	KIAA1328(KIAA1328)	-0.673431	0.00347475	0.0308207	3.79306	2.09575
420811	thioredoxin like 4A(TXNL4A)	0.416855	0.00347948	0.0308267	27.3294	35.6735
396134	proto-oncogene, receptor tyrosine kinase(MET)	-1.25099	0.00351335	0.0310543	6.83552	2.57486
419522	BCL2/adenovirus E1B 19kDa interacting protein 3-like(BNIP3L)	0.535939	0.00351015	0.0310543	27.9863	33.1432
419704	solute carrier family 37 (glucose-6-phosphate transporter), member 2(SLC37A2)	-0.675008	0.00351142	0.0310543	5.01659	3.71181
107054452	atherin-like(LOC107054452)	0.971432	0.00353274	0.0311894	4.94579	17.5322
776358	vesicular, overexpressed in cancer, prosurvival protein 1(VOPP1)	-0.584038	0.00354558	0.0312675	33.1217	27.246
768701	KIAA1671(KIAA1671)	0.467917	0.00355623	0.0313422	11.5733	16.5533
428806	chaperonin containing TCP1 subunit 7(CCT7)	-0.479037	0.00356989	0.0314444	265.931	193.186
107052267	uncharacterized LOC107052267(LOC107052267)	-0.782917	0.00358641	0.0315351	2.48112	1.40015
424045	myosin IB(MYO1B)	0.392278	0.00359016	0.0315498	27.5537	31.9611
426918	STIP1 homology and U-box containing protein 1(STUB1)	-0.309635	0.00361988	0.0317743	97.4137	96.9658
424118	sperm specific antigen 2(SSFA2)	-0.963227	0.00364794	0.0319836	11.7473	5.59072
415704	membrane bound transcription factor peptidase, site 1(MBTPS1)	-0.387721	0.00366312	0.0320983	35.1008	23.7282
418774	propionyl-CoA carboxylase alpha subunit(PCCA)	0.496525	0.0036661	0.0321058	8.75099	10.9396
772259	LIM homeobox 6(LHX6)	1.12983	0.00366854	0.0321087	0.708598	1.64145
422910	polymerase (RNA) I subunit A(POLR1A)	-0.629594	0.00368392	0.0322062	17.2978	9.73108
428190	chloride channel, voltage-sensitive Kb(CLCNKB)	-1.44424	0.00369787	0.0323096	2.27117	0.967913
395083	tumor necrosis factor receptor superfamily, member 1B(TNFRSF1B)	-1.34279	0.00370782	0.0323533	12.7813	4.70554
418071	polymerase (RNA) III (DNA directed) polypeptide B(POLR3B)	-0.502175	0.00370672	0.0323533	12.3079	7.38798
427287	polycomb group ring finger 3(PCGF3)	0.632413	0.00370925	0.0323533	3.99771	5.00927
423867	WW domain binding protein 1-like(WBP1L)	1.09864	0.00372621	0.0324825	26.7537	64.2246
418320	upstream transcription factor family member 3(USF3)	-0.682499	0.00373243	0.0325181	1.84994	1.27078
770561	archain 1(ARCN1)	0.508343	0.00373935	0.0325556	84.85	118.63
771088	YdjC homolog (bacterial)(YDJC)	-0.497628	0.00374214	0.0325556	7.43184	5.06491
415608	erythrocyte membrane protein band 4.1 like 4A(EPB41L4A)	-0.412023	0.0037571	0.03261	23.8237	17.4007
417463	POM121 transmembrane nucleoporin(POM121)	-0.642622	0.00375799	0.03261	37.4909	35.697
768611	pre-mRNA processing factor 38B(PRPF38B)	0.429299	0.00375552	0.03261	22.3925	26.7807
101747724	uncharacterized LOC101747724(LOC101747724)	-0.849168	0.00376269	0.0326322	4.77962	2.53769
396390	GATA binding protein 6(GATA6)	-1.35897	0.00376536	0.0326367	15.3041	9.50286
395272	clathrin, heavy chain (Hc)(CLTC)	-0.357485	0.00378057	0.0327498	85.4244	61.3496
421535	nucleoporin 133kDa(NUP133)	-0.463904	0.00378466	0.0327666	14.1263	8.27357
424640	origin recognition complex subunit 1(ORC1)	-1.10366	0.00379352	0.032806	12.4176	5.33314
374146	v-ets avian erythroblastosis virus E26 oncogene homolog(ERG)	-0.708379	0.00380842	0.0328974	96.204	52.7825
396361	inhibin, beta A(INHBA)	-0.716812	0.0038258	0.0330287	82.7362	45.3749
415326	cytoplasmic polyadenylation element binding protein 1(CPEB1)	0.926968	0.00383475	0.0330685	3.09378	6.20603
101751192	protein timeless homolog(LOC101751192)	-0.927724	0.00386133	0.0332411	10.5819	7.1819
416061	ariadne RBR E3 ubiquitin protein ligase 2(ARIH2)	0.508059	0.00386782	0.0332593	13.2867	16.1627
416982	GCN1, eIF2 alpha kinase activator homolog(GCN1)	-0.547443	0.00387642	0.0333144	29.0589	18.6672
374207	histone deacetylase 4(HDAC4)	0.684258	0.003921	0.0336405	4.71927	7.9816
100857793	E1A binding protein p400(EP400)	-0.480196	0.00391958	0.0336405	5.2493	3.84303
395642	dual specificity phosphatase 4(DUSP4)	-1.02003	0.00393202	0.0337126	20.3454	13.6312
415423	LysM, putative peptidoglycan-binding, domain containing 2(LYSMD2)	0.610167	0.00393384	0.0337126	21.236	32.0399
416670	coronin 7(CORO7)	0.59619	0.00394496	0.0337699	7.12145	14.3359
107049049	THUMP domain containing 1(THUMPD1)	0.769116	0.00394295	0.0337699	3.17288	5.06382
423829	cutC copper transporter(CUTC)	0.428711	0.00394944	0.0337795	26.6353	35.9841
427190	3-oxoacid CoA transferase 1(OXCT1)	0.925115	0.00395053	0.0337795	34.8336	55.9252
421240	Ral GTPase activating protein, alpha subunit 2 (catalytic)(RALGAPA2)	-0.643591	0.00395523	0.0338007	2.4809	1.56095
396152	runt-related transcription factor 1(RUNX1)	0.739029	0.00396021	0.0338242	3.09786	5.4037
419382	tumor protein p73(TP73)	-0.85505	0.00396931	0.0338639	2.09055	1.27511
768380	kinesin family member 20B(KIF20B)	-0.837724	0.00397755	0.0339084	1.79269	0.893431
100858006	chromosome 11 open reading frame 31(C11orf31)	-1.05804	0.00399395	0.0339788	297.976	198.935
421646	CNKSR family member 3(CNKSR3)	0.612595	0.0040146	0.0341291	6.608	8.96772
431107	transmembrane and ubiquitin-like domain containing 1(TMUB1)	-0.667701	0.00401611	0.0341291	170.647	203.668
418780	serine/threonine kinase 24(STK24)	0.550086	0.00402266	0.0341466	5.26818	6.42416
422480	glutamyl-tRNA(Gln) amidotransferase, subunit B(GATB)	-0.77737	0.00402065	0.0341466	4.41721	2.24163
422210	mediator complex subunit 12(MED12)	-0.461782	0.00402819	0.0341554	14.2977	11.1725
396047	snail homolog 1 (Drosophila)(SNAI1)	-1.67018	0.0040449	0.0342779	167.716	49.9092
421498	serologically defined colon cancer antigen 8(SDCCAG8)	-0.614911	0.00405584	0.0343343	9.1684	5.49442
769006	copper metabolism domain containing 1(COMMD1)	0.616408	0.00405606	0.0343343	42.4134	80.2055
395506	histone deacetylase 3(HDAC3)	0.363204	0.00406159	0.0343619	19.3765	25.7503
395680	SMAD family member 1(SMAD1)	0.635582	0.00407446	0.0344325	7.14248	11.0853
101749629	vasorin(VASN)	0.818731	0.00407944	0.0344554	116.557	328.449
418193	branched chain amino-acid transaminase 1, cytosolic(BCAT1)	-0.78692	0.00411004	0.0346561	42.7472	20.7331
421373	denticleless E3 ubiquitin protein ligase homolog(DTL)	-0.924265	0.00410976	0.0346561	11.6044	6.07887
427246	amyloid beta (A4) precursor protein-binding, family A, member 1(APBA1)	0.680295	0.00410664	0.0346561	1.31621	1.86256
419846	dual-specificity tyrosine-(Y)-phosphorylation regulated kinase 3(DYRK3)	0.545068	0.0041444	0.0348878	6.32145	8.38489
419899	TATA-box binding protein associated factor 11(TAF11)	0.447572	0.0041491	0.034908	23.7126	34.3386
418951	eukaryotic translation elongation factor 1 alpha lysine methyltransferase 1(EEF1AKMT1)	-0.572193	0.00415583	0.0349453	19.4804	11.797
421080	impact RWD domain protein(IMPACT)	-0.436541	0.00416478	0.0349625	8.6888	5.29007
777366	calcium channel, voltage-dependent, beta 1 subunit(CACNB1)	-0.670725	0.0041633	0.0349625	16.2246	15.21
420138	C3 and PZP like, alpha-2-macroglobulin domain containing 8(CPAMD8)	-1.42068	0.00417182	0.0350023	3.01932	1.15771
100859276	RNA-binding protein 4B-like(LOC100859276)	-0.612867	0.00423063	0.0353786	28.7463	26.1232
396384	interferon regulatory factor 1(IRF1)	-1.6781	0.00424079	0.035444	2.22361	0.680172
431449	riboflavin kinase(RFK)	0.545849	0.00425891	0.0355759	9.73864	10.7957
396243	collagen, type I, alpha 2(COL1A2)	1.06417	0.00427556	0.0356618	123.601	260.955
419531	ectonucleoside triphosphate diphosphohydrolase 4(ENTPD4)	0.398836	0.00427723	0.0356618	11.6919	14.3544
421273	RAB1A, member RAS oncogene family(RAB1A)	0.554421	0.00427857	0.0356618	131.377	171.76
769167	cysteine rich transmembrane module containing 1(CYSTM1)	0.575796	0.00433329	0.0360585	51.7646	118.339
416183	heat shock protein family A (Hsp70) member 9(HSPA9)	-0.323564	0.00435541	0.0362228	175.276	128.996
423793	kinesin-like protein KIF20B-like(LOC423793)	-0.651337	0.00436585	0.03627	13.634	7.60807
107053315	uncharacterized LOC107053315(LOC107053315)	-1.20555	0.00438244	0.0363879	4.28662	1.80909
396057	stathmin 1(STMN1)	0.964782	0.00439046	0.0364147	29.6392	60.8944
769748	zinc finger, DHHC-type containing 1(ZDHHC1)	-0.467623	0.00440898	0.0364887	3.84346	3.33431
424583	kinesin family member 2C(KIF2C)	-0.761784	0.00441664	0.0365322	26.6747	13.9319
422027	methionine sulfoxide reductase A(MSRA)	-0.570412	0.0044426	0.036727	6.75789	4.46007
107054175	E3 ubiquitin-protein ligase NEDD4-like(LOC107054175)	0.697095	0.00446435	0.0368867	4.83613	6.69435
422639	nucleoporin 54kDa(NUP54)	-0.314217	0.00450533	0.0371445	34.1369	29.5935
422215	testis expressed 11(TEX11)	-0.762916	0.00450812	0.0371474	2.29137	1.10523
421037	tubulin, beta 6 class V(TUBB6)	-0.938211	0.00454517	0.0374146	151.562	75.6443
423640	DnaJ heat shock protein family (Hsp40) member C9(DNAJC9)	-0.564429	0.004553	0.037436	40.9147	24.5477
101747378	poly [ADP-ribose] polymerase 14-like(LOC101747378)	-0.903209	0.00455186	0.037436	4.50635	2.26877
422588	hydroxysteroid (17-beta) dehydrogenase 11(HSD17B11)	-0.637542	0.0045567	0.0374462	20.0776	12.3333
770613	golgin, RAB6-interacting(GORAB)	0.500502	0.00457739	0.0375959	14.2044	20.8714
395881	v-maf avian musculoaponeurotic fibrosarcoma oncogene homolog A(MAFA)	-1.61012	0.00459328	0.0376476	7.9894	3.62819
416271	myozenin 3(MYOZ3)	2.06822	0.00460049	0.0376476	1.15164	5.62974
417408	ATPase family, AAA domain containing 5(ATAD5)	-0.679179	0.00459899	0.0376476	6.18787	3.24015
423336	gem nuclear organelle associated protein 2(GEMIN2)	-0.43558	0.004593	0.0376476	19.2547	12.2125
423675	phosphatase and tensin homolog(PTEN)	0.596229	0.00459613	0.0376476	35.3734	45.8118
770021	receptor accessory protein 5(REEP5)	0.679644	0.00460061	0.0376476	99.8999	157.839
427409	DnaJ (Hsp40) homolog, subfamily B, member 5(DNAJB5)	-0.683302	0.0046087	0.0376902	1.26481	0.973983
423097	MOB kinase activator 2(MOB2)	0.408306	0.00462531	0.0378057	40.6058	53.4211
396153	RAB2A, member RAS oncogene family(RAB2A)	0.570559	0.0046824	0.0381493	102.689	128.907
424689	integrin subunit beta 3 binding protein(ITGB3BP)	-0.779421	0.00469143	0.0382024	9.96694	6.60146
416986	protein kinase, AMP-activated, beta 1 non-catalytic subunit(PRKAB1)	0.416523	0.00470502	0.0382925	6.8286	8.1264
427429	alpha-methylacyl-CoA racemase(AMACR)	-1.0142	0.00474097	0.0385027	12.0128	5.00939
424953	eukaryotic translation initiation factor 4 gamma, 1(EIF4G1)	-0.72519	0.0047499	0.0385546	88.0305	66.886
416679	zinc finger C3HC-type containing 1(ZC3HC1)	-0.448562	0.00475392	0.0385666	20.4121	18.8412
423042	adrenomedullin(ADM)	-1.31052	0.00475763	0.0385761	136.043	82.9995
395389	aldehyde dehydrogenase 1 family, member A3(ALDH1A3)	2.09777	0.00476983	0.0385903	5.08787	19.9902
419020	RAB30, member RAS oncogene family(RAB30)	0.732829	0.00476885	0.0385903	19.8087	33.1314
100858951	phytanoyl-CoA dioxygenase domain-containing protein 1-like(LOC100858951)	1.47007	0.00477206	0.0385903	1.02054	3.1804
417412	chromosome 18 open reading frame, human C17orf75(C18H17ORF75)	-0.415922	0.00478286	0.0386365	16.8332	10.52
426340	TAP binding protein like(TAPBPL)	-0.703871	0.0048331	0.0390216	2.40115	1.51291
396414	ribosome binding protein 1(RRBP1)	0.657018	0.0048567	0.0391809	37.2892	64.435
421868	asparaginase like 1(ASRGL1)	1.16655	0.00485799	0.0391809	1.15007	2.11009
107053401	uncharacterized LOC107053401(LOC107053401)	0.689961	0.00487452	0.0392934	4.24455	8.117
374191	programmed cell death 4 (neoplastic transformation inhibitor)(PDCD4)	0.790174	0.0048831	0.0393001	28.3754	41.6304
428769	N-deacetylase/N-sulfotransferase (heparan glucosaminyl) 3(NDST3)	0.755152	0.00488067	0.0393001	0.719158	1.14331
395290	homeobox A7(HOXA7)	0.619509	0.00490331	0.0394001	34.058	50.0871
100857413	NLR family, CARD domain containing 5(NLRC5)	-1.00207	0.00490306	0.0394001	3.2845	1.56858
420027	signal transducer and activator of transcription 3 (acute-phase response factor)(STAT3)	0.746101	0.00490647	0.0394047	89.8991	163.736
425562	RNA binding motif protein 4B(RBM4B)	-0.658501	0.00492717	0.0395291	21.0937	18.424
427317	dihydrofolate reductase(DHFR)	-0.743145	0.00493823	0.039597	20.5524	11.3137
771032	chromosome 22 open reading frame, human C8orf4(C8ORF4)	-1.38412	0.00495048	0.0396743	5.9715	3.07893
420863	solute carrier family 35 (adenosine 3'-phospho 5'-phosphosulfate transporter), member B3(SLC35B3)	0.664162	0.00499011	0.0399708	3.47997	4.43358
421605	ADP ribosylation factor like GTPase 14 effector protein(ARL14EP)	0.52612	0.00501094	0.0400954	10.5929	13.4482
417644	protein phosphatase, Mg2+/Mn2+ dependent, 1D(PPM1D)	0.751322	0.00501746	0.0401265	58.2726	104.835
107056630	tubulin alpha-4A chain-like(LOC107056630)	-0.875337	0.0050212	0.0401353	25.126	19.4124
420946	fidgetin like 1(FIGNL1)	-0.965603	0.00503887	0.0402553	1.18939	0.55233
418902	spastic paraplegia 20 (Troyer syndrome)(SPG20)	0.794396	0.00505754	0.0403489	16.5683	27.4905
423409	chromosome 5 open reading frame, human C14orf159(C5H14ORF159)	0.621036	0.00505854	0.0403489	2.96273	4.52402
770633	protein geranylgeranyltransferase type I subunit beta(PGGT1B)	0.405269	0.00505756	0.0403489	7.58984	8.31427
416574	dynactin subunit 5(DCTN5)	0.462494	0.0050618	0.0403537	59.0801	76.983
424977	mitochondrial ribosomal protein L47(MRPL47)	-0.507916	0.00511408	0.0407065	49.4827	35.7775
420221	transmembrane protein 55A(TMEM55A)	0.709893	0.0051249	0.0407713	9.44129	13.1252
395119	armadillo repeat gene deleted in velocardiofacial syndrome(ARVCF)	-0.396699	0.00515955	0.0409826	14.8228	10.2409
419698	RCAN family member 3(RCAN3)	0.647907	0.00515697	0.0409826	7.36425	9.9507
424518	general transcription factor IIB(GTF2B)	0.524842	0.0051653	0.040986	28.4211	36.4312
107053050	uncharacterized LOC107053050(LOC107053050)	-0.910505	0.00516537	0.040986	1.4704	0.832689
424676	cytochrome P450, family 2, subfamily J, polypeptide 23(CYP2J23)	-0.573709	0.00518692	0.0410926	3.86414	2.96177
426284	transducin (beta)-like 1 X-linked receptor 1(TBL1XR1)	-0.509851	0.00518511	0.0410926	15.1235	8.93235
395719	thymidine kinase 1, soluble(TK1)	-0.78042	0.00519119	0.041105	86.2319	49.2747
418233	patatin-like phospholipase domain containing 3(PNPLA3)	0.500174	0.00520669	0.0412063	12.9316	16.0684
421348	glutamyl-prolyl-tRNA synthetase(EPRS)	-0.514435	0.00523746	0.0414067	99.4651	62.1758
395445	BCL2-related ovarian killer(BOK)	0.840982	0.00524299	0.0414277	16.9625	35.7371
423976	aldehyde dehydrogenase 18 family member A1(ALDH18A1)	-0.775711	0.00524556	0.0414277	90.3315	47.7357
423775	anthrax toxin receptor-like(ANTXRL)	1.07937	0.0052538	0.0414712	38.0908	69.8049
423410	coiled-coil domain containing 88C(CCDC88C)	-0.551758	0.00527887	0.0416475	3.55405	2.24566
396005	TSC22 domain family, member 1(TSC22D1)	0.890841	0.00528616	0.0416682	91.8821	218.573
419877	membrane associated guanylate kinase, WW and PDZ domain containing 3(MAGI3)	-0.51605	0.00528698	0.0416682	4.0722	2.83893
395601	SIX homeobox 4(SIX4)	-0.392055	0.00531253	0.0418426	4.177	3.25073
101751708	uncharacterized LOC101751708(LOC101751708)	-0.857832	0.00532012	0.0418426	2.14732	1.33675
100859134	class I histocompatibility antigen, F10 alpha chain-like(LOC100859134)	1.64328	0.0053452	0.0420181	1.26631	3.05345
421212	prolyl-tRNA synthetase associated domain containing 1, pseudogene(PRORSD1P)	0.712011	0.00535433	0.0420682	1.34065	1.35874
101748084	natterin-3-like(LOC101748084)	0.984616	0.00536927	0.0421638	0.760185	1.72066
418846	component of oligomeric golgi complex 3(COG3)	0.516265	0.0054272	0.042565	9.19427	12.1621
421303	lysocardiolipin acyltransferase 1(LCLAT1)	-0.524336	0.00544623	0.0426359	67.1775	40.4624
418511	SET domain containing 4(SETD4)	-0.922741	0.00547458	0.0428358	1.03357	0.414431
415962	vestigial like family member 4(VGLL4)	0.697349	0.00552348	0.043174	18.0752	27.8554
427333	polypyrimidine tract binding protein 3(PTBP3)	1.10913	0.00552818	0.0431885	2.86596	5.10492
417584	G protein-coupled receptor kinase interacting ArfGAP 1(GIT1)	-0.684364	0.00553607	0.043228	61.1658	60.4626
422039	XK, Kell blood group complex subunit-related family, member 5(XKR5)	-0.645605	0.0055572	0.0433577	4.75449	3.43255
429096	phosphoinositide-3-kinase, regulatory subunit 3 (gamma)(PIK3R3)	0.648409	0.0055816	0.0435165	13.2131	19.2266
419634	KIAA0319-like(KIAA0319L)	-0.816688	0.00559556	0.0436029	17.8566	10.5897
427270	tubulin polymerization-promoting protein family member 2(TPPP2)	2.76148	0.00560446	0.0436499	0.160879	1.08131
426737	microtubule-associated protein tau(MAPT)	-0.425096	0.00561309	0.0436947	6.35874	6.68966
427463	iron-sulfur cluster assembly 1 homolog (S. cerevisiae)(ISCA1)	0.633567	0.00562208	0.0437423	6.17422	7.57504
427767	SWI5 homologous recombination repair protein(SWI5)	0.402985	0.00564363	0.0438875	34.7452	51.524
416137	ubiquitin-conjugating enzyme E2D 2(UBE2D2)	0.473569	0.00565254	0.0439344	79.2412	99.046
770790	transmembrane protein 167A(TMEM167A)	0.527884	0.00565683	0.0439452	28.5756	35.0715
422093	phosphate cytidylyltransferase 2, ethanolamine(PCYT2)	0.570081	0.0056906	0.0441624	18.8127	27.7751
416385	haloacid dehalogenase-like hydrolase domain containing 2(HDHD2)	0.500442	0.00570144	0.0441789	6.92748	9.22749
107055614	rho GDP-dissociation inhibitor 2-like(LOC107055614)	1.59439	0.00569858	0.0441789	0.301875	1.34292
415813	heat shock factor binding protein 1(HSBP1)	0.556449	0.00572086	0.044265	151.492	188.1
417498	Der1-like domain family, member 2(DERL2)	0.486712	0.0057242	0.044265	24.9543	31.1235
420049	major vault protein(MVP)	0.67858	0.00572288	0.044265	27.3933	54.2701
431003	E3 ubiquitin-protein ligase KCMF1-like(LOC431003)	0.988406	0.00572907	0.0442802	7.98634	15.3489
373929	mitogen-activated protein kinase-activated protein kinase 5(MAPKAPK5)	0.394089	0.00574918	0.0443904	13.7315	17.7676
417254	negative elongation factor complex member B(NELFB)	0.320289	0.00576346	0.0444744	17.0622	20.5187
426787	golgin A7(GOLGA7)	0.363952	0.00577244	0.0445022	59.3476	69.5482
101752009	kaptin (actin binding protein)(KPTN)	0.635946	0.00578153	0.0445497	5.63288	13.6176
425026	TCDD-inducible poly(ADP-ribose) polymerase(TIPARP)	0.764735	0.00581917	0.044817	25.3047	43.0675
421463	baculoviral IAP repeat containing 6(BIRC6)	-0.434261	0.00583251	0.0448971	9.57306	6.36987
769087	angiopoietin like 4(ANGPTL4)	-0.80323	0.00584293	0.0449318	25.6019	18.7527
769579	histidine triad nucleotide binding protein 3(HINT3)	0.41786	0.00584181	0.0449318	14.7619	16.6842
423273	vesicle transport through interaction with t-SNAREs 1B(VTI1B)	0.292944	0.00587828	0.0451808	26.3449	29.9462
395327	homeobox A11(HOXA11)	0.716249	0.00589018	0.0452493	3.80375	6.69265
100859827	TSC22 domain family member 2(TSC22D2)	0.547449	0.00592009	0.0454103	13.8574	22.848
422376	COMM domain containing 5(COMMD5)	-0.385206	0.0059271	0.0454411	39.1199	25.8897
423122	fatty acid desaturase 2(FADS2)	1.2344	0.0059409	0.045501	17.4024	44.2018
426009	nucleoredoxin-like 1(NXNL1)	1.79111	0.00594025	0.045501	0.361408	1.29902
428585	interferon regulatory factor 2 binding protein 2(IRF2BP2)	0.908445	0.00595984	0.0456002	58.2367	189.937
418935	ring finger protein (C3H2C3 type) 6(RNF6)	0.569748	0.0059653	0.0456057	11.4025	13.7205
423146	Fas associated via death domain(FADD)	0.676081	0.00596957	0.0456057	40.7943	53.7892
100859200	mutL homolog 3(MLH3)	-0.373135	0.0059798	0.0456609	8.40653	5.90877
431661	Rho guanine nucleotide exchange factor (GEF) 39(ARHGEF39)	-0.745723	0.00599211	0.0457319	14.1146	8.97569
420099	mediator complex subunit 16(MED16)	-0.425684	0.00600796	0.0458069	14.3976	11.8088
427566	ataxin 1 like(ATXN1L)	0.376061	0.00602864	0.0458726	16.4766	21.8561
423477	TNF alpha induced protein 2(TNFAIP2)	0.851959	0.00603593	0.0459051	14.9002	29.9648
429091	mucolipin 3(MCOLN3)	0.879512	0.00608771	0.0462526	1.59331	2.64537
428972	sideroflexin 3(SFXN3)	0.50646	0.00612566	0.0464673	83.7113	153.452
416782	thioredoxin reductase 2(TXNRD2)	-0.709144	0.00614695	0.0465399	7.84321	3.93855
416506	mediator complex subunit 9(MED9)	0.342733	0.00615845	0.0466037	67.374	95.8301
418663	zinc finger, BED-type containing 1(ZBED1)	0.527187	0.00617472	0.0466572	4.12859	5.35686
107054102	uncharacterized LOC107054102(LOC107054102)	-2.12679	0.0061733	0.0466572	1.08101	0.39399
417784	THAP domain containing 5(THAP5)	0.444699	0.00619874	0.0467457	25.9829	33.4604
770867	junctophilin 2(JPH2)	0.58793	0.00620624	0.0467791	1.90546	3.40521
428268	laminin subunit beta 3(LAMB3)	-1.69877	0.00622103	0.0468673	2.64992	0.92725
374034	actin filament associated protein 1(AFAP1)	-0.808328	0.00622982	0.0468742	23.01	12.6166
418213	asunder spermatogenesis regulator(ASUN)	-0.522611	0.00623119	0.0468742	96.6514	60.786
421717	nuclear receptor coactivator 7(NCOA7)	0.329355	0.00629855	0.0473575	6.88629	7.97608
424464	solute carrier family 30 (zinc transporter), member 7(SLC30A7)	0.479811	0.00630671	0.047372	16.0978	17.5869
768675	high mobility group nucleosomal binding domain 2(HMGN2)	-0.539271	0.00630455	0.047372	203.154	139.109
107055287	uncharacterized LOC107055287(LOC107055287)	-1.17383	0.00631004	0.0473736	3.37533	1.78133
423742	SEC24 family member C(SEC24C)	0.377816	0.00632065	0.0474003	49.7313	61.9027
100857443	oxysterol binding protein-like 7(OSBPL7)	-0.6507	0.00632295	0.0474003	6.682	6.17872
421367	NSL1, MIS12 kinetochore complex component(NSL1)	-0.398148	0.00633377	0.047458	33.0903	24.6416
107053928	uncharacterized LOC107053928(LOC107053928)	1.30521	0.00633697	0.0474586	2.29853	5.60613
421416	FOS like antigen 2(FOSL2)	-0.652763	0.00634722	0.047512	43.4035	31.6751
421172	zinc finger CCCH-type containing 11A(ZC3H11A)	0.386844	0.00635311	0.0475326	12.947	18.0841
417480	Williams-Beuren syndrome chromosome region 17(WBSCR17)	1.00096	0.00636791	0.0475965	23.0147	48.7881
100858361	hydroxysteroid (11-beta) dehydrogenase 2-like(HSD11B2L)	1.43501	0.00636543	0.0475965	0.718579	1.91204
421487	consortin, connexin sorting protein(CNST)	0.529701	0.00637433	0.0476207	2.09374	2.7853
420462	pitrilysin metallopeptidase 1(PITRM1)	-0.367249	0.00638468	0.0476516	20.2922	13.271
107049248	inositol polyphosphate-1-phosphatase(INPP1)	0.575899	0.0063933	0.0476925	5.96321	7.68402
424894	protein phosphatase 1, regulatory (inhibitor) subunit 2(PPP1R2)	0.580834	0.00640971	0.0477901	47.133	60.4257
426359	WAS protein family member 2(WASF2)	-0.302431	0.00641266	0.0477901	29.8516	29.9276
770964	transmembrane protein 64(TMEM64)	0.706579	0.00642048	0.0478018	15.7988	24.5397
418871	SPRY domain containing 7(SPRYD7)	0.508756	0.00645529	0.0480136	19.3412	23.7302
416882	endoplasmic reticulum protein 29(ERP29)	0.393053	0.00647139	0.0480863	95.2414	128.762
427263	phosphoserine aminotransferase 1(PSAT1)	-0.527855	0.00647649	0.0481007	58.4176	33.1965
100859599	rho-related GTP-binding protein RhoG-like(LOC100859599)	-0.781254	0.00649846	0.0482168	33.7134	30.549
396222	lamin B2(LMNB2)	-0.472525	0.00651283	0.0482998	44.0382	27.3204
428930	FERM domain containing 6(FRMD6)	0.717839	0.00652297	0.0483514	16.5628	35.5729
395949	smoothened, frizzled class receptor(SMO)	-0.468262	0.006531	0.0483873	108.026	107.597
771061	scavenger receptor class A, member 5 (putative)(SCARA5)	1.75111	0.00653472	0.0483913	0.475808	2.33723
769372	CDKN2A interacting protein(CDKN2AIP)	0.469709	0.00655413	0.0485114	25.5919	38.99
423750	helicase, lymphoid-specific(HELLS)	-0.955236	0.00657574	0.0486477	76.138	32.0485
423862	ARP1 actin-related protein 1 homolog A, centractin alpha (yeast)(ACTR1A)	0.452994	0.00658904	0.0487223	125.395	161.357
427481	ornithine decarboxylase antizyme 2(OAZ2)	0.775741	0.00659895	0.0487719	76.5929	129.782
428386	tribbles pseudokinase 1(TRIB1)	1.15841	0.0066164	0.0488297	3.54488	9.44038
418146	IQ motif and Sec7 domain 3(IQSEC3)	-3.17947	0.00665018	0.0490297	1.10735	0.127974
425062	RUN and SH3 domain containing 1(RUSC1)	-0.702489	0.00665593	0.0490297	21.9398	22.3229
426208	WD repeat domain 76(WDR76)	-0.70769	0.00664989	0.0490297	69.6947	57.9456
426930	syntaxin 7(STX7)	0.682986	0.0066564	0.0490297	24.8926	36.1374
100858414	testican-2-like(LOC100858414)	0.736235	0.00667513	0.0491439	13.883	35.5442
420069	amyloid beta (A4) precursor protein-binding, family A, member 3(APBA3)	-0.679847	0.00668624	0.0492018	7.17655	6.30143
416368	secretory carrier membrane protein 1(SCAMP1)	0.486934	0.00669689	0.0492404	9.67159	11.2331
417106	RAB GTPase activating protein 1(RABGAP1)	0.333681	0.00669796	0.0492404	11.2439	13.3341
417136	SEC16 homolog A (S. cerevisiae)(SEC16A)	-0.282407	0.0067051	0.0492452	11.0843	9.49702
421384	digestive organ expansion factor homolog (zebrafish)(DIEXF)	-0.423607	0.00670426	0.0492452	24.7554	17.4771
416492	BUD31 homolog(BUD31)	0.306142	0.00671995	0.0493066	127.721	167.018
428133	RNA binding motif protein 39(RBM39)	0.82677	0.00672457	0.0493168	59.4778	104.02
414743	transforming growth factor alpha(TGFA)	-1.08903	0.00675231	0.049453	2.4201	1.06858
421959	lysosomal protein transmembrane 4 alpha(LAPTM4A)	0.551268	0.0067529	0.049453	143.849	190.787
426153	ankyrin repeat, family A (RFXANK-like), 2(ANKRA2)	0.492104	0.00676631	0.0495273	10.4966	14.5583
418896	suppressor of Ty 20 homolog (S. cerevisiae)(SUPT20H)	-0.43421	0.00679288	0.0496385	41.4138	29.9342
419360	Rho guanine nucleotide exchange factor (GEF) 10-like(ARHGEF10L)	-0.425247	0.00679782	0.0496385	6.41903	5.32211
424869	TBCC domain containing 1(TBCCD1)	-0.802201	0.00678529	0.0496385	8.26516	5.3768
101751309	endoplasmic reticulum lectin 1(ERLEC1)	0.271824	0.00679461	0.0496385	47.4956	53.3331
395534	myosin, heavy chain 15(MYH15)	-0.949572	0.00690342	0.050337	18.3239	8.72304
107054270	uncharacterized LOC107054270(LOC107054270)	-1.07822	0.00722934	0.0521384	1.84733	0.768083
415379	BCL2/adenovirus E1B 19kDa interacting protein 2(BNIP2)	0.663015	0.00745338	0.053249	19.6279	23.7373
427533	fibulin 7(LOC427533)	3.03067	0.00759082	0.0540282	1.18826	12.7531
424261	anti-Mullerian hormone receptor, type II(AMHR2)	1.98995	0.00866132	0.0591307	3.94801	18.1994
107054069	uncharacterized LOC107054069(LOC107054069)	-2.06661	0.00878616	0.0596056	17.0319	4.14717
427245	family with sequence similarity 189 member A2(FAM189A2)	-1.34786	0.009805	0.0647547	1.2441	0.510105
424379	regenerating islet-derived family, member 4(REG4)	-1.6892	0.0101131	0.0662716	1.21424	0.176758

## Sheet: WT_0vs6
Entrez_gene_id	Gene_name	log2FC	p-value	FDR	FPKM
					WT_0	WT_6
396292	collagen, type VI, alpha 2(COL6A2)	1.72069	2.28e-55	3.7e-51	190.994	629.035
771751	solute carrier family 45 member 3(SLC45A3)	3.62456	4.99e-45	4.06e-41	0.113015	1.45261
395130	opticin(OPTC)	8.29477	1.24e-44	6.72e-41	0.067068	18.1886
417374	integrin subunit beta 4(ITGB4)	6.91951	3.18e-40	1.29e-36	0.0402542	4.20581
101750430	uncharacterized LOC101750430(LOC101750430)	2.2769	7.23e-38	2.35e-34	2.57002	12.1064
693250	H1 histone family, member 0(H1F0)	5.71321	1.33e-37	3.6e-34	0.116727	5.49527
420693	CDV3 homolog (mouse)(CDV3)	-1.10928	3.56e-35	8.27e-32	118.998	57.8508
423379	serine palmitoyltransferase, long chain base subunit 2(SPTLC2)	-1.33618	6.72e-35	1.36e-31	24.8216	9.76055
420154	ubiquitin-like with PHD and ring finger domains 1(UHRF1)	-1.70948	5.21e-33	9.4e-30	62.2221	19.2305
428310	heat shock protein 25(HSP25)	6.55499	7.68e-33	1.25e-29	13.0954	1031.85
426146	nucleoporin 210kDa-like(NUP210L)	4.41374	7.1e-32	1.05e-28	0.131477	2.95429
419115	l(3)mbt-like 1 (Drosophila)(L3MBTL1)	5.44821	4.23e-31	5.73e-28	0.0642706	2.74912
100858624	potassium voltage-gated channel subfamily E member 1-like protein-like(LOC100858624)	2.57001	1.1e-30	1.38e-27	0.292753	1.6
396000	collagen, type VI, alpha 1(COL6A1)	1.5703	9.08e-30	1.05e-26	55.263	162.421
100858074	storkhead box 1(STOX1)	5.90568	2.43e-29	2.63e-26	0.0565262	3.04073
395766	ubiquitin specific peptidase 2(USP2)	7.62729	3.49e-29	3.55e-26	0.0413164	4.39719
776178	collagen-like tail subunit (single strand of homotrimer) of asymmetric acetylcholinesterase(COLQ)	5.00841	1.15e-28	1.1e-25	0.0137358	1.04215
100858236	mucosal vascular addressin cell adhesion molecule 1(MADCAM1)	3.93443	8.5e-27	7.27e-24	0.223685	2.89677
396356	myosin light chain kinase 2(MYLK2)	4.86956	9.68e-27	7.87e-24	0.108336	2.84352
396221	lactate dehydrogenase A(LDHA)	-0.938336	2.28e-26	1.77e-23	1269.5	668.822
772378	tumor-associated calcium signal transducer 2(TACSTD2)	4.62237	2.63e-26	1.94e-23	0.295672	8.92693
770740	Rho GTPase activating protein 27(ARHGAP27)	6.29004	1.6e-25	1.13e-22	0.0412592	2.81989
418632	glycoprotein M6B(GPM6B)	1.50575	2.59e-25	1.75e-22	22.3206	71.1043
427819	bromodomain adjacent to zinc finger domain 1B(BAZ1B)	-0.803003	3.54e-25	2.3e-22	36.723	21.3397
423828	ATP-binding cassette, sub-family C (CFTR/MRP), member 2(ABCC2)	5.70804	4.4e-25	2.75e-22	0.0265369	1.39038
100859439	syndecan binding protein (syntenin) 2(SDCBP2)	6.9792	7.39e-25	4.45e-22	0.111182	11.0739
101747386	protein S100-A9-like(LOC101747386)	8.18757	1.13e-24	6.57e-22	0.116887	20.926
771069	C-factor-like(LOC771069)	5.75201	1.32e-24	7.13e-22	0.0742044	5.46214
771145	mitogen-activated protein kinase 13(MAPK13)	2.11346	5.41e-24	2.84e-21	0.561672	2.55834
423209	ChaC glutathione-specific gamma-glutamylcyclotransferase 1(CHAC1)	-4.55014	8.4e-24	4.27e-21	71.6602	2.50844
420926	rhophilin associated tail protein 1 like(ROPN1L)	4.54498	1.49e-23	7.35e-21	0.128323	4.56556
107055358	proline-rich receptor-like protein kinase PERK2(LOC107055358)	4.4434	3.41e-23	1.63e-20	0.878043	15.4102
428403	glycyl-tRNA synthetase(GARS)	-1.34324	7.58e-23	3.52e-20	221.505	89.0321
415790	Ras-related associated with diabetes(RRAD)	5.66145	1.7e-22	7.67e-20	0.0463758	2.78662
769860	phosphodiesterase 4C(PDE4C)	5.45049	2.41e-22	1.06e-19	0.233918	7.3204
424862	solute carrier organic anion transporter family, member 2A1(SLCO2A1)	6.67881	4.71e-22	1.91e-19	0.0469113	3.42065
427427	threonyl-tRNA synthetase(TARS)	-1.69435	4.63e-22	1.91e-19	68.6404	22.8745
100858970	neuritin 1-like(NRN1L)	4.41012	4.83e-22	1.91e-19	0.403646	8.78354
418932	RAS-like, family 11, member A(RASL11A)	8.42639	8.53e-22	3.3e-19	0.125472	25.2895
101750992	kelch-like protein 33-like(LOC101750992)	6.70479	1.03e-21	3.91e-19	0.0621894	5.24408
428567	tubulin folding cofactor C(TBCC)	-1.35076	1.07e-21	3.97e-19	43.4165	16.8237
419021	PCF11 cleavage and polyadenylation factor subunit(PCF11)	1.93474	1.12e-21	4.05e-19	5.95201	25.3053
396512	FBJ murine osteosarcoma viral oncogene homolog(FOS)	4.21237	1.21e-21	4.28e-19	1.85139	31.3279
771117	scavenger receptor class A member 3(SCARA3)	1.83776	1.39e-21	4.8e-19	12.4062	41.2378
427805	envoplakin(EVPL)	5.5973	3.09e-21	1.05e-18	0.0401013	1.83776
431347	CUGBP, Elav-like family member 3(CELF3)	5.78668	3.35e-21	1.11e-18	0.103177	4.6049
417891	lumican(LUM)	2.78313	3.97e-21	1.29e-18	31.049	222.414
396084	actin, gamma 2, smooth muscle, enteric(ACTG2)	5.51576	6.88e-21	2.19e-18	0.206413	9.73512
423635	serine racemase-like(SRRL)	2.63315	7.45e-21	2.33e-18	0.764136	4.04455
418201	glycogen synthase 2 (liver)(GYS2)	7.71137	1.19e-20	3.64e-18	0.0159652	4.14328
419453	TAR DNA binding protein(TARDBP)	-1.05885	1.26e-20	3.8e-18	47.3066	23.1102
427892	histone cluster 1, H1.11L (similar to human histone cluster 1, class H1 genes)(HIST1H111L)	3.01096	1.71e-20	5.04e-18	1.22948	9.59718
395711	homeobox C8(HOXC8)	2.81007	1.8e-20	5.22e-18	0.763731	5.94183
421931	ADAM metallopeptidase domain 17(ADAM17)	0.680286	1.85e-20	5.29e-18	22.4377	37.2064
429337	apelin receptor(APLNR)	7.52936	3e-20	8.4e-18	0.0498664	9.6827
415746	glutamic pyruvate transaminase (alanine aminotransferase) 2(GPT2)	-2.29242	4.16e-20	1.15e-17	5.45619	1.23185
418254	alpha-2-macroglobulin-like 1(A2ML1)	3.2263	4.72e-20	1.28e-17	0.107422	1.74845
422313	ankyrin repeat and SOCS box containing 12(ASB12)	3.3653	7.71e-20	2.05e-17	0.260998	2.39037
419908	inositol hexakisphosphate kinase 3(IP6K3)	5.55534	7.9e-20	2.07e-17	0.0517504	2.46125
424687	dedicator of cytokinesis 7(DOCK7)	-1.00419	1.3e-19	3.35e-17	24.7878	12.6952
769612	solute carrier family 1 (glutamate/neutral amino acid transporter), member 4(SLC1A4)	-2.52016	1.59e-19	4.03e-17	41.3475	7.40078
418730	RAN binding protein 2(RANBP2)	-1.26118	1.74e-19	4.35e-17	37.007	17.3654
422213	solute carrier family 7 (cationic amino acid transporter, y+ system), member 3(SLC7A3)	-1.4319	2.67e-19	6.57e-17	75.2539	26.0612
768774	chromosome 9 open reading frame, human C2orf82(C9H2ORF82)	3.70359	2.75e-19	6.67e-17	0.171844	2.44317
107052538	uncharacterized LOC107052538(LOC107052538)	2.74723	3.33e-19	7.96e-17	0.190484	1.33837
395226	interferon-related developmental regulator 1(IFRD1)	-1.21322	3.69e-19	8.69e-17	76.8514	34.0655
421511	G protein-coupled receptor 137B(GPR137B)	1.49955	3.75e-19	8.7e-17	6.40646	19.1561
419666	tyrosyl-tRNA synthetase(YARS)	-1.26014	4.11e-19	9.41e-17	58.1911	22.462
418529	receptor interacting serine/threonine kinase 4(RIPK4)	7.93078	4.23e-19	9.55e-17	0.00796702	2.96484
424758	pleckstrin homology domain containing, family B (evectins) member 2(PLEKHB2)	1.04097	4.72e-19	1.05e-16	40.0024	86.1427
428971	solute carrier family 2, facilitated glucose transporter member 9-like(LOC428971)	4.07396	5.71e-19	1.25e-16	0.0981075	1.35519
416865	kinetochore associated 1(KNTC1)	-1.91356	8.89e-19	1.93e-16	6.72119	1.87419
421448	MAD2L1 binding protein(MAD2L1BP)	-1.68919	9.41e-19	2.01e-16	20.4907	6.24337
421415	uncharacterized LOC421415(LOC421415)	3.85405	9.97e-19	2.1e-16	0.197938	2.40903
100859246	uncharacterized LOC100859246(LOC100859246)	5.10331	1.39e-18	2.9e-16	0.0576702	1.73786
770471	homeobox C10(HOXC10)	1.89422	1.55e-18	3.19e-16	22.9127	89.7564
770011	myosin regulatory light chain 2, smooth muscle minor isoform-like(LOC770011)	0.821392	1.77e-18	3.59e-16	67.9174	119.769
424770	glypican 1(GPC1)	2.89598	1.95e-18	3.92e-16	0.625895	5.07805
421492	heterogeneous nuclear ribonucleoprotein U (scaffold attachment factor A)(HNRNPU)	-0.769885	3.76e-18	7.46e-16	89.8874	52.9158
420419	mitogen-activated protein kinase kinase kinase 3-like(LOC420419)	-1.5279	4.03e-18	7.89e-16	25.5079	8.58076
396127	melanotransferrin(MELTF)	3.29229	4.49e-18	8.68e-16	0.250217	2.26655
426452	cilia and flagella associated protein 45(CFAP45)	4.71047	5.3e-18	1.01e-15	0.0980496	2.54832
378911	growth hormone secretagogue receptor(GHSR)	3.3743	7.73e-18	1.46e-15	0.235172	3.0856
100859798	protein FAM134B-like(LOC100859798)	4.39406	1.01e-17	1.88e-15	0.0662329	1.33774
374052	coagulation factor V(F5)	2.99159	1.07e-17	1.98e-15	0.176363	1.65354
101752166	uncharacterized LOC101752166(LOC101752166)	8.09552	1.25e-17	2.28e-15	0.0346788	7.039
396216	colony stimulating factor 3(CSF3)	5.02559	1.27e-17	2.3e-15	0.543802	11.12
107054275	uncharacterized LOC107054275(LOC107054275)	3.00607	1.99e-17	3.55e-15	0.413885	3.36439
425544	eukaryotic translation initiation factor 4 gamma, 3(EIF4G3)	-0.653437	2.17e-17	3.84e-15	20.2356	12.4179
395565	versican(VCAN)	-1.7851	2.31e-17	4.04e-15	8.91661	2.73555
395272	clathrin, heavy chain (Hc)(CLTC)	-1.05285	2.35e-17	4.06e-15	79.2422	38.6989
423719	proactivator polypeptide-like(LOC423719)	6.0163	2.94e-17	5.03e-15	0.0273745	1.46643
424477	lipid phosphate phosphatase-related protein type 5(LPPR5)	2.8479	3.76e-17	6.36e-15	0.508417	4.07221
395188	structural maintenance of chromosomes 3(SMC3)	-1.27875	4.53e-17	7.58e-15	53.0763	24.0333
417981	cytochrome P450, family 2, subfamily D, polypeptide 49(CYP2D49)	2.08882	6.41e-17	1.06e-14	2.12713	9.28777
421349	solute carrier family 30, member 10(SLC30A10)	5.25206	9.26e-17	1.52e-14	0.0511865	2.55741
771592	RAS-like, family 10, member B(RASL10B)	5.84094	1.44e-16	2.27e-14	0.0233533	1.44331
395421	steroidogenic acute regulatory protein(STAR)	4.82865	1.7e-16	2.66e-14	0.0466383	1.56137
395900	homeobox B1(HOXB1)	10.0651	3.35e-16	5.09e-14	0	4.23691
417406	SUZ12 polycomb repressive complex 2 subunit(SUZ12)	-1.06232	3.8e-16	5.67e-14	16.4762	8.39326
395514	eukaryotic translation initiation factor 5B(EIF5B)	-1.26689	4.3e-16	6.35e-14	108.295	49.0512
101748745	family with sequence similarity 180 member B(FAM180B)	7.81063	5.88e-16	8.61e-14	0.00939405	2.04413
771559	scavenger receptor class F, member 1(SCARF1)	4.96068	6.15e-16	8.93e-14	0.0750634	1.37538
396348	bone gamma-carboxyglutamate (gla) protein(BGLAP)	1.6882	6.97e-16	1e-13	30.6122	83.3096
107054618	BRICHOS domain containing 5(BRICD5)	5.65969	8.75e-16	1.25e-13	0.0233778	1.9627
396491	lectin, galactoside-binding, soluble, 1(LGALS1)	1.55615	1.1e-15	1.56e-13	2239.77	6368.8
378898	dimethylarginine dimethylaminohydrolase 1(DDAH1)	-1.41273	1.28e-15	1.76e-13	68.992	25.648
107054886	uncharacterized LOC107054886(LOC107054886)	5.57613	1.52e-15	2.08e-13	0.0443873	2.03115
416803	adhesion G protein-coupled receptor D1(ADGRD1)	4.75454	1.94e-15	2.63e-13	0.0565409	1.68592
100857332	docking protein 2, 56kDa(DOK2)	-2.04092	1.99e-15	2.67e-13	26.064	5.61104
395131	solute carrier family 34 (type II sodium/phosphate contransporter), member 2(SLC34A2)	4.9095	2.13e-15	2.82e-13	0.116472	3.25447
373901	LIM domain only 4(LMO4)	1.51038	2.18e-15	2.86e-13	82.6796	237.719
417185	argininosuccinate synthase 1(ASS1)	1.63482	2.35e-15	3.06e-13	14.4957	44.1534
101748865	glutamine rich 2(QRICH2)	5.09982	2.38e-15	3.07e-13	0.0369247	1.07319
396437	thioredoxin(TXN)	1.02185	2.44e-15	3.08e-13	819.598	1621.49
771657	hepatocyte cell adhesion molecule-like(LOC771657)	2.95238	2.43e-15	3.08e-13	0.207715	1.6768
107053244	uncharacterized LOC107053244(LOC107053244)	5.09568	2.43e-15	3.08e-13	0.0476824	1.53892
497270	epithelial mitogen(EPGN)	2.98372	3.03e-15	3.78e-13	0.111927	1.18772
423411	protein phosphatase 4 regulatory subunit 3A(PPP4R3A)	-1.27003	3.06e-15	3.8e-13	37.7217	16.4244
430019	5-hydroxytryptamine (serotonin) receptor 6, G protein-coupled(HTR6)	3.59195	3.55e-15	4.37e-13	0.223009	3.23283
418222	heat shock transcription factor, X-linked-like(LOC418222)	9.96677	3.67e-15	4.49e-13	0	2.21692
395420	coagulation factor XIII, A1 polypeptide(F13A1)	3.22245	3.89e-15	4.71e-13	0.105048	1.12387
424623	TraB domain containing 2B(TRABD2B)	2.84816	3.91e-15	4.71e-13	0.209628	1.70322
374251	transforming growth factor, beta receptor III(TGFBR3)	2.26227	6.49e-15	7.64e-13	4.07989	22.5464
426126	methylenetetrahydrofolate dehydrogenase (NADP+ dependent) 2, methenyltetrahydrofolate cyclohydrolase(MTHFD2)	-2.05819	7.28e-15	8.45e-13	67.3978	14.0456
771337	SRY-box 7(SOX7)	6.01791	9.74e-15	1.12e-12	0.0497708	3.40141
420137	HAUS augmin like complex subunit 8(HAUS8)	-1.4968	9.93e-15	1.13e-12	17.6352	6.13415
427443	nucleoporin 155kDa(NUP155)	-1.03856	9.89e-15	1.13e-12	24.8227	12.8663
415894	stabilin 1(STAB1)	2.75858	1.1e-14	1.24e-12	0.275884	1.71376
429940	homeobox B2(HOXB2)	1.6594	1.15e-14	1.28e-12	2.36338	6.48087
768588	SLAM family member 8(SLAMF8)	5.68906	1.15e-14	1.28e-12	0.131898	5.11149
395383	solute carrier family 16 (monocarboxylate transporter), member 3(SLC16A3)	-1.48583	1.19e-14	1.32e-12	27.6833	10.9038
418287	lymphocyte activating 3(LAG3)	5.86028	1.38e-14	1.51e-12	0.0258272	1.16488
423217	RNA polymerase II associated protein 1(RPAP1)	-0.948288	1.43e-14	1.55e-12	10.1802	5.20706
101751691	D-beta-hydroxybutyrate dehydrogenase, mitochondrial-like(LOC101751691)	4.66908	1.55e-14	1.67e-12	0.110811	2.68413
415692	solute carrier family 12 (sodium/chloride transporter), member 3(SLC12A3)	4.067	1.6e-14	1.71e-12	0.184681	1.90158
419737	non-SMC condensin II complex subunit D3(NCAPD3)	-1.58943	1.8e-14	1.91e-12	12.022	4.05133
395570	topoisomerase (DNA) II alpha 170kDa(TOP2A)	-1.64694	1.97e-14	2.08e-12	114.31	36.5854
426284	transducin (beta)-like 1 X-linked receptor 1(TBL1XR1)	-1.42082	2.24e-14	2.35e-12	14.0015	5.2868
769559	proline rich 22(PRR22)	5.26844	2.44e-14	2.54e-12	0.104642	3.65901
420606	ATP binding cassette subfamily B member 5(ABCB5)	1.94563	2.73e-14	2.79e-12	1.37103	5.85684
771738	atonal homolog 8 (Drosophila)(ATOH8)	-2.25998	2.73e-14	2.79e-12	60.9934	13.226
419628	argonaute RISC catalytic component 3(AGO3)	-1.07002	2.86e-14	2.91e-12	7.56015	3.38519
771243	platelet/endothelial cell adhesion molecule 1(PECAM1)	2.11347	3.14e-14	3.15e-12	0.469667	2.18812
107054622	uncharacterized LOC107054622(LOC107054622)	4.12123	3.13e-14	3.15e-12	0.100231	1.43572
422266	choroideremia (Rab escort protein 1)(CHM)	-1.327	3.74e-14	3.68e-12	19.8477	8.37971
107052777	uncharacterized LOC107052777(LOC107052777)	2.7041	3.71e-14	3.68e-12	0.187373	1.01365
417124	cutA divalent cation tolerance homolog (E. coli)(CUTA)	3.19056	3.79e-14	3.71e-12	0.751642	7.32298
423105	CD151 molecule (Raph blood group)(CD151)	-0.909126	3.96e-14	3.86e-12	76.7881	42.6837
419798	DIX domain containing 1(DIXDC1)	2.72646	4.06e-14	3.91e-12	3.17303	21.2206
422911	pentatricopeptide repeat domain 3(PTCD3)	-0.892761	4.07e-14	3.91e-12	24.3858	13.3383
429029	T-box, brain, 1(TBR1)	6.04419	4.73e-14	4.52e-12	0.00898992	1.08894
418734	UPF3 regulator of nonsense transcripts homolog A (yeast)(UPF3A)	2.05081	5.53e-14	5.19e-12	0.656666	4.21479
424831	integral membrane protein 2C(ITM2C)	3.89615	5.7e-14	5.32e-12	0.103855	1.58895
101749169	F-box and leucine-rich repeat protein 22(FBXL22)	2.68573	7.39e-14	6.86e-12	0.169774	1.13033
416034	ZXD family zinc finger C(ZXDC)	1.03881	8.15e-14	7.52e-12	6.05353	12.6362
423462	uncharacterized LOC423462(LOC423462)	4.70693	1.01e-13	9.28e-12	0.0589262	1.8372
423190	cytoskeleton associated protein 5(CKAP5)	-1.28917	1.09e-13	9.95e-12	28.6291	12.5792
420015	amine oxidase, copper containing 3(AOC3)	3.58755	1.13e-13	1.03e-11	0.437604	5.32573
420078	DOT1 like histone H3K79 methyltransferase(DOT1L)	-1.02411	1.17e-13	1.05e-11	26.7113	12.9736
417561	serpin peptidase inhibitor, clade F (alpha-2 antiplasmin, pigment epithelium derived factor), member 1(SERPINF1)	5.09413	1.36e-13	1.22e-11	0.0384219	1.78691
423699	tetraspanin 15(TSPAN15)	5.62805	1.46e-13	1.3e-11	0.0169339	3.22099
422518	coiled-coil serine rich protein 1(CCSER1)	-1.74895	1.61e-13	1.42e-11	3.16576	1.08636
395887	anti-Mullerian hormone(AMH)	3.19435	1.83e-13	1.61e-11	0.149729	1.3803
419407	matrix metallopeptidase 23B(MMP23B)	2.95652	1.88e-13	1.63e-11	0.261453	2.17285
426064	uncharacterized LOC426064(LOC426064)	3.72271	1.87e-13	1.63e-11	0.11667	1.3267
101747848	uncharacterized LOC101747848(LOC101747848)	-2.4269	2.08e-13	1.8e-11	1.93247	0.380181
416132	histidyl-tRNA synthetase(HARS)	-0.950032	2.41e-13	2.07e-11	117.465	59.2094
423298	actin, alpha, cardiac muscle 1(ACTC1)	9.71865	2.46e-13	2.1e-11	0	4.93968
100316920	odd-skipped related transciption factor 1(OSR1)	1.45954	2.63e-13	2.24e-11	3.46556	9.24506
414847	cadherin related family member 1(CDHR1)	9.59049	2.7e-13	2.29e-11	0	1.32043
418750	tubulin gamma complex associated protein 3(TUBGCP3)	-1.00072	2.87e-13	2.41e-11	13.1771	7.03427
770844	vestigial like family member 1(VGLL1)	6.7921	3.16e-13	2.65e-11	0.0143818	1.71196
396285	lamin B receptor(LBR)	-1.20754	3.55e-13	2.96e-11	85.2128	38.5297
422135	excision repair cross-complementation group 6 like(ERCC6L)	-1.76365	3.56e-13	2.96e-11	9.3461	2.69015
423963	marker of proliferation Ki-67(MKI67)	-1.73689	4.37e-13	3.58e-11	27.0022	8.86735
408185	ghrelin/obestatin prepropeptide(GHRL)	4.5125	4.54e-13	3.71e-11	0.063488	1.50444
418811	ES1 protein homolog, mitochondrial-like(LOC418811)	0.781886	5.29e-13	4.3e-11	69.0344	121.278
100858651	calcium/calmodulin-dependent protein kinase II inhibitor 1(CAMK2N1)	1.75337	5.63e-13	4.55e-11	1.76628	6.77261
101750889	platelet glycoprotein Ib alpha chain-like(LOC101750889)	4.9647	5.96e-13	4.8e-11	0.0539596	1.34453
417051	major histocompatibility complex, class II, DM beta 2(DMB2)	2.10486	6.58e-13	5.27e-11	8.21878	29.0703
428579	adenylosuccinate synthase(ADSS)	-1.1633	7.04e-13	5.61e-11	45.3607	21.274
395386	C-type lectin domain family 3 member B(CLEC3B)	4.52724	7.17e-13	5.69e-11	0.079469	1.64308
426102	PHD and ring finger domains 1(PHRF1)	-0.898752	7.52e-13	5.93e-11	16.2578	8.94352
417642	BRCA1 interacting protein C-terminal helicase 1(BRIP1)	-1.53475	8.97e-13	7e-11	5.94453	2.08176
424748	coagulation factor IX-like(LOC424748)	9.32611	9e-13	7e-11	0	1.07625
422763	cell wall biogenesis 43 C-terminal homolog(CWH43)	6.51728	9.22e-13	7.14e-11	0	1.60592
770612	interferon-induced transmembrane protein 1-like(LOC770612)	1.47266	9.56e-13	7.37e-11	510.167	1216.33
418289	prolyl 3-hydroxylase 3(P3H3)	9.80185	9.85e-13	7.55e-11	0	1.29568
770217	chromatin assembly factor 1 subunit A(CHAF1A)	-0.907446	9.94e-13	7.59e-11	17.011	9.78304
771514	HAUS augmin-like complex, subunit 3(HAUS3)	-1.96439	1.1e-12	8.39e-11	5.83934	1.94557
421063	ubiquitin specific peptidase 14(USP14)	-0.789084	1.22e-12	9.25e-11	101.63	62.5921
418413	Holliday junction recognition protein(HJURP)	-1.63059	1.31e-12	9.82e-11	13.5622	4.85789
419411	transmembrane protein 240(TMEM240)	7.75987	1.43e-12	1.07e-10	0.0051592	1.18883
416086	monocarboxylate transporter 2-like(LOC416086)	5.51248	1.57e-12	1.17e-10	0.0177109	1.03544
769167	cysteine rich transmembrane module containing 1(CYSTM1)	1.42347	1.81e-12	1.34e-10	48.7027	125.122
415818	cysteine-rich secretory protein LCCL domain containing 2(CRISPLD2)	2.2028	1.9e-12	1.4e-10	4.35393	21.4632
396222	lamin B2(LMNB2)	-1.24595	1.95e-12	1.43e-10	41.0075	18.0588
374100	fms-related tyrosine kinase 1(FLT1)	-1.24956	2.11e-12	1.54e-10	40.6064	16.9439
421534	actin, alpha 1, skeletal muscle(ACTA1)	8.80894	2.56e-12	1.85e-10	0	2.01053
770081	EPS8-like 2(EPS8L2)	2.5353	2.66e-12	1.91e-10	0.481909	3.47198
395183	brain specific homeobox(BSX)	8.61496	2.99e-12	2.14e-10	0	2.05347
417540	phosphoserine phosphatase(PSPH)	-1.95857	3.02e-12	2.15e-10	50.6054	13.237
101747670	zinc finger protein 229-like(LOC101747670)	1.90208	3.35e-12	2.37e-10	0.706328	2.65155
423683	HECT and RLD domain containing E3 ubiquitin protein ligase 4(HERC4)	-1.12283	3.44e-12	2.43e-10	19.5013	9.16829
424815	acid phosphatase-like 2(ACPL2)	-1.34839	3.59e-12	2.53e-10	16.7422	7.17874
693245	v-erb-b2 avian erythroblastic leukemia viral oncogene homolog 3(ERBB3)	9.70799	3.65e-12	2.56e-10	0.00562823	5.01542
415298	semaphorin 7A (John Milton Hagen blood group)(SEMA7A)	3.03859	3.97e-12	2.76e-10	0.149083	1.1573
420574	asparagine synthetase (glutamine-hydrolyzing)(ASNS)	-1.54385	3.99e-12	2.76e-10	358.844	133.076
395476	caspase 3, apoptosis-related cysteine peptidase(CASP3)	-1.766	4.38e-12	3e-10	35.508	11.6141
423791	solute carrier family 16 member 12(SLC16A12)	5.41699	4.37e-12	3e-10	0.0214996	1.11094
101752059	chromosome 9 open reading frame, human C2orf72(C9H2ORF72)	4.81138	4.4e-12	3.01e-10	0.347656	10.4696
417136	SEC16 homolog A (S. cerevisiae)(SEC16A)	-0.743097	4.66e-12	3.16e-10	10.3126	6.21257
423025	cytochrome b561 family member A3(CYB561A3)	1.19165	4.81e-12	3.24e-10	17.5347	39.032
426469	ankyrin repeat domain 52(ANKRD52)	-1.04511	4.85e-12	3.26e-10	8.41765	4.2638
396126	inhibin, beta B(INHBB)	3.72849	5.04e-12	3.37e-10	0.611686	8.9308
417405	UTP6, small subunit processome component(UTP6)	-1.15026	5.11e-12	3.4e-10	37.5276	18.1358
416932	pre-B lymphocyte 3(VPREB3)	9.22992	5.75e-12	3.82e-10	0	2.60882
423062	related RAS viral (r-ras) oncogene homolog 2(RRAS2)	-1.03963	5.82e-12	3.85e-10	56.9364	28.9136
395414	chaperonin containing TCP1 subunit 4(CCT4)	-0.817575	6.25e-12	4.11e-10	230.884	135.472
772150	NADH:ubiquinone oxidoreductase subunit A1(NDUFA1)	1.57131	6.75e-12	4.42e-10	201.845	551.891
419603	family with sequence similarity 110 member D(FAM110D)	2.55912	7.6e-12	4.96e-10	0.219529	1.3823
107053932	uncharacterized LOC107053932(LOC107053932)	5.21957	9.23e-12	5.95e-10	0.0518739	1.02805
395079	fibrillin 3(FBN3)	1.81791	9.7e-12	6.23e-10	0.631398	2.2292
417778	leucine-rich single-pass membrane protein 1(LSMEM1)	5.96403	9.96e-12	6.37e-10	0	2.67084
107051792	uncharacterized LOC107051792(LOC107051792)	2.04719	1e-11	6.4e-10	1.98479	7.98912
395392	synuclein, gamma (breast cancer-specific protein 1)(SNCG)	2.91274	1.1e-11	6.98e-10	0.989192	7.88785
418922	solute carrier family 7 (cationic amino acid transporter, y+ system), member 1(SLC7A1)	-1.69919	1.12e-11	7.1e-10	32.8123	10.0327
418174	epidermal growth factor receptor pathway substrate 8(EPS8)	2.73709	1.13e-11	7.11e-10	0.181939	1.45414
396061	fatty acid synthase(FASN)	-1.12643	1.15e-11	7.2e-10	22.4018	10.5357
423804	centrosomal protein 55kDa(CEP55)	-2.17639	1.15e-11	7.2e-10	14.0403	3.23821
418052	neutrophil cytosolic factor 4, 40kDa(NCF4)	-3.6023	1.16e-11	7.22e-10	13.4635	1.16145
422942	5-hydroxytryptamine receptor 7 like(HTR7L)	5.23321	1.16e-11	7.22e-10	0.0434389	2.16882
421458	family with sequence similarity 98, member A(FAM98A)	-1.0758	1.32e-11	8.11e-10	31.2873	15.4837
107053697	uncharacterized LOC107053697(LOC107053697)	1.57396	1.63e-11	9.98e-10	6.49342	18.9811
415851	copine VII(CPNE7)	8.76704	1.66e-11	1.01e-09	0.00943837	2.04523
423759	transmembrane protein 150A(TMEM150A)	-1.5849	1.73e-11	1.05e-09	67.3044	17.8493
424912	B-cell CLL/lymphoma 6(BCL6)	1.50577	1.82e-11	1.1e-09	5.77175	16.3582
770168	growth arrest-specific 1(GAS1)	1.79815	1.82e-11	1.1e-09	4.68637	15.6132
423809	kinesin family member 11(KIF11)	-1.83085	1.85e-11	1.11e-09	27.6381	7.66214
416550	SLC9A3 regulator 2(SLC9A3R2)	0.962183	1.91e-11	1.14e-09	26.6118	52.7225
427834	germ cell associated 2 (haspin)(GSG2)	-1.74202	1.93e-11	1.15e-09	6.07638	1.76251
395507	purinergic receptor P2X, ligand-gated ion channel, 5(P2RX5)	1.94118	2.18e-11	1.28e-09	0.362236	1.4947
431201	post-GPI attachment to proteins 3(PGAP3)	1.39701	2.16e-11	1.28e-09	18.0192	44.3607
419057	prolyl 4-hydroxylase subunit alpha 3(P4HA3)	1.51252	2.39e-11	1.4e-09	44.6802	115.756
419231	solute carrier organic anion transporter family member 4A1(SLCO4A1)	-1.85259	2.46e-11	1.44e-09	34.468	9.0124
428200	prominin 2(PROM2)	7.32876	2.54e-11	1.48e-09	0	1.07634
772032	protein tyrosine phosphatase, non-receptor type 22(PTPN22)	4.63725	2.56e-11	1.48e-09	0.044217	1.37332
423032	ubiquitin specific peptidase 47(USP47)	-1.03768	2.61e-11	1.51e-09	19.4972	10.5315
418646	cyclin D binding myb like transcription factor 1(DMTF1)	1.54972	2.77e-11	1.59e-09	2.25103	6.67712
404774	syntrophin, beta 1 (dystrophin-associated protein A1, 59kDa, basic component 1)(SNTB1)	4.91216	2.81e-11	1.61e-09	0.135518	4.26786
428649	collectin sub-family member 11(COLEC11)	4.38251	3.04e-11	1.73e-09	0.12409	2.01111
107049469	uncharacterized LOC107049469(LOC107049469)	2.26547	3.17e-11	1.8e-09	1.53679	4.94677
107053485	uncharacterized LOC107053485(LOC107053485)	7.30017	3.19e-11	1.8e-09	0	1.7746
418714	mitogen-activated protein kinase kinase kinase kinase 4(MAP4K4)	-0.655124	3.4e-11	1.92e-09	27.5837	18.9328
378790	reticulon 4(RTN4)	-1.21997	3.49e-11	1.96e-09	263.395	113.257
420708	kinesin family member 15(KIF15)	-1.51958	3.63e-11	2.03e-09	12.3395	4.76139
423793	kinesin-like protein KIF20B-like(LOC423793)	-1.53232	3.67e-11	2.05e-09	12.6369	4.59364
430580	protein phosphatase 6, regulatory subunit 2(PPP6R2)	-0.909108	3.86e-11	2.14e-09	9.48102	4.872
418056	myoglobin(MB)	5.76158	3.92e-11	2.16e-09	0.0904506	3.10327
422401	pleiotropic regulator 1(PLRG1)	-0.613549	4.26e-11	2.34e-09	49.7268	33.0999
769322	StAR-related lipid transfer (START) domain containing 4(STARD4)	-1.32139	4.71e-11	2.57e-09	14.8722	6.23121
769646	uncharacterized LOC769646(LOC769646)	8.08176	4.7e-11	2.57e-09	0.00236962	1.23342
395067	cysteine rich transmembrane BMP regulator 1 (chordin-like)(CRIM1)	-1.67174	5.08e-11	2.76e-09	28.2142	9.53842
772135	NADH dehydrogenase (ubiquinone) 1 alpha subcomplex, 4, 9kDa(NDUFA4)	0.97267	5.24e-11	2.84e-09	167.74	319.819
378900	transcription factor CP2(TFCP2)	-1.04032	6.4e-11	3.44e-09	26.8768	11.8972
420358	DNA replication and sister chromatid cohesion 1(DSCC1)	-1.58445	6.4e-11	3.44e-09	29.8741	10.8818
396156	structural maintenance of chromosomes 2(SMC2)	-1.52722	6.93e-11	3.69e-09	39.5561	14.8599
417918	leukotriene A4 hydrolase(LTA4H)	-0.810622	6.91e-11	3.69e-09	41.1454	24.9871
417563	replication protein A1(RPA1)	-0.846354	7.07e-11	3.75e-09	34.7557	20.3461
423584	thioredoxin domain containing 16(TXNDC16)	1.29808	7.09e-11	3.75e-09	6.11245	15.5908
107049270	ankyrin repeat domain 13 family member D(ANKRD13D)	1.60339	7.38e-11	3.9e-09	14.6082	39.2831
772029	NADP-dependent oxidoreductase domain containing 1(NOXRED1)	7.55437	7.57e-11	3.98e-09	0.0185448	1.227
396465	myosin, heavy chain 10, non-muscle(MYH10)	-0.856609	7.82e-11	4.1e-09	29.6177	16.9194
395267	flavin-containing monooxygenase 3(FMO3)	3.2777	7.88e-11	4.11e-09	0.585866	5.82789
418824	diaphanous-related formin 3(DIAPH3)	-1.76325	7.89e-11	4.11e-09	8.8765	2.90919
417408	ATPase family, AAA domain containing 5(ATAD5)	-1.60313	8.13e-11	4.22e-09	5.72267	2.03762
396135	macrophage stimulating 1 (hepatocyte growth factor-like)(MST1)	2.46364	9.37e-11	4.83e-09	0.415708	1.9513
415797	cadherin 11, type 2, OB-cadherin (osteoblast)(CDH11)	2.07392	9.33e-11	4.83e-09	5.00735	22.7227
428820	chick olfactory receptor 8(COR8)	5.01978	9.52e-11	4.9e-09	0.0490194	1.41651
416182	eukaryotic translation termination factor 1(ETF1)	-0.653895	9.94e-11	5.08e-09	79.3003	53.3902
428646	ELOVL fatty acid elongase 5(ELOVL5)	-0.996764	9.93e-11	5.08e-09	78.8016	41.5317
419481	vacuolar protein sorting 13 homolog D (S. cerevisiae)(VPS13D)	-0.832642	1.02e-10	5.2e-09	3.64921	2.15746
416838	anaphase promoting complex subunit 7(ANAPC7)	-0.915581	1.04e-10	5.22e-09	3.58633	2.07183
419121	gamma-glutamyltransferase 7(GGT7)	3.1381	1.03e-10	5.22e-09	0.209963	2.96956
107055414	uncharacterized LOC107055414(LOC107055414)	1.78858	1.03e-10	5.22e-09	2.88003	9.17693
395290	homeobox A7(HOXA7)	1.42302	1.05e-10	5.28e-09	31.8352	85.5477
107054540	uncharacterized LOC107054540(LOC107054540)	1.83552	1.08e-10	5.43e-09	0.34729	1.33031
418212	inositol 1,4,5-trisphosphate receptor, type 2(ITPR2)	-0.835172	1.12e-10	5.6e-09	6.54004	3.80266
424082	trafficking protein, kinesin binding 2(TRAK2)	-0.975758	1.16e-10	5.77e-09	9.32177	4.87013
424451	family with sequence similarity 129, member A(FAM129A)	1.59991	1.17e-10	5.81e-09	11.5845	38.1263
404771	GTP binding protein overexpressed in skeletal muscle(GEM)	2.55847	1.27e-10	6.25e-09	0.711177	4.40208
408253	vitamin K epoxide reductase complex subunit 1 like 1(VKORC1L1)	-1.00781	1.27e-10	6.26e-09	20.8864	9.06635
768556	solute carrier family 26 (anion exchanger), member 11(SLC26A11)	1.09834	1.39e-10	6.83e-09	10.4121	21.7936
768866	RNA binding motif protein 38(RBM38)	5.92831	1.41e-10	6.92e-09	0.131411	6.99371
417050	major histocompatibility complex, class II, DM alpha(DMA)	1.78711	1.46e-10	7.1e-09	10.3209	31.7712
107053176	uncharacterized LOC107053176(LOC107053176)	1.81567	1.46e-10	7.1e-09	1.90538	7.52505
396329	cathepsin B(CTSB)	1.25135	1.52e-10	7.39e-09	181.25	387.445
415627	cilia and flagella associated protein 20(CFAP20)	0.900694	1.61e-10	7.79e-09	101.484	179.817
417516	serine/arginine repetitive matrix 3(SRRM3)	7.38398	1.7e-10	8.15e-09	0.00803781	1.11058
424277	coiled-coil domain containing 93(CCDC93)	-1.9074	1.81e-10	8.61e-09	66.9204	18.9089
768877	S-antigen; retina and pineal gland (arrestin)(SAG)	4.29891	1.82e-10	8.64e-09	0.0738007	1.36073
422549	primase and DNA directed polymerase(PRIMPOL)	-2.03118	1.9e-10	9e-09	4.26181	1.09067
100858361	hydroxysteroid (11-beta) dehydrogenase 2-like(HSD11B2L)	3.3093	2.01e-10	9.49e-09	0.675617	4.70691
420263	DDB1 and CUL4 associated factor 13(DCAF13)	-0.674584	2.12e-10	9.9e-09	130.132	86.5547
422648	deoxycytidine kinase(DCK)	-1.28684	2.25e-10	1.04e-08	25.7467	11.6259
415645	cholesteryl ester transfer protein, plasma(CETP)	6.12033	2.27e-10	1.05e-08	0.0137132	1.15542
100859848	CDC42 small effector protein 2-C-like(LOC100859848)	1.30449	2.33e-10	1.08e-08	0.719142	1.88529
373983	breast cancer 1(BRCA1)	-1.89038	2.36e-10	1.09e-08	14.5935	4.29338
424402	selectin E (endothelial adhesion molecule 1)(SELE)	8.21032	2.37e-10	1.09e-08	0.0043126	1.2814
374234	spectrin, alpha, non-erythrocytic 1(SPTAN1)	-0.989203	2.41e-10	1.1e-08	38.9574	19.3092
421043	centrosomal protein 192kDa(CEP192)	-1.25513	2.53e-10	1.15e-08	4.87936	1.99364
427898	family with sequence similarity 109, member B(FAM109B)	1.54061	2.54e-10	1.16e-08	31.1331	90.3664
107049004	eukaryotic translation elongation factor 1 delta(EEF1D)	1.27175	2.55e-10	1.16e-08	51.6566	121.275
418452	ADP-ribosylarginine hydrolase(ADPRH)	0.83628	2.67e-10	1.21e-08	14.451	26.6652
423070	phosphatidylinositol-4-phosphate 3-kinase, catalytic subunit type 2 alpha(PIK3C2A)	-1.50676	2.7e-10	1.22e-08	28.2622	10.2537
424039	pericentrin(PCNT)	-1.27023	2.76e-10	1.24e-08	7.92484	3.4216
428951	F-box and leucine-rich repeat protein 15(FBXL15)	-1.23095	2.85e-10	1.27e-08	34.4976	14.7446
418358	immunoglobulin like domain containing receptor 1(ILDR1)	8.20582	2.9e-10	1.29e-08	0	1.03846
107054394	protein IQ-DOMAIN 14-like(LOC107054394)	2.75185	2.94e-10	1.3e-08	0.632361	4.25749
414338	liver expressed antimicrobial peptide 2(LEAP2)	7.92632	3.01e-10	1.33e-08	0	4.54931
428926	nuclear export mediator factor(NEMF)	-0.614326	3.07e-10	1.34e-08	22.1497	14.747
100859541	synaptonemal complex central element protein 2(SYCE2)	4.02798	3.09e-10	1.35e-08	0.243345	2.97446
418701	lysozyme g-like(LOC418701)	5.69954	3.29e-10	1.43e-08	0.0433369	2.00799
423653	solute carrier family 22 member 15-like(LOC423653)	2.69294	3.42e-10	1.48e-08	0.55868	3.75571
771478	ATP synthase, H+ transporting, mitochondrial F1 complex, delta subunit(ATP5D)	1.46761	3.46e-10	1.49e-08	166.536	391.78
416746	CDC42 binding protein kinase alpha (DMPK-like)(CDC42BPA)	-0.815951	3.62e-10	1.55e-08	21.8817	12.9979
422369	septin 6(SEPT6)	-0.831144	3.71e-10	1.59e-08	102.055	61.4063
415384	M-phase phosphoprotein 10(MPHOSPH10)	-0.924678	4.05e-10	1.73e-08	27.603	15.9389
769298	bora, aurora kinase A activator(BORA)	-1.50424	4.07e-10	1.73e-08	7.52441	2.8981
421368	basic leucine zipper transcription factor, ATF-like 3(BATF3)	3.96987	4.29e-10	1.82e-08	0.0779023	1.15724
422675	MAD2 mitotic arrest deficient-like 1 (yeast)(MAD2L1)	-0.817211	4.65e-10	1.97e-08	66.7687	38.0172
771495	transmembrane protein 82(TMEM82)	6.33266	4.71e-10	1.99e-08	0.050242	2.12579
418960	centromere protein J(CENPJ)	-1.83446	4.87e-10	2.05e-08	2.58288	0.668735
424354	abnormal spindle microtubule assembly(ASPM)	-1.69754	5.04e-10	2.11e-08	13.1069	4.36636
378913	filamin B, beta(FLNB)	-1.88129	5.38e-10	2.25e-08	180.981	50.473
100858058	syntaphilin(SNPH)	8.80486	5.71e-10	2.37e-08	0	1.66389
418516	holocarboxylase synthetase (biotin-(proprionyl-CoA-carboxylase (ATP-hydrolysing)) ligase)(HLCS)	-1.55918	5.76e-10	2.39e-08	7.30115	2.66068
374231	forkhead box O1(FOXO1)	-2.13148	5.8e-10	2.4e-08	9.63042	2.20318
416328	solute carrier family 22 (organic cation transporter), member 5(SLC22A5)	3.59913	6.11e-10	2.52e-08	0.0693992	1.1415
395282	inhibitor of DNA binding 1, dominant negative helix-loop-helix protein(ID1)	-3.07593	6.55e-10	2.68e-08	672.267	65.9541
417559	pre-mRNA processing factor 8(PRPF8)	-0.670842	6.52e-10	2.68e-08	53.7512	33.3729
429116	prostaglandin E receptor 3(PTGER3)	5.03907	6.55e-10	2.68e-08	0.0901224	1.88107
417012	HORMA domain containing 2(HORMAD2)	-3.48117	6.71e-10	2.73e-08	5.59422	0.47682
417216	CDKN1A interacting zinc finger protein 1(CIZ1)	0.735826	6.8e-10	2.76e-08	27.6632	44.8554
395693	activating transcription factor 4(ATF4)	-0.941537	7.24e-10	2.92e-08	577.452	287.753
416183	heat shock protein family A (Hsp70) member 9(HSPA9)	-0.703078	7.21e-10	2.92e-08	163.302	105.276
425657	cathepsin S(CTSS)	3.53384	7.38e-10	2.97e-08	0.121551	1.80287
777348	dihydrodiol dehydrogenase(DHDH)	1.61597	8.02e-10	3.2e-08	3.4862	9.67783
421292	epithelial cell adhesion molecule(EPCAM)	7.99361	9.1e-10	3.61e-08	0	1.49542
107054452	atherin-like(LOC107054452)	2.03568	9.21e-10	3.65e-08	4.67681	18.4783
422898	leucine zipper and EF-hand containing transmembrane protein 1(LETM1)	-1.01716	9.31e-10	3.68e-08	27.1417	14.1513
424191	integrin, beta 6(ITGB6)	2.29537	9.39e-10	3.7e-08	0.351752	1.55173
419415	aurora kinase A interacting protein 1(AURKAIP1)	-0.785872	9.8e-10	3.85e-08	60.9482	38.2936
427013	FK506 binding protein 10, 65 kDa(FKBP10)	0.915199	1.02e-09	3.98e-08	121.172	213.885
395453	fibroblast growth factor 18(FGF18)	5.04949	1.04e-09	4.06e-08	0.179389	3.50436
416117	von Hippel-Lindau tumor suppressor, E3 ubiquitin protein ligase(VHL)	0.65682	1.07e-09	4.13e-08	36.5026	55.394
419524	cell division cycle associated 2(CDCA2)	-1.58903	1.11e-09	4.27e-08	6.38992	2.28348
416881	transmembrane protein 116(TMEM116)	1.34257	1.14e-09	4.34e-08	10.078	24.1866
417123	TNF receptor-associated factor 1(TRAF1)	0.95515	1.14e-09	4.34e-08	5.20354	9.45849
421535	nucleoporin 133kDa(NUP133)	-0.996608	1.21e-09	4.56e-08	13.0948	6.56772
101749626	CWF19-like 1, cell cycle control (S. pombe)(CWF19L1)	-0.839588	1.21e-09	4.56e-08	75.9432	42.0119
395214	RGM domain family, member A(RGMA)	2.25141	1.23e-09	4.64e-08	2.39154	10.3681
427263	phosphoserine aminotransferase 1(PSAT1)	-1.18914	1.26e-09	4.74e-08	54.0541	25.8023
421505	exonuclease 1(EXO1)	-1.7358	1.29e-09	4.85e-08	9.91834	3.17609
429955	RAB15, member RAS oncogene family(RAB15)	1.42899	1.4e-09	5.23e-08	34.8239	80.0441
417514	uroplakin 3B-like(UPK3BL)	7.81901	1.42e-09	5.31e-08	0	1.50138
107053633	early growth response 2(EGR2)	3.01003	1.44e-09	5.34e-08	0.229987	1.25693
429363	adenomatosis polyposis coli 2(APC2)	2.67286	1.48e-09	5.49e-08	1.66903	8.82918
107054146	stress-associated endoplasmic reticulum protein 1(SERP1)	1.20751	1.53e-09	5.66e-08	191.309	392.04
404294	ADAM metallopeptidase domain 20(ADAM20)	6.83546	1.54e-09	5.7e-08	0.011569	1.40892
429524	transcription factor 24(TCF24)	7.68049	1.62e-09	5.96e-08	0	1.82997
423740	neurotrypsin-like(LOC423740)	1.40669	1.69e-09	6.21e-08	0.608055	1.52081
770162	calcium and integrin binding 1(CIB1)	1.34131	1.7e-09	6.21e-08	56.6943	129.94
395484	otoraplin(OTOR)	7.88375	1.74e-09	6.36e-08	0	2.41698
428673	charged multivesicular body protein 6(CHMP6)	0.747637	1.76e-09	6.42e-08	28.9291	48.2321
428223	claspin(CLSPN)	-1.30597	1.78e-09	6.47e-08	3.89634	1.79145
404539	dentin matrix acidic phosphoprotein 1(DMP1)	7.63925	1.8e-09	6.5e-08	0.0123488	1.38081
423086	cysteinyl-tRNA synthetase(CARS)	-1.43123	1.83e-09	6.58e-08	34.283	13.8123
430750	RAB31, member RAS oncogene family(RAB31)	1.57951	1.87e-09	6.71e-08	56.1803	180.721
420971	solute carrier family 6 (neutral amino acid transporter), member 19(SLC6A19)	5.6767	1.91e-09	6.82e-08	0.0148378	1.01135
770209	chromosome 5 open reading frame, human C11orf96(C5H11ORF96)	7.24214	1.91e-09	6.82e-08	0.021874	5.38561
396426	tubulin, alpha 8b(TUBA8B)	7.77772	2e-09	7.11e-08	0	1.21523
419811	late endosomal/lysosomal adaptor, MAPK and MTOR activator 5(LAMTOR5)	1.08315	2.15e-09	7.64e-08	101.913	183.82
420620	family with sequence similarity 221 member A(FAM221A)	2.70635	2.17e-09	7.67e-08	0.196491	1.4707
373923	CUGBP, Elav-like family member 1(CELF1)	-1.14566	2.25e-09	7.93e-08	11.7567	5.59528
101749360	small vasohibin binding protein(SVBP)	1.37722	2.26e-09	7.94e-08	211.156	468.178
396242	collagen, type IX, alpha 3(COL9A3)	5.5016	2.27e-09	7.98e-08	0.0334038	1.50032
420354	MDM2 binding protein(MTBP)	-1.19009	2.31e-09	8.08e-08	10.5524	4.35997
769146	ATP synthase, H+ transporting, mitochondrial Fo complex subunit E(ATP5I)	1.45531	2.33e-09	8.13e-08	212.097	475.96
424457	translocated promoter region, nuclear basket protein(TPR)	-1.11741	2.36e-09	8.21e-08	19.9409	9.63601
395659	xeroderma pigmentosum, complementation group A(XPA)	1.4364	2.37e-09	8.23e-08	38.9853	112.901
415957	isoleucyl-tRNA synthetase(IARS)	-1.51754	2.38e-09	8.26e-08	60.1848	21.9
101750908	T-lymphocyte surface antigen Ly-9-like(LOC101750908)	3.58475	2.39e-09	8.28e-08	0.215599	2.7903
428319	kelch-like protein 23-like(LOC428319)	3.96602	2.4e-09	8.29e-08	0.0627942	1.07639
418494	MIS18 kinetochore protein A(MIS18A)	-1.03885	2.41e-09	8.3e-08	19.7806	8.89823
419652	myotubularin related protein 9-like, pseudogene(MTMR9LP)	1.29397	2.42e-09	8.3e-08	4.94654	11.3212
421849	TTK protein kinase(TTK)	-1.53357	2.43e-09	8.3e-08	18.2619	6.79501
427238	HAUS augmin like complex subunit 6(HAUS6)	-1.25854	2.42e-09	8.3e-08	10.8365	4.79966
417334	tubulin folding cofactor D(TBCD)	-0.600294	2.45e-09	8.36e-08	18.1534	11.8285
100859013	cob(I)yrinic acid a,c-diamide adenosyltransferase, mitochondrial-like(LOC100859013)	-0.909506	2.61e-09	8.88e-08	11.0775	5.37383
395275	zw10 kinetochore protein(ZW10)	-0.628389	2.63e-09	8.92e-08	30.9332	20.1663
424010	BRCA1 associated RING domain 1(BARD1)	-1.29612	2.63e-09	8.92e-08	14.3764	5.99328
421484	AT-hook containing transcription factor 1(AHCTF1)	-1.07511	2.64e-09	8.93e-08	15.0982	7.2012
418661	Xg blood group(XG)	2.15366	2.85e-09	9.56e-08	0.876832	4.93077
422208	integrin beta 1 binding protein (melusin) 2(ITGB1BP2)	8.05355	2.84e-09	9.56e-08	0.00993983	1.38097
427646	adaptor-related protein complex 3, beta 1 subunit(AP3B1)	-0.866167	2.93e-09	9.81e-08	19.429	11.1125
776719	V-type proton ATPase catalytic subunit A-like(LOC776719)	4.86193	2.96e-09	9.9e-08	0.0837457	1.11739
425587	fasciculation and elongation protein zeta 1(FEZ1)	1.46195	2.97e-09	9.91e-08	39.4405	104.571
423976	aldehyde dehydrogenase 18 family member A1(ALDH18A1)	-1.65443	3.02e-09	1.01e-07	84.0101	27.0898
101748744	serine protease 23-like(LOC101748744)	5.47531	3.16e-09	1.04e-07	0.041768	1.43281
420425	cysteine-serine-rich nuclear protein 1(CSRNP1)	-1.30564	3.18e-09	1.05e-07	14.4027	5.67906
101751887	NF-kappa-B inhibitor delta-like(LOC101751887)	7.98017	3.23e-09	1.06e-07	0	1.16775
374023	GLIS family zinc finger 2(GLIS2)	1.63416	3.47e-09	1.14e-07	47.5985	134.85
396279	somatostatin(SST)	7.83103	3.48e-09	1.14e-07	0	2.82212
419422	family with sequence similarity 132 member A(FAM132A)	4.72623	3.47e-09	1.14e-07	0.157642	3.64813
424291	zinc finger RANBP2-type containing 3(ZRANB3)	-1.72879	3.5e-09	1.14e-07	3.202	1.01654
418715	interleukin 1 receptor type 2(IL1R2)	3.66092	3.59e-09	1.17e-07	0.132507	2.07973
424295	minichromosome maintenance complex component 6(MCM6)	-1.27253	3.59e-09	1.17e-07	84.0103	35.6334
420288	eukaryotic translation initiation factor 3 subunit H(EIF3H)	0.866025	3.66e-09	1.18e-07	250.252	474.989
101750767	uncharacterized LOC101750767(LOC101750767)	4.44853	3.93e-09	1.27e-07	0.0954642	2.02839
425360	ring finger protein 166(RNF166)	0.992748	3.98e-09	1.28e-07	21.9315	40.2571
423998	nucleoporin 35kDa(NUP35)	-1.23982	4.03e-09	1.29e-07	25.7398	10.3272
423849	prominin 1-like(LOC423849)	3.02697	4.11e-09	1.32e-07	0.146233	1.09356
415445	sulfide quinone reductase-like (yeast)(SQRDL)	2.94407	4.4e-09	1.41e-07	0.13415	1.46046
416706	mitochondrial ribosomal protein S5(MRPS5)	-0.666314	4.54e-09	1.44e-07	38.349	25.3458
107054990	uncharacterized LOC107054990(LOC107054990)	6.98496	4.51e-09	1.44e-07	0.0167043	1.42658
415552	zwilch kinetochore protein(ZWILCH)	-1.12695	4.71e-09	1.49e-07	34.1769	17.1555
423929	G protein-coupled receptor kinase 5(GRK5)	-1.27556	4.7e-09	1.49e-07	2.24733	0.982428
101747302	uncharacterized LOC101747302(LOC101747302)	2.15202	4.68e-09	1.49e-07	0.351416	1.73329
100859557	condensin-2 complex subunit G2-like(LOC100859557)	-1.59948	4.85e-09	1.53e-07	4.99642	1.70236
419369	calmodulin binding transcription activator 1(CAMTA1)	1.28404	5.34e-09	1.67e-07	1.68587	5.23714
396536	apolipoprotein A-I(APOA1)	6.67981	5.58e-09	1.73e-07	0.0418138	3.99125
395134	NDC80 kinetochore complex component(NDC80)	-1.07189	5.62e-09	1.74e-07	25.3529	12.6956
414337	cathelicidin-1(CATH1)	6.89461	6.05e-09	1.86e-07	0	2.83692
552895	aminolevulinate, delta-, synthase 1(ALAS1)	1.22932	6.17e-09	1.9e-07	9.115	19.9827
425593	solute carrier family 29 (equilibrative nucleoside transporter), member 4(SLC29A4)	1.32396	6.34e-09	1.94e-07	1.61061	3.69408
396218	lysozyme (renal amyloidosis)(LYZ)	5.26919	6.5e-09	1.98e-07	0.101796	1.61352
429005	solute carrier family 39 (zinc transporter), member 10(SLC39A10)	-1.36502	6.53e-09	1.98e-07	10.7694	4.11062
428832	cytochrome P450 family 1 subfamily C polypeptide 1(CYP1C1)	7.21218	6.95e-09	2.1e-07	0.0107251	1.73158
395880	RNA binding motif, single stranded interacting protein 1(RBMS1)	-1.05718	7.03e-09	2.12e-07	58.4574	29.6551
424015	ubiquitin-conjugating enzyme E2F (putative)(UBE2F)	0.748034	7.34e-09	2.2e-07	82.8836	149.653
101749358	THAP domain containing 11(THAP11)	0.656958	7.49e-09	2.24e-07	14.1001	22.8845
428406	crystallin gamma N(CRYGN)	3.88145	8.08e-09	2.41e-07	0.0558268	2.1583
417761	cadherin-like and PC-esterase domain containing 1(CPED1)	2.42744	8.43e-09	2.5e-07	1.51003	7.52203
420159	dipeptidyl-peptidase 9(DPP9)	-0.57457	8.39e-09	2.5e-07	33.3512	23.3035
425049	tubulin alpha-3 chain-like(LOC425049)	7.16991	8.47e-09	2.51e-07	0.00683763	1.14042
424440	serpin peptidase inhibitor, clade C (antithrombin), member 1(SERPINC1)	5.29019	8.57e-09	2.54e-07	0.0142511	1.04674
424963	DCN1, defective in cullin neddylation 1, domain containing 1(DCUN1D1)	-0.985071	9.07e-09	2.67e-07	14.3994	7.74935
428089	sestrin 3(SESN3)	1.77517	9.06e-09	2.67e-07	0.805319	2.75808
416016	RAB7A, member RAS oncogene family(RAB7A)	0.762632	9.27e-09	2.72e-07	113.232	191.413
421341	chromosome 3 open reading frame, human C1orf115(C3H1ORF115)	6.48488	9.26e-09	2.72e-07	0.00834473	1.63365
373889	hexokinase 1(HK1)	-0.709156	9.81e-09	2.87e-07	127.291	82.8604
100858542	amino-terminal enhancer of split(AES)	1.09833	1.05e-08	3.06e-07	64.6668	132.754
422572	ankyrin repeat and SOCS box containing 5(ASB5)	1.2386	1.06e-08	3.07e-07	5.3123	12.1002
101752206	src kinase-associated phosphoprotein 1-like(LOC101752206)	1.1394	1.13e-08	3.27e-07	72.067	151.904
416942	sphingomyelin phosphodiesterase 4(SMPD4)	-0.967204	1.16e-08	3.35e-07	11.5338	5.49408
421416	FOS like antigen 2(FOSL2)	-1.39268	1.17e-08	3.37e-07	40.6363	13.0087
418229	metallophosphoesterase domain containing 1(MPPED1)	1.27322	1.18e-08	3.38e-07	1.66026	4.59384
374136	interleukin 1 receptor like 1(IL1RL1)	2.961	1.19e-08	3.4e-07	0.387173	2.50648
769368	eukaryotic translation elongation factor 1 delta (guanine nucleotide exchange protein)(EEF1D)	1.22045	1.18e-08	3.4e-07	373.364	827.06
423578	salvador family WW domain containing protein 1(SAV1)	0.643615	1.19e-08	3.41e-07	43.8194	64.3948
418569	ubiquitin specific peptidase 9, X-linked(USP9X)	-0.78848	1.21e-08	3.44e-07	28.764	17.6874
396440	tenascin C(TNC)	-1.28301	1.22e-08	3.47e-07	50.9716	20.9689
769475	RAP1 GTPase activating protein(RAP1GAP)	3.47791	1.24e-08	3.51e-07	0.183294	2.60971
422547	acyl-CoA synthetase long-chain family member 1(ACSL1)	-0.920914	1.34e-08	3.78e-07	14.02	7.88433
419642	nuclear transcription factor Y subunit gamma(NFYC)	0.680796	1.35e-08	3.8e-07	20.6817	30.8284
101751586	solute carrier family 35, member E4(SLC35E4)	-1.26141	1.35e-08	3.82e-07	28.588	10.9724
395465	Cbp/p300-interacting transactivator, with Glu/Asp-rich carboxy-terminal domain, 4(CITED4)	-3.90784	1.4e-08	3.94e-07	8.58542	0.64129
768251	hepatic amylase pseudogene(AMY1AP)	7.43256	1.46e-08	4.08e-07	0.0172196	1.84239
395077	cyclin-dependent kinase inhibitor 2A (melanoma, p16, inhibits CDK4)(CDKN2A)	1.00476	1.48e-08	4.14e-07	304.599	574.379
107056955	uncharacterized LOC107056955(LOC107056955)	7.67244	1.49e-08	4.15e-07	0	1.22658
423504	heat shock 70kDa protein 2(HSPA2)	2.73142	1.5e-08	4.19e-07	62.591	415.622
378784	neuropeptide FF receptor 1(NPFFR1)	6.57395	1.52e-08	4.22e-07	0.0236508	3.47523
428972	sideroflexin 3(SFXN3)	1.04612	1.55e-08	4.29e-07	78.7625	146.522
416420	excision repair cross-complementation group 4(ERCC4)	-1.00147	1.56e-08	4.33e-07	7.49158	4.01569
415367	HECT and RLD domain containing E3 ubiquitin protein ligase family member 1(HERC1)	-1.09006	1.59e-08	4.37e-07	5.99018	3.00987
415770	Fanconi anemia core complex associated protein 24(FAAP24)	-1.79767	1.59e-08	4.37e-07	25.7283	7.10627
423132	SERPING1 serpin family G member 1(SERPING1)	1.16043	1.58e-08	4.37e-07	24.5092	49.0667
426813	GRAM domain containing 3(GRAMD3)	1.5027	1.58e-08	4.37e-07	4.53096	13.9145
428216	serine and arginine repetitive matrix 1(SRRM1)	-0.756818	1.59e-08	4.37e-07	21.2129	13.2696
395897	transforming growth factor, beta-induced, 68kDa(TGFBI)	2.58377	1.7e-08	4.66e-07	1.44194	9.29365
419565	thymocyte selection associated family member 2(THEMIS2)	6.91137	1.71e-08	4.67e-07	0.0108478	1.26395
771551	SUB1 homolog (S. cerevisiae)-like 1(SUB1L1)	7.50442	1.73e-08	4.71e-07	0.012539	2.21352
107054425	epidermal differentiation-specific protein-like(LOC107054425)	4.19878	1.74e-08	4.76e-07	0.110365	1.68802
415684	ring finger and WD repeat domain 3(RFWD3)	-0.794816	1.78e-08	4.84e-07	10.6275	5.77811
395903	potassium voltage-gated channel subfamily J member 4(KCNJ4)	2.80909	1.8e-08	4.9e-07	0.37625	2.90573
768684	calpain 14(CAPN14)	-2.80374	1.83e-08	4.97e-07	1.40564	0.212905
418477	ATP synthase, H+ transporting, mitochondrial Fo complex subunit F6(ATP5J)	0.940894	1.84e-08	4.98e-07	166.358	303.426
415389	threonyl-tRNA synthetase-like 2(TARSL2)	-0.738475	1.91e-08	5.15e-07	13.9426	8.68667
421318	SDE2 telomere maintenance homolog (S. pombe)(SDE2)	-0.613197	1.93e-08	5.19e-07	38.7714	26.7228
423641	ubiquitin-conjugating enzyme E2D 1 (UBC4/5 homolog, yeast)(UBE2D1)	0.927268	1.95e-08	5.22e-07	23.5341	50.4825
770233	SID1 transmembrane family, member 2(SIDT2)	1.20981	1.95e-08	5.22e-07	10.6697	21.9383
415751	SHC SH2-domain binding protein 1(SHCBP1)	-1.9097	1.97e-08	5.28e-07	14.3634	3.83476
772040	KIAA0513(KIAA0513)	3.08925	2.04e-08	5.44e-07	0.154989	1.20075
423742	SEC24 family member C(SEC24C)	-0.782563	2.08e-08	5.53e-07	46.3214	27.0002
396469	myosin, heavy chain 9, non-muscle(MYH9)	-1.4111	2.11e-08	5.6e-07	154.023	59.872
418856	esterase D(ESD)	1.03088	2.17e-08	5.76e-07	41.256	85.7751
772187	chromosome 14 open reading frame 2(C14orf2)	1.0052	2.18e-08	5.77e-07	221.813	455.49
107049468	protein phosphatase 1 regulatory subunit 15A-like(LOC107049468)	2.42812	2.2e-08	5.83e-07	27.5308	146.83
395189	structural maintenance of chromosomes 4(SMC4)	-1.69054	2.23e-08	5.87e-07	33.3743	10.645
422496	heat shock 70kDa protein 4-like(HSPA4L)	-0.86604	2.23e-08	5.87e-07	68.5045	39.329
427887	H3 histone, family 3C(H3F3C)	1.12599	2.22e-08	5.87e-07	297.009	607.886
427212	coagulation factor II thrombin receptor(F2R)	1.10435	2.24e-08	5.9e-07	12.4776	27.6483
418773	gamma-glutamylamine cyclotransferase(GGACT)	1.13033	2.34e-08	6.12e-07	3.46168	7.02196
420650	shugoshin-like 1 (S. pombe)(SGOL1)	-1.61904	2.35e-08	6.15e-07	8.65602	3.24498
424462	sphingosine-1-phosphate receptor 1(S1PR1)	2.15624	2.43e-08	6.3e-07	0.563164	3.03329
770188	histone cluster 1, H2B-VII-like 2 (similar to human histone cluster 1, class H2B, member N)(HIST1H2B7L2)	1.31537	2.43e-08	6.3e-07	15.6797	33.2887
421376	NIMA related kinase 2(NEK2)	-1.45606	2.47e-08	6.36e-07	20.4546	7.30898
424961	lysosomal associated membrane protein 3(LAMP3)	2.97793	2.49e-08	6.39e-07	0.255457	1.85552
424665	ubiquitin specific peptidase 24(USP24)	-0.775316	2.63e-08	6.71e-07	18.2211	11.2458
107053940	uncharacterized LOC107053940(LOC107053940)	3.10003	2.66e-08	6.77e-07	0.377101	3.20595
418410	KIAA1524(KIAA1524)	-1.16716	2.67e-08	6.78e-07	21.0574	10.3052
414139	amylase, alpha 1A; hepatic(AMY1A)	2.83899	2.71e-08	6.87e-07	0.360682	3.01785
107056630	tubulin alpha-4A chain-like(LOC107056630)	-1.77189	2.73e-08	6.91e-07	23.6211	6.67909
415693	nucleoporin 93kDa(NUP93)	-0.941319	2.78e-08	7.03e-07	89.6362	47.3744
422172	ferredoxin 1-like(FDX1L)	7.26548	2.91e-08	7.33e-07	0	1.27578
416602	pM5 protein(PM5)	-0.746742	2.96e-08	7.42e-07	44.2215	28.3382
770226	guanine nucleotide binding protein (G protein), alpha z polypeptide(GNAZ)	4.79281	2.97e-08	7.43e-07	0.0317369	1.08756
769787	hydroxysteroid (17-beta) dehydrogenase 12(HSD17B12)	-0.496679	2.99e-08	7.46e-07	66.5966	48.2263
428167	aurora kinase A(AURKA)	-1.35574	3e-08	7.48e-07	69.5905	27.8079
770724	NADH:ubiquinone oxidoreductase core subunit S7(NDUFS7)	1.08961	3.03e-08	7.53e-07	155.42	305.373
418839	ecto-NOX disulfide-thiol exchanger 1(ENOX1)	1.29963	3.11e-08	7.73e-07	2.38501	6.5408
101749362	uncharacterized LOC101749362(LOC101749362)	1.5519	3.12e-08	7.74e-07	0.821505	2.51977
423640	DnaJ heat shock protein family (Hsp40) member C9(DNAJC9)	-1.12292	3.18e-08	7.86e-07	38.0647	18.5064
423324	protein phosphatase 2 regulatory subunit B'', gamma(PPP2R3C)	-0.952959	3.25e-08	8.01e-07	19.3895	10.6922
418226	translocator protein (18kDa)(TSPO)	0.847329	3.31e-08	8.14e-07	55.2997	99.1337
395922	centromere protein C(CENPC)	-1.42486	3.34e-08	8.21e-07	10.6777	4.14401
424210	serine/threonine kinase 36(STK36)	0.952043	3.37e-08	8.26e-07	2.20601	4.03606
428093	G protein-coupled receptor 83(GPR83)	6.45612	3.45e-08	8.43e-07	0.0146497	1.78152
422260	synaptotagmin like 4(SYTL4)	2.4604	3.52e-08	8.56e-07	0.605133	3.64806
423289	Rho GTPase activating protein 11A(ARHGAP11A)	-1.53856	3.57e-08	8.66e-07	14.9696	5.46426
415878	zinc finger protein 821(ZNF821)	1.4729	3.59e-08	8.7e-07	7.72843	25.4366
415654	centromere protein T(CENPT)	-1.29287	3.65e-08	8.83e-07	40.5002	16.4286
100857984	ZMYM6 neighbor(ZMYM6NB)	1.61422	3.71e-08	8.96e-07	11.539	32.2144
419447	retinol binding protein 7, cellular(RBP7)	7.36548	3.79e-08	9.12e-07	0	1.64567
771460	catenin, beta interacting protein 1(CTNNBIP1)	-0.683744	3.96e-08	9.5e-07	20.9938	13.1401
423788	cholesterol 25-hydroxylase(CH25H)	2.68407	4.08e-08	9.76e-07	0.802124	4.09162
418049	thiosulfate sulfurtransferase (rhodanese)(TST)	0.987161	4.15e-08	9.9e-07	56.1279	111.088
423678	3'-phosphoadenosine 5'-phosphosulfate synthase 2(PAPSS2)	3.97302	4.17e-08	9.93e-07	0.284909	4.09326
419527	dedicator of cytokinesis 5(DOCK5)	-1.45325	4.22e-08	1e-06	2.39267	0.889644
418338	chromodomain helicase DNA binding protein 1-like(CHD1L)	-0.997928	4.25e-08	1.01e-06	6.06712	2.97865
425204	G2 and S-phase expressed 1(GTSE1)	-1.26098	4.29e-08	1.02e-06	21.752	8.9107
427029	uncharacterized LOC427029(LOC427029)	2.31717	4.34e-08	1.03e-06	0.290184	1.67329
424738	solute carrier family 35 member G2(SLC35G2)	0.913486	4.61e-08	1.09e-06	10.2902	21.7697
420694	topoisomerase (DNA) II binding protein 1(TOPBP1)	-0.803741	4.87e-08	1.14e-06	7.13426	4.27446
101749130	immediate early response 3 interacting protein 1(IER3IP1)	0.819823	4.86e-08	1.14e-06	61.1397	104.346
396441	elastin(ELN)	1.41177	5.01e-08	1.17e-06	101.074	254.985
768759	cyclic nucleotide gated channel beta 1(CNGB1)	2.27749	5.68e-08	1.31e-06	0.154297	1.02968
423698	hexokinase domain containing 1(HKDC1)	1.96166	5.73e-08	1.32e-06	0.328845	1.38975
424056	splicing factor 3b subunit 1(SF3B1)	-0.742212	5.74e-08	1.32e-06	73.4776	46.8711
424752	LIM and senescent cell antigen-like domains 2(LIMS2)	-0.562099	6.07e-08	1.39e-06	51.5178	36.7744
421186	FK506 binding protein 5(FKBP5)	-1.6013	6.28e-08	1.44e-06	62.278	20.0503
424535	chitobiase(CTBS)	0.736869	6.34e-08	1.45e-06	16.5853	27.7072
374105	RIMS binding protein 2(RIMBP2)	1.86461	6.41e-08	1.46e-06	0.374514	1.51243
423031	microtubule associated monooxygenase, calponin and LIM domain containing 2(MICAL2)	-1.52078	6.62e-08	1.51e-06	15.7758	6.05107
419770	FXYD domain containing ion transport regulator 2(FXYD2)	3.77442	6.86e-08	1.56e-06	0.0733645	1.08056
769203	pyrroline-5-carboxylate reductase family, member 2(PYCR2)	-1.17571	6.88e-08	1.56e-06	193.481	79.6719
769119	sorting nexin 22(SNX22)	3.12038	6.92e-08	1.57e-06	0.172628	1.48008
395496	solute carrier family 5 (sodium/glucose cotransporter), member 1(SLC5A1)	5.36647	7.05e-08	1.59e-06	0.13544	6.68186
374192	dual specificity phosphatase 1(DUSP1)	1.67163	7.49e-08	1.69e-06	7.70271	21.3633
100858796	sestrin-2-like(LOC100858796)	-1.62956	7.52e-08	1.7e-06	11.3448	3.34579
395609	MDM2 proto-oncogene(MDM2)	-0.976589	7.91e-08	1.78e-06	8.63618	4.81364
107053559	uncharacterized LOC107053559(LOC107053559)	-2.78494	7.97e-08	1.79e-06	1.86387	0.225633
418882	cytoskeleton associated protein 2(CKAP2)	-1.28939	8.04e-08	1.8e-06	57.0731	24.0472
416938	calcineurin binding protein 1(CABIN1)	-0.791412	8.33e-08	1.86e-06	5.31117	3.16919
769107	5-hydroxytryptamine (serotonin) receptor 1D, G protein-coupled(HTR1D)	5.26158	8.32e-08	1.86e-06	0.019866	1.20718
428332	sirtuin 6(SIRT6)	0.811871	8.51e-08	1.9e-06	28.2983	51.5195
395823	kinesin family member 4A(KIF4A)	-0.890245	8.6e-08	1.91e-06	39.3229	20.9362
425013	tripartite motif containing 59(TRIM59)	-1.4344	8.63e-08	1.91e-06	20.1862	7.34484
769077	platelet-derived growth factor receptor-like(PDGFRL)	0.936327	8.58e-08	1.91e-06	35.8937	68.7274
416978	cytochrome c oxidase subunit VIa polypeptide 1(COX6A1)	1.22174	8.98e-08	1.99e-06	454.602	920.138
417485	neutrophil cytosolic factor 1(NCF1)	2.52512	9.25e-08	2.04e-06	0.295626	1.41025
421938	nucleolar protein 10(NOL10)	-0.871218	9.26e-08	2.04e-06	12.8365	7.76629
421037	tubulin, beta 6 class V(TUBB6)	-1.77171	9.34e-08	2.06e-06	141.321	42.0511
421291	mutS homolog 6(MSH6)	-1.01204	9.32e-08	2.06e-06	23.0117	11.6203
419484	mitofusin 2(MFN2)	-0.866549	9.46e-08	2.08e-06	24.3533	13.9705
107057619	acid phosphatase 5, tartrate resistant(ACP5)	2.4933	9.47e-08	2.08e-06	0.717431	3.14243
772072	proline rich 11(PRR11)	-1.43719	9.56e-08	2.09e-06	15.5287	5.14252
423688	DNA replication helicase/nuclease 2(DNA2)	-1.22771	9.68e-08	2.12e-06	9.15925	4.20581
107056301	uncharacterized LOC107056301(LOC107056301)	-1.95654	1.02e-07	2.22e-06	5.97283	1.6309
395470	integrin subunit beta 8(ITGB8)	1.44835	1.04e-07	2.28e-06	0.642684	1.09119
426412	mucin 1, cell surface associated(MUC1)	5.38454	1.06e-07	2.29e-06	0.0658704	2.47258
100857247	tubulin alpha 4a(TUBA4A)	-1.5665	1.05e-07	2.29e-06	15.6273	4.01883
107055407	desert hedgehog(DHH)	3.66227	1.05e-07	2.29e-06	0.0883902	1.09469
416960	phosphatidylserine decarboxylase(PISD)	-0.97356	1.08e-07	2.35e-06	25.3903	13.4844
100859610	cAMP responsive element binding protein 3-like 1(CREB3L1)	1.05138	1.1e-07	2.39e-06	20.7469	40.2403
421936	ribonucleotide reductase M2(RRM2)	-1.47984	1.12e-07	2.41e-06	81.7513	28.7564
422565	F-box protein 8(FBXO8)	1.37162	1.15e-07	2.47e-06	4.18673	11.1664
418910	PDS5, regulator of cohesion maintenance, homolog B (S. cerevisiae)(PDS5B)	-0.992494	1.19e-07	2.56e-06	15.7728	8.34051
768421	hexokinase 3 (white cell)(HK3)	2.21438	1.21e-07	2.58e-06	0.286906	1.1594
416790	ankyrin repeat and LEM domain containing 2(ANKLE2)	-0.77779	1.24e-07	2.66e-06	16.0942	10.3682
420798	thyroid hormone receptor interactor 13(TRIP13)	-1.45972	1.25e-07	2.67e-06	21.2881	7.60056
424778	5'-3' exoribonuclease 1(XRN1)	-0.928573	1.25e-07	2.67e-06	5.50694	3.10575
395960	nuclear receptor subfamily 5, group A, member 1(NR5A1)	3.31308	1.3e-07	2.77e-06	0.100679	1.16111
421316	lin-9 DREAM MuvB core complex component(LIN9)	-1.00162	1.32e-07	2.79e-06	6.54957	3.31428
422395	fragile X mental retardation 1(FMR1)	-0.820312	1.31e-07	2.79e-06	20.1838	12.5622
769039	transcription factor HES-1-B-like(LOC769039)	2.12214	1.36e-07	2.88e-06	16.3961	62.3757
100857393	cyclin O(CCNO)	3.62391	1.41e-07	2.98e-06	0.105364	1.56406
107054222	small EDRK-rich factor 2(SERF2)	1.81136	1.41e-07	2.98e-06	407.207	1125.25
395828	chordin(CHRD)	2.62916	1.42e-07	2.99e-06	0.318596	1.47166
422880	NOP14 nucleolar protein(NOP14)	-0.772203	1.44e-07	3.03e-06	32.0552	19.996
101748851	serine/threonine-protein phosphatase 2B catalytic subunit gamma isoform-like(LOC101748851)	-0.801472	1.48e-07	3.11e-06	11.8119	6.24787
417420	karyopherin alpha 2 (RAG cohort 1, importin alpha 1)(KPNA2)	-1.84033	1.49e-07	3.12e-06	242.857	72.135
425576	tripeptidyl peptidase I(TPP1)	1.1598	1.49e-07	3.12e-06	53.3341	109.955
416765	clathrin, heavy chain-like 1(CLTCL1)	-0.939392	1.5e-07	3.14e-06	20.4695	11.5693
416857	MLX interacting protein(MLXIP)	-0.779322	1.51e-07	3.15e-06	7.54302	4.57809
429496	KIAA1324(KIAA1324)	2.50108	1.62e-07	3.38e-06	0.446355	2.27375
418183	pleckstrin homology domain containing A5(PLEKHA5)	1.37199	1.66e-07	3.45e-06	2.05009	5.5549
421348	glutamyl-prolyl-tRNA synthetase(EPRS)	-0.96585	1.7e-07	3.51e-06	92.317	49.3165
419841	family with sequence similarity 72, member A(FAM72A)	-1.63971	1.74e-07	3.59e-06	32.4408	10.5923
418815	LIM domain 7(LMO7)	-1.25333	1.78e-07	3.66e-06	63.2685	27.2889
421001	secretagogin, EF-hand calcium binding protein(SCGN)	6.77803	1.81e-07	3.72e-06	0.0132946	1.45154
107052132	uncharacterized LOC107052132(LOC107052132)	2.722	1.83e-07	3.76e-06	4.27688	26.7824
422822	non-SMC condensin I complex subunit G(NCAPG)	-1.6789	1.86e-07	3.8e-06	11.4404	3.9972
107054319	protein phosphatase 1 regulatory subunit 3E(PPP1R3E)	2.83988	1.87e-07	3.81e-06	0.160826	1.20763
424845	PAS domain containing serine/threonine kinase(PASK)	-1.68863	1.88e-07	3.82e-06	3.71928	1.07618
422109	N-acetyltransferase 9 (putative)(NAT9)	0.682818	1.91e-07	3.89e-06	10.1181	16.2514
373980	laminin, beta 2 (laminin S)(LAMB2)	1.23024	1.94e-07	3.93e-06	3.4824	6.93254
395622	anti-dorsalizing morphogenetic protein(ADMP)	4.11355	1.96e-07	3.96e-06	0.0849756	1.70728
418279	lysophosphatidic acid receptor 5(LPAR5)	3.39866	1.96e-07	3.96e-06	0.184103	1.51941
420739	KIAA0895(KIAA0895)	1.06313	1.97e-07	3.98e-06	5.00915	11.2242
422010	stathmin-like 4(STMN4)	6.88701	1.97e-07	3.98e-06	0.00625441	1.01721
416811	acetoacetyl-CoA synthetase(AACS)	-1.83044	2.02e-07	4.07e-06	38.1273	11.2512
418673	phosphatidylinositol-specific phospholipase C, X domain containing 1(PLCXD1)	3.36724	2.05e-07	4.11e-06	0.100526	1.4763
107052014	uncharacterized LOC107052014(LOC107052014)	1.40991	2.09e-07	4.19e-06	0.481318	1.168
423933	minichromosome maintenance complex binding protein(MCMBP)	-0.568805	2.17e-07	4.35e-06	55.7835	37.8994
374098	Kv channel interacting protein 2(KCNIP2)	7.42381	2.21e-07	4.42e-06	0.00738084	1.44567
420116	DEAD (Asp-Glu-Ala-Asp) box polypeptide 49(DDX49)	-0.712491	2.26e-07	4.51e-06	23.0771	14.4548
431558	ubiquitin domain containing 1(UBTD1)	-1.55249	2.27e-07	4.53e-06	78.8479	20.3364
420976	NADH:ubiquinone oxidoreductase subunit S6(NDUFS6)	0.814942	2.28e-07	4.55e-06	79.8535	142.608
428665	interleukin 17F(IL17F)	6.96758	2.31e-07	4.59e-06	0.0126486	1.80334
374159	ATP synthase, H+ transporting, mitochondrial F1 complex, alpha subunit 1, cardiac muscle(ATP5A1)	-0.552293	2.32e-07	4.6e-06	208.491	141.714
417388	UTP18, small subunit processome component(UTP18)	-0.972945	2.32e-07	4.6e-06	30.0145	18.3428
107053511	uncharacterized LOC107053511(LOC107053511)	1.4269	2.38e-07	4.7e-06	0.701341	2.12418
421668	fucosidase, alpha-L- 2, plasma(FUCA2)	0.724218	2.56e-07	5.04e-06	5.4114	9.63522
420738	anillin actin binding protein(ANLN)	-1.85777	2.62e-07	5.14e-06	84.5142	25.0101
107055139	solute carrier family 39 (zinc transporter), member 1(SLC39A1)	1.41538	2.63e-07	5.15e-06	123.894	316.462
374006	spermidine/spermine N1-acetyltransferase 1(SAT1)	1.75344	2.65e-07	5.18e-06	98.2324	296.841
395126	ubiquitin specific peptidase 7 (herpes virus-associated)(USP7)	-0.824434	2.65e-07	5.19e-06	49.1952	31.0929
417658	synergin, gamma(SYNRG)	-1.26008	2.65e-07	5.19e-06	11.3018	4.81409
416781	guanine nucleotide binding protein (G protein), beta polypeptide 1-like(GNB1L)	1.05657	2.68e-07	5.22e-06	2.81019	5.28747
396550	sterol carrier protein 2(SCP2)	1.66698	2.7e-07	5.25e-06	58.0766	206.156
422404	RNA binding motif protein 46(RBM46)	6.35149	2.71e-07	5.26e-06	0.0106138	1.01546
416600	ATP-binding cassette, sub-family C (CFTR/MRP), member 6(ABCC6)	-1.18009	2.72e-07	5.27e-06	2.23705	0.954115
419487	natriuretic peptide C(NPPC)	7.23961	2.74e-07	5.29e-06	0	1.30276
423461	dynein, cytoplasmic 1, heavy chain 1(DYNC1H1)	-1.23435	2.75e-07	5.31e-06	70.2541	31.1422
429081	hippocampus abundant transcript 1(HIAT1)	-0.616517	2.78e-07	5.36e-06	32.0603	21.7958
395762	protein phosphatase 1, regulatory (inhibitor) subunit 9B(PPP1R9B)	-0.89789	2.82e-07	5.44e-06	28.9689	17.1163
100857298	glucose-6-phosphatase-like(LOC100857298)	5.77628	2.83e-07	5.45e-06	0.0295562	1.28386
422104	essential meiotic structure-specific endonuclease 1(EME1)	-0.936021	2.87e-07	5.52e-06	8.51404	4.39375
100858635	four jointed box 1(FJX1)	2.54544	2.92e-07	5.6e-06	26.4745	142.839
107052121	uncharacterized LOC107052121(LOC107052121)	2.74883	2.98e-07	5.7e-06	0.257708	1.33592
419950	mannose receptor, C type 2(MRC2)	0.918018	3.01e-07	5.75e-06	21.7031	37.9473
425524	chondroitin sulfate proteoglycan 4(CSPG4)	-1.99367	3.02e-07	5.76e-06	54.5344	12.2121
395631	LIM domain binding 2(LDB2)	-1.28293	3.04e-07	5.8e-06	9.62606	3.8021
418642	Rho GTPase activating protein 6(ARHGAP6)	-2.12897	3.17e-07	6.02e-06	1.74208	0.3621
770887	translation machinery associated 7 homolog (S. cerevisiae)(TMA7)	0.99673	3.2e-07	6.07e-06	154.766	292.98
396226	integrin, alpha 6(ITGA6)	-1.67591	3.23e-07	6.11e-06	61.5735	19.9911
420617	insulin-like growth factor 2 mRNA binding protein 3(IGF2BP3)	-0.925256	3.23e-07	6.11e-06	9.04561	5.00799
395487	myosin VI(MYO6)	-1.4913	3.26e-07	6.13e-06	5.69808	2.14599
423102	adaptor-related protein complex 2, alpha 2 subunit(AP2A2)	-1.14788	3.26e-07	6.13e-06	32.2587	15.1396
431629	cytochrome c oxidase subunit VIIc(COX7C)	1.20626	3.26e-07	6.13e-06	223.251	467.623
416543	NADH:ubiquinone oxidoreductase subunit B10(NDUFB10)	0.789751	3.28e-07	6.16e-06	339.699	534.408
771702	sperm associated antigen 5(SPAG5)	-1.39839	3.29e-07	6.16e-06	45.6764	15.2639
423965	O-6-methylguanine-DNA methyltransferase(MGMT)	0.728647	3.32e-07	6.22e-06	28.0743	45.4087
428932	G protein-coupled receptor 137C(GPR137C)	2.01253	3.34e-07	6.22e-06	4.12202	16.1737
429115	methylcrotonoyl-Coenzyme A carboxylase 2-like(LOC429115)	-1.32693	3.33e-07	6.22e-06	8.44262	3.52852
421095	trafficking protein particle complex 8(TRAPPC8)	-0.706306	3.35e-07	6.23e-06	11.893	7.20668
395719	thymidine kinase 1, soluble(TK1)	-1.44214	3.36e-07	6.24e-06	80.7253	27.0418
415557	mitogen-activated protein kinase kinase 5(MAP2K5)	0.4232	3.43e-07	6.35e-06	34.7629	46.3051
423453	Enah/Vasp-like(EVL)	0.905348	3.56e-07	6.56e-06	44.5058	84.5487
421005	chromosome 2 open reading frame, human C6orf62(C2H6ORF62)	-0.879359	3.62e-07	6.64e-06	37.4467	21.3106
420487	microtubule associated serine/threonine kinase like(MASTL)	-1.54624	3.62e-07	6.65e-06	4.98717	1.73009
101749904	inverted formin-2-like(LOC101749904)	6.64946	3.64e-07	6.67e-06	0	1.30868
416461	integrator complex subunit 1(INTS1)	-0.607971	3.68e-07	6.73e-06	18.6163	11.3713
418835	A-kinase anchoring protein 11(AKAP11)	-0.972266	3.72e-07	6.79e-06	7.16384	3.93146
772259	LIM homeobox 6(LHX6)	1.97916	3.78e-07	6.87e-06	0.662918	2.21741
420658	solute carrier family 4, sodium bicarbonate cotransporter, member 7(SLC4A7)	-0.86013	3.82e-07	6.92e-06	11.0724	6.51797
426050	SOGA family member 2(SOGA2)	-1.7793	3.82e-07	6.92e-06	6.51897	2.00769
424185	interferon induced, with helicase C domain 1(IFIH1)	-2.03336	3.84e-07	6.95e-06	1.61036	0.420662
425801	CD1c molecule(CD1C)	1.78135	3.85e-07	6.97e-06	13.9874	44.0842
421463	baculoviral IAP repeat containing 6(BIRC6)	-0.806579	3.93e-07	7.11e-06	8.8752	4.94358
420232	tumor protein p53 inducible nuclear protein 1(TP53INP1)	1.43214	3.95e-07	7.13e-06	5.70748	17.1688
418628	Fanconi anemia complementation group B(FANCB)	-1.80501	4.05e-07	7.28e-06	2.64449	0.845428
423512	protein phosphatase 2, regulatory subunit B', epsilon isoform(PPP2R5E)	-0.861588	4.15e-07	7.47e-06	6.26436	3.10634
415570	ADAM metallopeptidase with thrombospondin type 1 motif, 7(ADAMTS7)	2.00412	4.2e-07	7.54e-06	0.498688	2.01681
107052940	uncharacterized LOC107052940(LOC107052940)	1.54357	4.23e-07	7.59e-06	4.0124	11.2761
421004	geminin, DNA replication inhibitor(GMNN)	-1.33373	4.54e-07	8.1e-06	36.7976	16.6194
422716	centromere protein E(CENPE)	-1.87321	4.67e-07	8.3e-06	12.716	3.77723
416080	ADAM metallopeptidase with thrombospondin type 1 motif, 9(ADAMTS9)	-1.04918	4.75e-07	8.42e-06	5.26553	2.58402
421691	mitochondrial fission regulator 2(MTFR2)	-1.03204	4.79e-07	8.49e-06	15.3602	8.24702
424661	24-dehydrocholesterol reductase(DHCR24)	-1.60717	4.8e-07	8.5e-06	19.8397	6.54126
421633	methylenetetrahydrofolate dehydrogenase (NADP+ dependent) 1-like(MTHFD1L)	-1.0475	4.82e-07	8.52e-06	26.1524	13.232
416814	scavenger receptor class B member 1(SCARB1)	0.80487	4.87e-07	8.6e-06	10.3687	18.8587
107051973	uncharacterized LOC107051973(LOC107051973)	1.31016	4.96e-07	8.75e-06	2.88743	6.78918
423035	CTR9 homolog, Paf1/RNA polymerase II complex component(CTR9)	-0.891036	4.99e-07	8.78e-06	19.7374	11.5292
396055	homeobox A2(HOXA2)	2.91022	5.01e-07	8.8e-06	0.481513	3.53498
418545	cystathionine-beta-synthase(CBS)	-1.36918	5.01e-07	8.8e-06	21.0781	8.60319
416336	ubiquinol-cytochrome c reductase, complex III subunit VII, 9.5kDa(UQCRQ)	1.32768	5.06e-07	8.89e-06	154.322	334.332
423463	heat shock protein 90kDa alpha (cytosolic), class A member 1(HSP90AA1)	-0.945945	5.14e-07	9.02e-06	593.396	324.494
424647	podocan(PODN)	1.8761	5.2e-07	9.09e-06	15.6327	58.7946
396101	arginine vasopressin (neurophysin II, antidiuretic hormone, diabetes insipidus, neurohypophyseal)(AVP)	5.53902	5.26e-07	9.18e-06	0.11934	4.39554
100858332	G-protein coupled receptor 12-like(LOC100858332)	2.99629	5.25e-07	9.18e-06	0.295821	2.45213
430698	homeobox C11(HOXC11)	1.68663	5.34e-07	9.32e-06	0.523274	1.63023
416877	ataxin 2(ATXN2)	-0.509981	5.38e-07	9.36e-06	21.6155	14.9467
423458	tryptophanyl-tRNA synthetase(WARS)	-1.00819	5.38e-07	9.36e-06	56.8381	29.2175
107055390	tristetraprolin-like(LOC107055390)	1.95745	5.38e-07	9.36e-06	5.98755	19.5011
421380	REST corepressor 3(RCOR3)	0.856148	5.48e-07	9.51e-06	5.03886	8.40527
771148	interferon induced transmembrane protein 10(IFITM10)	6.79708	5.63e-07	9.75e-06	0.0115572	1.0303
422377	family with sequence similarity 199, X-linked(FAM199X)	-0.931831	5.67e-07	9.81e-06	12.2242	6.60144
101747682	SET domain and mariner transposase fusion gene(SETMAR)	-0.803055	5.67e-07	9.81e-06	6.52201	3.94274
428520	discs, large (Drosophila) homolog-associated protein 1(DLGAP1)	1.32568	5.77e-07	9.95e-06	1.21305	3.12611
396262	ribosomal protein, large, P1(RPLP1)	1.3768	5.8e-07	9.99e-06	3849.36	8406.54
424697	adenylate kinase 4(AK4)	0.757275	5.82e-07	1e-05	25.6676	42.0678
107053182	uncharacterized LOC107053182(LOC107053182)	1.25205	5.89e-07	1.01e-05	0.757682	1.73503
429011	Kruppel-like factor 7 (ubiquitous)(KLF7)	-1.20985	5.94e-07	1.02e-05	11.5277	5.53377
417971	LUC7-like 2 (S. cerevisiae)(LUC7L2)	-0.659738	6.09e-07	1.04e-05	42.7006	28.8833
420021	vacuolar protein sorting 25 homolog (S. cerevisiae)(VPS25)	0.804793	6.07e-07	1.04e-05	81.4262	137.723
416670	coronin 7(CORO7)	1.03671	6.15e-07	1.05e-05	6.70228	12.7945
424528	B-cell CLL/lymphoma 10(BCL10)	-1.03937	6.18e-07	1.05e-05	23.2569	12.4087
422649	solute carrier family 4 (sodium bicarbonate cotransporter), member 4(SLC4A4)	1.38966	6.3e-07	1.07e-05	0.408497	1.03324
416051	actin related protein 2/3 complex, subunit 4, 20kDa(ARPC4)	0.842136	6.33e-07	1.08e-05	222.048	343.125
417470	SPT4 homolog, DSIF elongation factor subunit(SUPT4H1)	1.04602	6.54e-07	1.11e-05	91.5566	176.067
422093	phosphate cytidylyltransferase 2, ethanolamine(PCYT2)	1.02961	6.54e-07	1.11e-05	17.5399	34.8679
425468	ribosomal protein L9(RPL9)	1.02931	6.58e-07	1.11e-05	1116.48	2321.8
427896	histone cluster 1, H1.11R (similar to human histone cluster 1, class H1 genes)(HIST1H111R)	2.75226	6.61e-07	1.12e-05	0.496227	3.95909
425064	ash1 (absent, small, or homeotic)-like (Drosophila)(ASH1L)	-0.668518	6.75e-07	1.14e-05	14.0086	9.73707
424347	kinesin family member 14(KIF14)	-2.00653	6.84e-07	1.15e-05	1.38938	0.351096
395448	churchill domain containing 1(CHURC1)	1.08504	6.94e-07	1.17e-05	549.865	1001.94
100858873	dual specificity phosphatase 23(DUSP23)	1.4	6.97e-07	1.17e-05	3.19298	7.13696
107056507	NADH-ubiquinone oxidoreductase subunit 8-like(LOC107056507)	1.11291	7.18e-07	1.2e-05	47.4958	88.1136
395085	protein C inactivator of coagulation factors Va and VIIIa(PROC)	4.92568	7.27e-07	1.22e-05	0.0533296	1.36879
421228	anaphase promoting complex subunit 1(ANAPC1)	-0.696609	7.3e-07	1.22e-05	16.8375	10.4627
426764	minichromosome maintenance complex component 4(MCM4)	-1.13604	7.46e-07	1.24e-05	29.4383	13.0813
395440	leucine rich repeat containing 17(LRRC17)	2.57496	7.55e-07	1.26e-05	1.93716	11.9307
430484	complement component 5a receptor 1(C5AR1)	3.60951	7.57e-07	1.26e-05	0.0872186	1.10674
421408	S1 RNA binding domain 1(SRBD1)	-0.952871	7.65e-07	1.27e-05	11.8632	6.52298
423043	SET binding factor 2(SBF2)	-0.812514	7.66e-07	1.27e-05	11.9468	7.18619
424044	signal transducer and activator of transcription 1, 91kDa(STAT1)	-0.810431	7.64e-07	1.27e-05	19.3014	11.2085
421280	VPS54, GARP complex subunit(VPS54)	-0.884372	7.74e-07	1.28e-05	11.3252	6.35767
421226	BUB1 mitotic checkpoint serine/threonine kinase(BUB1)	-1.30686	7.81e-07	1.29e-05	23.2923	9.48212
430337	ectonucleoside triphosphate diphosphohydrolase 7(ENTPD7)	0.857093	7.79e-07	1.29e-05	19.862	32.5674
107053127	translation initiation factor IF-2-like(LOC107053127)	2.51409	7.94e-07	1.31e-05	0.348143	2.57028
416391	NADH:ubiquinone oxidoreductase subunit B6(NDUFB6)	1.02105	8.14e-07	1.34e-05	357.551	616.976
430442	6-phosphogluconolactonase(PGLS)	1.22555	8.13e-07	1.34e-05	38.9317	73.4877
769973	histone cluster 1, H2bf(HIST1H2BF)	1.27089	8.19e-07	1.35e-05	5.34435	13.4817
416506	mediator complex subunit 9(MED9)	0.622933	8.35e-07	1.37e-05	62.8733	94.317
423028	fatty acyl CoA reductase 1(FAR1)	-1.01932	8.35e-07	1.37e-05	21.0908	11.831
395081	TPX2, microtubule-associated(TPX2)	-1.20521	8.43e-07	1.38e-05	116.592	51.1546
101749299	uncharacterized LOC101749299(LOC101749299)	1.20286	8.43e-07	1.38e-05	11.1095	22.7083
418193	branched chain amino-acid transaminase 1, cytosolic(BCAT1)	-1.35334	8.53e-07	1.39e-05	39.523	16.7313
418572	mediator complex subunit 14(MED14)	-0.601247	8.47e-07	1.39e-05	11.3426	7.46019
107053928	uncharacterized LOC107053928(LOC107053928)	2.35335	8.51e-07	1.39e-05	2.1364	11.097
420346	ATPase family, AAA domain containing 2(ATAD2)	-1.24868	8.59e-07	1.4e-05	27.4325	12.5429
419923	fibroblast growth factor receptor substrate 3(FRS3)	0.713757	8.72e-07	1.42e-05	5.4346	8.58758
416749	cyclin F(CCNF)	-0.938921	8.82e-07	1.44e-05	24.6755	13.1067
422580	anthrax toxin receptor 2(ANTXR2)	0.969087	8.9e-07	1.45e-05	9.56028	19.4789
429525	minichromosome maintenance complex component 10(MCM10)	-1.0094	8.98e-07	1.46e-05	7.27221	3.86162
374040	diaphanous homolog 1 (Drosophila)(DIAPH1)	-0.947989	9.22e-07	1.5e-05	23.0194	12.4601
421754	general transcription factor IIIC subunit 6(GTF3C6)	1.19384	9.28e-07	1.5e-05	9.17657	22.8639
421758	methyltransferase like 24(METTL24)	3.9636	9.28e-07	1.5e-05	0.113526	1.87011
101748084	natterin-3-like(LOC101748084)	1.75146	9.26e-07	1.5e-05	0.710437	1.40703
423558	WD repeat and HMG-box DNA binding protein 1(WDHD1)	-1.04319	9.41e-07	1.52e-05	7.64695	3.84892
420997	Sec61 translocon beta subunit(SEC61B)	0.815663	9.49e-07	1.53e-05	427.763	722.871
425304	non-SMC condensin I complex subunit H(NCAPH)	-1.15285	9.64e-07	1.55e-05	17.5435	7.84698
424471	spindle assembly 6 homolog (C. elegans)(SASS6)	-1.08615	9.7e-07	1.56e-05	14.4321	6.44626
418001	ring-box 1, E3 ubiquitin protein ligase(RBX1)	0.710965	9.82e-07	1.57e-05	148.017	246.639
420984	solute carrier family 39 (zinc transporter), member 6(SLC39A6)	-0.955785	9.82e-07	1.57e-05	27.4763	14.7617
424474	amylo-alpha-1, 6-glucosidase, 4-alpha-glucanotransferase(AGL)	-0.871128	9.84e-07	1.58e-05	7.60505	4.18543
425416	ribosomal protein L30(RPL30)	1.17723	9.97e-07	1.59e-05	1167.43	2345.1
416984	citron rho-interacting serine/threonine kinase(CIT)	-1.27665	1.01e-06	1.6e-05	6.50382	2.63092
417048	tapasin(TPN)	1.01989	1e-06	1.6e-05	33.7549	68.6538
426266	gem nuclear organelle associated protein 6(GEMIN6)	-0.877231	1.01e-06	1.61e-05	46.4234	26.1861
426429	oxoglutarate (alpha-ketoglutarate) dehydrogenase (lipoamide)(OGDH)	-0.856291	1.03e-06	1.63e-05	61.3675	31.0708
770018	ribosomal protein L27a(RPL27A)	1.34481	1.07e-06	1.69e-05	1028.36	2434.49
419671	microtubule-actin crosslinking factor 1(MACF1)	-0.608636	1.09e-06	1.72e-05	11.4442	7.17465
427592	leucine-rich repeats and immunoglobulin-like domains 1(LRIG1)	0.964388	1.1e-06	1.74e-05	5.62273	10.6535
420025	tubulin, gamma 1(TUBG1)	-1.01503	1.13e-06	1.78e-05	119.365	52.7489
107052545	uncharacterized LOC107052545(LOC107052545)	2.17751	1.14e-06	1.78e-05	0.29185	1.25732
373951	S100 calcium binding protein A6(S100A6)	1.44246	1.15e-06	1.8e-05	2098.51	4557.68
424201	receptor-type tyrosine-protein phosphatase-like N-like(LOC424201)	1.22705	1.15e-06	1.8e-05	2.25127	4.53129
423628	methionine adenosyltransferase I, alpha(MAT1A)	-2.42473	1.17e-06	1.83e-05	45.5621	8.19102
427562	melanocortin 1 receptor(MC1R)	5.56037	1.18e-06	1.84e-05	0.0434287	1.99286
414829	CKLF-like MARVEL transmembrane domain containing 3(CMTM3)	0.67693	1.2e-06	1.88e-05	198.265	312.034
419059	C2 calcium-dependent domain containing 3(C2CD3)	-0.812592	1.21e-06	1.88e-05	3.12591	1.86956
424530	synapse defective 1, Rho GTPase, homolog 2 (C. elegans)(SYDE2)	-0.826447	1.21e-06	1.88e-05	5.88	2.9145
416530	uncharacterized LOC416530(LOC416530)	-1.12316	1.23e-06	1.9e-05	7.76555	3.70633
415467	elongation factor like GTPase 1(EFL1)	-0.905088	1.25e-06	1.94e-05	22.4859	13.2014
420216	solute carrier family 7 (amino acid transporter light chain, y+L system), member 7(SLC7A7)	3.32432	1.26e-06	1.94e-05	0.185757	1.83128
424922	leucine-rich repeats and calponin homology (CH) domain containing 3(LRCH3)	-0.899424	1.25e-06	1.94e-05	14.4691	7.75605
772097	CD226 molecule(CD226)	1.78426	1.25e-06	1.94e-05	0.35316	1.69252
418250	muskelin 1(MKLN1)	-0.608199	1.28e-06	1.97e-05	20.9964	14.6938
423050	nuclear receptor interacting protein 3(NRIP3)	6.76156	1.28e-06	1.97e-05	0.0117765	1.17526
100857214	tubulin alpha 4b(TUBA4B)	-1.54799	1.28e-06	1.97e-05	201.962	57.1872
107052491	gastrula zinc finger protein XlCGF57.1-like(LOC107052491)	1.23349	1.28e-06	1.97e-05	33.5861	66.9446
107054933	solute carrier family 25 member 34(SLC25A34)	6.48004	1.28e-06	1.97e-05	0	1.21529
415437	centrosomal protein 152kDa(CEP152)	-0.982244	1.29e-06	1.98e-05	3.88489	2.03397
418248	RNA binding motif protein 17(RBM17)	-0.546537	1.3e-06	1.99e-05	38.8835	27.4818
107053401	uncharacterized LOC107053401(LOC107053401)	1.18783	1.29e-06	1.99e-05	3.96322	8.88391
422621	polymerase (RNA) II (DNA directed) polypeptide B, 140kDa(POLR2B)	-0.454168	1.32e-06	2.02e-05	37.23	27.3865
772127	pleckstrin homology, MyTH4 and FERM domain containing H3(PLEKHH3)	-1.26897	1.33e-06	2.03e-05	29.8904	12.2128
395953	insulin-like growth factor 2 mRNA binding protein 1(IGF2BP1)	-1.37385	1.33e-06	2.04e-05	27.0417	9.58846
416738	SLX4 interacting protein(SLX4IP)	-1.13434	1.37e-06	2.09e-05	4.07151	1.81387
422788	replication factor C subunit 1(RFC1)	-0.852016	1.4e-06	2.13e-05	18.3707	10.6609
426385	serine/threonine kinase 35-like(LOC426385)	-0.932721	1.46e-06	2.21e-05	15.2453	7.3809
426773	eukaryotic translation initiation factor 4E binding protein 1(EIF4EBP1)	0.781393	1.46e-06	2.21e-05	240.964	382.217
396096	homeobox A9(HOXA9)	1.47775	1.5e-06	2.26e-05	12.8285	34.7869
415944	BRCA1 associated protein 1(BAP1)	0.743694	1.51e-06	2.27e-05	17.2817	27.6374
426994	lysine-rich nucleolar protein 1(KNOP1)	-0.874933	1.53e-06	2.29e-05	18.7407	11.6454
107056538	basic proline-rich protein-like(LOC107056538)	1.66443	1.53e-06	2.3e-05	0.844788	2.66179
421074	RIO kinase 3(RIOK3)	-0.73383	1.58e-06	2.36e-05	34.6842	21.504
426435	phosphoglucomutase 2(PGM2)	-0.892924	1.58e-06	2.37e-05	35.1215	20.14
415646	copine II(CPNE2)	2.55469	1.61e-06	2.4e-05	21.0603	118.907
416096	SHQ1, H/ACA ribonucleoprotein assembly factor(SHQ1)	-1.19001	1.61e-06	2.4e-05	10.1023	4.50737
421652	transmembrane protein 242(TMEM242)	0.901701	1.61e-06	2.4e-05	20.4606	36.1963
422526	ribosomal protein L34(RPL34)	1.14681	1.61e-06	2.4e-05	1376.35	2954.64
420948	growth factor receptor-bound protein 10(GRB10)	-0.955409	1.63e-06	2.42e-05	6.9142	3.93041
427185	protein kinase, AMP-activated, alpha 1 catalytic subunit(PRKAA1)	-0.721501	1.64e-06	2.43e-05	9.1003	5.66916
421059	lipin 2(LPIN2)	-0.722481	1.67e-06	2.48e-05	9.14502	5.62009
423305	G2/M-phase specific E3 ubiquitin protein ligase(G2E3)	-1.26512	1.68e-06	2.49e-05	9.90789	4.44848
417170	senataxin(SETX)	-0.668477	1.69e-06	2.5e-05	4.87408	3.12616
421628	nucleoporin 43kDa(NUP43)	-0.583955	1.7e-06	2.51e-05	25.7151	17.9017
378907	sphingomyelin synthase 1(SGMS1)	-0.759503	1.71e-06	2.52e-05	26.8629	16.2499
422497	polo like kinase 4(PLK4)	-1.11519	1.72e-06	2.53e-05	17.1101	7.87763
420651	zinc finger protein 385D(ZNF385D)	1.69636	1.73e-06	2.54e-05	0.389156	1.45037
422004	establishment of sister chromatid cohesion N-acetyltransferase 2(ESCO2)	-1.06601	1.75e-06	2.57e-05	7.32927	3.65546
107057624	chromosome 30 open reading frame, human C19orf43(C30H19orf43)	0.966236	1.75e-06	2.57e-05	107.885	189.277
417934	ADP ribosylation factor like GTPase 1(ARL1)	0.462744	1.76e-06	2.58e-05	86.0456	116.198
770718	tripartite motif-containing protein 39-like(LOC770718)	-1.79964	1.77e-06	2.6e-05	11.686	2.97461
771061	scavenger receptor class A, member 5 (putative)(SCARA5)	3.06814	1.78e-06	2.6e-05	0.446023	3.88965
396431	thyroid hormone receptor, beta(THRB)	-1.35748	1.82e-06	2.66e-05	21.7482	9.49882
416542	ribosomal protein L3-like(RPL3L)	3.32742	1.86e-06	2.72e-05	0.25251	3.33066
395203	SH3-domain GRB2-like 2(SH3GL2)	2.24392	1.87e-06	2.73e-05	2.01648	9.85899
396270	inner centromere protein antigens 135/155kDa(INCENP)	-0.841225	1.92e-06	2.8e-05	27.0374	13.0985
424078	NADH:ubiquinone oxidoreductase subunit B3(NDUFB3)	0.993853	1.94e-06	2.83e-05	176.301	354.235
422232	RAP2C, member of RAS oncogene family(RAP2C)	0.677758	1.96e-06	2.85e-05	59.5845	93.7179
374034	actin filament associated protein 1(AFAP1)	-1.41782	1.97e-06	2.87e-05	21.4107	8.32274
418236	parvin gamma(PARVG)	1.70464	2e-06	2.9e-05	1.30222	3.68604
107051793	uncharacterized LOC107051793(LOC107051793)	2.33905	2e-06	2.9e-05	0.343807	1.01777
107055878	acid-sensing ion channel 1-like(LOC107055878)	2.71749	2.05e-06	2.96e-05	0.427442	2.10652
396313	fibroblast growth factor 8 (androgen-induced)(FGF8)	5.22699	2.08e-06	3e-05	0.0999182	1.2299
374053	ribosomal protein S17(RPS17)	1.37961	2.12e-06	3.06e-05	1612.79	3652.96
100858951	phytanoyl-CoA dioxygenase domain-containing protein 1-like(LOC100858951)	2.46716	2.17e-06	3.13e-05	0.952511	5.16799
424983	epithelial cell transforming 2(ECT2)	-1.48464	2.19e-06	3.15e-05	17.2461	6.33544
107054403	uncharacterized LOC107054403(LOC107054403)	2.58667	2.2e-06	3.15e-05	0.18688	1.49665
418376	transcription termination factor, RNA polymerase II(TTF2)	-0.781587	2.25e-06	3.23e-05	12.4256	7.34286
100858989	carbonic anhydrase XIII(CA13)	1.62466	2.33e-06	3.32e-05	0.488028	1.64208
107054666	uncharacterized LOC107054666(LOC107054666)	1.07504	2.33e-06	3.32e-05	0.742503	1.63563
426499	karyopherin subunit beta 1(KPNB1)	-0.717496	2.33e-06	3.33e-05	147.555	87.0702
101750199	paralemmin(PALM)	1.98146	2.35e-06	3.34e-05	1.61324	5.61683
417186	G protein-coupled receptor 107(GPR107)	-0.542355	2.39e-06	3.39e-05	20.4362	15.2122
429030	myosin-X-like(MYO10L)	-0.749943	2.4e-06	3.4e-05	16.7011	9.8352
419563	interferon-induced guanylate-binding protein 1-like(LOC419563)	-1.57684	2.42e-06	3.43e-05	3.71734	1.03526
769472	poly (ADP-ribose) polymerase family, member 6(PARP6)	0.893081	2.44e-06	3.46e-05	4.18894	7.74772
417382	G protein pathway suppressor 1(GPS1)	-0.700246	2.46e-06	3.49e-05	34.9861	21.4486
416446	protein kinase, cAMP-dependent, regulatory, type I, beta(PRKAR1B)	1.23181	2.47e-06	3.5e-05	2.59041	6.90704
423290	RAS guanyl releasing protein 1 (calcium and DAG-regulated)(RASGRP1)	-0.901805	2.49e-06	3.52e-05	9.75261	5.34787
417806	solute carrier family 38 member 1(SLC38A1)	-0.677877	2.51e-06	3.54e-05	44.8996	28.5254
770364	golgi-associated PDZ and coiled-coil motif containing(GOPC)	-0.883855	2.53e-06	3.56e-05	18.0725	10.7985
100526758	oligosaccharyltransferase complex subunit 4, non-catalytic(OST4)	1.24674	2.55e-06	3.59e-05	753.491	1619.2
419406	cell division cycle 2-like 1 (PITSLRE proteins)(CDC2L1)	-0.903157	2.57e-06	3.61e-05	17.4289	9.6639
100861584	solute carrier family 6 (neurotransmitter transporter, creatine), member 8(SLC6A8)	0.813175	2.57e-06	3.61e-05	64.945	103.635
422345	acyl-CoA synthetase long-chain family member 4(ACSL4)	-1.31134	2.61e-06	3.66e-05	33.2105	14.4679
422555	WW and C2 domain containing 2(WWC2)	-1.00336	2.63e-06	3.68e-05	7.8848	3.79904
423763	NADH:ubiquinone oxidoreductase subunit B8(NDUFB8)	0.675897	2.74e-06	3.81e-05	266.038	410.773
421607	kinesin family member 18A(KIF18A)	-1.57659	2.76e-06	3.84e-05	14.1943	4.93982
423029	BTB domain containing 10(BTBD10)	-0.71325	2.77e-06	3.84e-05	20.3523	12.9076
395263	diazepam binding inhibitor (GABA receptor modulator, acyl-CoA binding protein)(DBI)	0.666451	2.77e-06	3.85e-05	239.243	400.174
428359	valosin containing protein (p97)/p47 complex interacting protein 1(VCPIP1)	-1.05414	2.78e-06	3.85e-05	6.7008	3.34333
415668	alanyl-tRNA synthetase(AARS)	-0.814033	2.79e-06	3.86e-05	234.364	127.104
419000	mediator complex subunit 17(MED17)	-0.53482	2.79e-06	3.86e-05	30.9653	22.2097
395818	cathepsin K(CTSK)	1.0036	2.84e-06	3.92e-05	169.928	327.576
421274	centrosomal protein 68kDa(CEP68)	-0.790826	2.84e-06	3.92e-05	12.8162	6.61861
422842	WD repeat domain 1(WDR1)	-0.825432	2.86e-06	3.94e-05	147.576	89.0341
417530	ligase III, DNA, ATP-dependent(LIG3)	-0.703425	2.9e-06	3.99e-05	17.2824	10.8002
422548	centromere protein U(CENPU)	-1.40353	2.93e-06	4.02e-05	12.0568	5.09701
419759	zinc finger and BTB domain containing 16(ZBTB16)	-1.96473	2.95e-06	4.04e-05	5.3691	1.5005
420129	interferon, gamma-inducible protein 30(IFI30)	2.29179	2.95e-06	4.04e-05	11.8784	34.3426
768380	kinesin family member 20B(KIF20B)	-1.43344	2.95e-06	4.04e-05	1.66146	0.736485
395347	matrix-remodelling associated 8(MXRA8)	1.3287	2.99e-06	4.09e-05	158.11	415.145
107049267	glycine N-acyltransferase-like protein 3(LOC107049267)	2.07847	3e-06	4.09e-05	0.230536	1.0794
374189	malic enzyme 1, NADP(+)-dependent, cytosolic(ME1)	1.81316	3.01e-06	4.1e-05	0.416378	1.94839
395390	retinoblastoma binding protein 7(RBBP7)	-0.817174	3.01e-06	4.1e-05	22.5108	13.3579
422382	ring finger protein 128(RNF128)	2.25748	3.01e-06	4.1e-05	0.462048	2.04666
427655	basic helix-loop-helix family, member a15(BHLHA15)	1.01113	3.06e-06	4.16e-05	132.658	258.736
417725	protein tyrosine phosphatase, non-receptor type 12(PTPN12)	-0.791546	3.08e-06	4.19e-05	17.0344	10.6402
416492	BUD31 homolog(BUD31)	0.531412	3.09e-06	4.2e-05	119.292	170.422
772158	heat shock protein 30C-like(LOC772158)	5.97427	3.26e-06	4.42e-05	0.0348674	1.72117
420883	tubulin, beta 2B class IIb(TUBB2B)	-1.27783	3.31e-06	4.49e-05	50.1166	18.0125
418537	solute carrier family 37 (glucose-6-phosphate transporter), member 1(SLC37A1)	-0.909806	3.36e-06	4.55e-05	6.07766	3.29549
100859600	chromosome 3 open reading frame 33(C3orf33)	1.41073	3.38e-06	4.57e-05	2.20319	5.22189
771123	transmembrane protein 167B(TMEM167B)	0.91262	3.4e-06	4.6e-05	114.377	181.778
107055276	uncharacterized LOC107055276(LOC107055276)	1.92911	3.41e-06	4.61e-05	0.985939	3.21923
422038	farnesyl-diphosphate farnesyltransferase 1(FDFT1)	-1.53513	3.47e-06	4.67e-05	51.0211	16.0784
421976	splicing factor 3b subunit 6(SF3B6)	0.5108	3.47e-06	4.68e-05	71.8164	102.816
395916	NME/NM23 nucleoside diphosphate kinase 2(NME2)	1.47641	3.48e-06	4.69e-05	1805.45	4848.44
424107	Ras association (RalGDS/AF-6) and pleckstrin homology domains 1(RAPH1)	-0.887364	3.56e-06	4.78e-05	24.1055	11.3892
107051797	atherin-like(LOC107051797)	1.13257	3.57e-06	4.8e-05	80.369	178.854
417255	tubulin, beta 4B class IVb(TUBB4B)	-1.45964	3.58e-06	4.81e-05	190.135	64.5279
107049454	microtubule-associated serine/threonine-protein kinase 1-like(LOC107049454)	1.66131	3.61e-06	4.84e-05	4.55087	11.939
422202	acidic repeat containing(ACRC)	-1.23946	3.62e-06	4.86e-05	10.0173	4.40958
420555	RNA binding motif protein 48(RBM48)	-0.816771	3.67e-06	4.91e-05	2.8978	1.61003
419613	R-spondin 1(RSPO1)	4.25717	3.7e-06	4.94e-05	0.196904	4.00863
425224	phospholipase C epsilon 1(PLCE1)	-1.00269	3.7e-06	4.94e-05	7.3345	3.84056
422014	centromere protein O(CENPO)	-1.35233	3.71e-06	4.95e-05	14.9047	5.34636
100858473	VIP36-like protein-like(LOC100858473)	-0.792456	3.73e-06	4.98e-05	22.4582	11.65
396023	dickkopf WNT signaling pathway inhibitor 3(DKK3)	3.46056	3.74e-06	4.99e-05	1.21952	12.6573
396530	ATPase, Na+/K+ transporting, alpha 1 polypeptide(ATP1A1)	-0.754135	3.79e-06	5.04e-05	72.7272	42.8207
107052884	uncharacterized LOC107052884(LOC107052884)	1.83539	3.79e-06	5.04e-05	1.38272	4.09953
424973	mitofusin 1(MFN1)	-0.557978	3.94e-06	5.23e-05	33.1692	23.2519
422230	interleukin 13 receptor, alpha 1(IL13RA1)	1.87925	3.99e-06	5.29e-05	1.6815	6.66086
423814	insulin-degrading enzyme(IDE)	-0.9216	3.99e-06	5.29e-05	28.2365	16.4505
419449	kinesin family member 1B(KIF1B)	-1.12233	4.1e-06	5.41e-05	43.0575	20.3775
422477	ribosomal protein S3A(RPS3A)	1.12178	4.11e-06	5.42e-05	1599.46	3527.65
395135	NUF2, NDC80 kinetochore complex component(NUF2)	-0.944543	4.13e-06	5.43e-05	31.9052	16.8512
107057371	ankyrin repeat domain 39(ANKRD39)	2.04522	4.14e-06	5.45e-05	8.07495	23.3813
418012	mitochondrial elongation factor 1(MIEF1)	-0.521064	4.22e-06	5.53e-05	10.5404	7.59343
404531	RNA binding motif protein 12(RBM12)	-1.18792	4.29e-06	5.62e-05	32.4703	15.5174
107055391	mediator complex subunit 29(MED29)	1.07401	4.41e-06	5.75e-05	86.3951	160.042
415783	glucose-6-phosphate isomerase(GPI)	-0.846672	4.45e-06	5.8e-05	402.545	216.678
419889	tetraspanin 2(TSPAN2)	-0.996955	4.46e-06	5.81e-05	19.2684	10.5117
424415	xenotropic and polytropic retrovirus receptor 1(XPR1)	0.690242	4.49e-06	5.84e-05	22.6869	35.656
422646	G-rich RNA sequence binding factor 1(GRSF1)	-0.591297	4.5e-06	5.86e-05	73.4579	46.1347
429809	arf-GAP with SH3 domain, ANK repeat and PH domain-containing protein 3-like(LOC429809)	0.88579	4.53e-06	5.88e-05	3.41275	6.01927
418044	ras-related C3 botulinum toxin substrate 2 (rho family, small GTP binding protein Rac2)(RAC2)	2.04099	4.55e-06	5.9e-05	0.530049	2.24051
418482	listerin E3 ubiquitin protein ligase 1(LTN1)	-0.837467	4.62e-06	5.98e-05	10.2387	6.4201
416156	C1q and tumor necrosis factor related protein 2(C1QTNF2)	2.6978	4.72e-06	6.09e-05	2.87301	18.5643
415771	rhophilin, Rho GTPase binding protein 2(RHPN2)	-1.18669	4.79e-06	6.17e-05	4.92903	2.29297
421595	cleavage stimulation factor, 3' pre-RNA, subunit 3(CSTF3)	0.649418	4.79e-06	6.17e-05	13.5815	21.9146
395641	hydroxysteroid (17-beta) dehydrogenase 1(HSD17B1)	2.99512	4.81e-06	6.19e-05	0.233761	1.63132
417957	histone cluster 1, H2B-V (similar to human histone cluster 1, class H2B)(HIST1H2B5)	1.80135	4.84e-06	6.21e-05	3.05896	7.79631
423626	exosome component 3(EXOSC3)	-1.18102	5.04e-06	6.45e-05	34.8993	13.5157
423197	diacylglycerol kinase, zeta(DGKZ)	0.674688	5.06e-06	6.47e-05	6.47248	9.58272
107054574	uncharacterized LOC107054574(LOC107054574)	1.46011	5.12e-06	6.53e-05	0.56375	1.39702
417818	MON2 homolog (S. cerevisiae)(MON2)	-0.936063	5.13e-06	6.54e-05	15.758	8.77728
417480	Williams-Beuren syndrome chromosome region 17(WBSCR17)	1.67275	5.15e-06	6.56e-05	21.5234	69.2321
418118	NADH dehydrogenase (ubiquinone) 1 beta subcomplex, 2, 8kDa(NDUFB2)	1.13064	5.25e-06	6.67e-05	185.572	359.6
417507	uncharacterized LOC417507(LOC417507)	1.60668	5.27e-06	6.68e-05	0.688611	2.38144
420828	DEK proto-oncogene(DEK)	-0.936647	5.27e-06	6.68e-05	56.2363	33.4801
418760	ankyrin repeat domain 10(ANKRD10)	1.0797	5.31e-06	6.73e-05	8.27133	21.4714
417792	periphilin 1(PPHLN1)	-0.918268	5.36e-06	6.78e-05	8.13208	4.52538
415935	Fanconi anemia complementation group D2(FANCD2)	-0.99705	5.39e-06	6.81e-05	8.93201	4.61981
427396	DDB1 and CUL4 associated factor 12(DCAF12)	0.580321	5.39e-06	6.81e-05	7.83001	12.1311
427908	C1q and tumor necrosis factor related protein 6(C1QTNF6)	2.78075	5.41e-06	6.83e-05	0.240348	1.54073
107055309	uncharacterized LOC107055309(LOC107055309)	3.12739	5.45e-06	6.87e-05	0.146897	2.68052
420051	cortexin 1(CTXN1)	1.82776	5.5e-06	6.92e-05	5.26032	16.3302
395246	serine/threonine-protein kinase receptor(ATVR1)	0.66858	5.58e-06	7.02e-05	109.103	180.74
420524	Ras suppressor protein 1(RSU1)	1.05454	5.58e-06	7.02e-05	109.562	225.439
421499	centrosomal protein 170kDa(CEP170)	-0.75496	5.63e-06	7.07e-05	26.4022	16.4429
424710	DEP domain containing 1(DEPDC1)	-1.13154	5.66e-06	7.09e-05	14.2286	7.16033
422440	N(alpha)-acetyltransferase 15, NatA auxiliary subunit(NAA15)	-0.836311	5.68e-06	7.11e-05	50.2543	31.001
776097	F-box protein 39(FBXO39)	-1.17102	5.76e-06	7.21e-05	6.48383	2.64936
396172	cyclin A2(CCNA2)	-1.17374	5.8e-06	7.26e-05	82.2366	36.0495
420272	eukaryotic translation initiation factor 3 subunit E(EIF3E)	0.738121	5.81e-06	7.27e-05	234.484	416.21
417837	cullin-associated and neddylation-dissociated 1(CAND1)	-0.84797	5.83e-06	7.29e-05	42.9006	25.1723
424615	MOB1, Mps One Binder kinase activator-like 2C (yeast)(MOBKL2C)	1.12301	5.85e-06	7.31e-05	6.92634	13.6029
100859595	RNA binding motif protein 15(RBM15)	-0.879448	5.95e-06	7.42e-05	8.10072	4.47345
395577	neurogenin 2(NEUROG2)	6.4063	6e-06	7.46e-05	0.0233528	1.35224
417745	selenoprotein O(SELO)	-0.902158	5.98e-06	7.46e-05	8.12155	4.47698
420811	thioredoxin like 4A(TXNL4A)	0.664766	6.02e-06	7.49e-05	25.435	36.093
421168	lysine (K)-specific demethylase 5B(KDM5B)	0.918352	6.07e-06	7.53e-05	15.3195	27.7561
415950	BTG family, member 3(BTG3)	1.15228	6.16e-06	7.64e-05	5.79728	11.6549
430516	ligase I, DNA, ATP-dependent(LIG1)	-1.13158	6.16e-06	7.64e-05	37.8468	16.0871
423846	Rho GTPase activating protein 19(ARHGAP19)	-1.14032	6.23e-06	7.71e-05	20.1207	8.88489
418476	junctional adhesion molecule 2(JAM2)	3.9238	6.25e-06	7.73e-05	0.0606274	1.46459
107051859	pituitary tumor-transforming 1 interacting protein(PTTG1IP)	0.870212	6.29e-06	7.78e-05	117.58	186.41
416010	inositol hexakisphosphate kinase 2(IP6K2)	0.702829	6.35e-06	7.84e-05	12.0784	19.3411
427672	glutamyl-tRNA synthetase 2, mitochondrial(EARS2)	-0.718582	6.35e-06	7.84e-05	16.0643	10.261
419644	penta-EF-hand domain containing 1(PEF1)	0.747215	6.38e-06	7.86e-05	26.3435	40.2207
428080	cyclin-dependent kinase 8(CDK8)	-0.740325	6.45e-06	7.94e-05	14.4628	9.44135
421698	ribosomal protein S12(RPS12)	1.17159	6.59e-06	8.09e-05	2501.25	5089.71
418867	PHD finger protein 11(PHF11)	-0.783952	6.66e-06	8.17e-05	8.991	5.22555
422384	PAS domain containing 1(PASD1)	-1.11458	6.66e-06	8.17e-05	4.98318	2.20691
396447	peptidylprolyl isomerase B (cyclophilin B)(PPIB)	0.843898	6.7e-06	8.2e-05	686.046	1136.93
428942	mitochondrial calcium uniporter(MCU)	-1.28151	6.72e-06	8.23e-05	30.5962	12.0918
374031	notch 2(NOTCH2)	-0.960398	6.78e-06	8.28e-05	56.8184	28.177
415620	protein arginine methyltransferase 7(PRMT7)	-0.589507	6.81e-06	8.3e-05	19.3936	12.6161
418517	phosphatidylinositol glycan anchor biosynthesis class P(PIGP)	0.509953	6.82e-06	8.3e-05	33.3224	50.1167
374244	ATPase, Ca++ transporting, plasma membrane 1(ATP2B1)	-1.17575	6.89e-06	8.39e-05	10.0211	4.80561
772263	scavenger receptor class F, member 2(SCARF2)	0.992542	7e-06	8.51e-05	95.3241	171.289
396400	RPL26L1(ribosomal protein L26 like 1)	1.38538	7.03e-06	8.53e-05	1731.49	4152.16
421799	MMS22 like, DNA repair protein(MMS22L)	-0.715131	7.33e-06	8.88e-05	5.666	3.58071
395459	endothelin converting enzyme 1(ECE1)	-0.551617	7.42e-06	8.97e-05	20.9784	13.2571
416721	CSRP2 binding protein(CSRP2BP)	-0.703875	7.45e-06	8.99e-05	9.52064	5.96188
418149	coiled-coil domain containing 77(CCDC77)	-0.985415	7.44e-06	8.99e-05	7.57454	4.15469
100858582	RAB25, member RAS oncogene family(RAB25)	3.51834	7.54e-06	9.09e-05	0.156303	1.40489
420374	zinc finger protein 777(LOC420374)	0.613734	7.55e-06	9.1e-05	46.7346	69.7959
417221	ubiquitin related modifier 1(URM1)	1.43378	7.59e-06	9.11e-05	75.0274	176.366
419549	zinc finger protein 593(ZNF593)	1.71765	7.58e-06	9.11e-05	58.4377	176.18
420063	RAB11B, member RAS oncogene family(RAB11B)	0.667357	7.57e-06	9.11e-05	95.823	154.995
423521	MNAT CDK-activating kinase assembly factor 1(MNAT1)	-0.591719	7.58e-06	9.11e-05	27.941	18.0984
100857874	ring finger protein 43(RNF43)	3.86985	7.59e-06	9.12e-05	0.259548	3.71597
373917	lectin, galactoside-binding, soluble, 3(LGALS3)	2.20528	7.62e-06	9.14e-05	5.88078	25.6707
776599	M-phase specific PLK1 interacting protein(MPLKIP)	-1.08203	7.63e-06	9.14e-05	12.3221	5.62439
428899	centrosomal protein 128kDa(CEP128)	-0.899747	7.67e-06	9.18e-05	1.97242	0.986648
421610	utrophin(UTRN)	-1.05431	7.73e-06	9.26e-05	18.7374	9.90823
426278	translocase of outer mitochondrial membrane 40 like(TOMM40L)	0.922171	7.75e-06	9.26e-05	108.834	187.387
415350	reticulocalbin 2(RCN2)	0.491062	7.87e-06	9.4e-05	129.244	194.578
423116	protein phosphatase 6, regulatory subunit 3(PPP6R3)	-0.809261	7.91e-06	9.43e-05	18.8514	11.1495
423647	DnaJ heat shock protein family (Hsp40) member C12(DNAJC12)	1.64328	7.92e-06	9.44e-05	2.48392	9.67724
395274	Fas cell surface death receptor(FAS)	-1.03179	7.97e-06	9.49e-05	60.4917	29.6733
107053801	uncharacterized LOC107053801(LOC107053801)	-1.75939	8e-06	9.51e-05	2.06164	0.421262
415938	testis expressed 264(TEX264)	0.811459	8.02e-06	9.53e-05	41.2964	63.2634
423287	katanin regulatory subunit B1 like 1(KATNBL1)	-0.78841	8.06e-06	9.56e-05	11.921	7.48744
416495	ATP synthase, H+ transporting, mitochondrial Fo complex, subunit F2(ATP5J2)	0.835311	8.09e-06	9.57e-05	362.786	590.82
418535	ubiquitin associated and SH3 domain containing A(UBASH3A)	-1.81701	8.08e-06	9.57e-05	7.3771	2.01584
100859744	RasGEF domain family, member 1B(RASGEF1B)	2.82079	8.11e-06	9.59e-05	0.427343	3.49686
770257	carbohydrate (N-acetylglucosamine 6-O) sulfotransferase 6(CHST6)	1.11885	8.3e-06	9.8e-05	2.11675	3.40064
100858798	nicotinamide riboside kinase 2-like(LOC100858798)	-1.39709	8.33e-06	9.82e-05	5.95149	2.30197
101752009	kaptin (actin binding protein)(KPTN)	1.04114	8.33e-06	9.82e-05	5.29447	9.35329
768449	coagulation factor II thrombin receptor like 2(F2RL2)	1.83087	8.37e-06	9.86e-05	4.94097	17.3905
101750586	interleukin-17 receptor C-like(LOC101750586)	2.60708	8.42e-06	9.9e-05	0.201267	1.51636
423756	paired-like homeodomain 3(PITX3)	1.07074	8.58e-06	0.000100685	1.81959	3.40391
419928	cyclin D3(CCND3)	-0.476912	8.68e-06	0.000101612	38.3072	26.5792
395449	RAD54 homolog B (S. cerevisiae)(RAD54B)	-1.44153	8.79e-06	0.000102788	8.92441	3.60525
107052979	uncharacterized LOC107052979(LOC107052979)	-2.41694	8.79e-06	0.000102788	2.5286	0.423358
418158	interleukin 17 receptor A(IL17RA)	0.421864	8.83e-06	0.000103162	22.9479	30.8899
423894	soc-2 suppressor of clear homolog (C. elegans)(SHOC2)	-0.873023	9.23e-06	0.000107509	9.60277	5.64336
428164	phospholipid transfer protein(PLTP)	2.66965	9.26e-06	0.000107713	2.64333	16.6177
418685	ATPase, class V, type 10A(ATP10A)	-1.16244	9.33e-06	0.000108368	10.4912	4.61887
425536	extra spindle pole bodies like 1, separase(ESPL1)	-1.21115	9.41e-06	0.000109105	14.1763	5.32498
417904	centrosomal protein 83kDa(CEP83)	-0.944869	9.45e-06	0.000109468	4.00897	1.99555
416275	ribosomal protein S14(RPS14)	1.21487	9.52e-06	0.000110208	887.63	1871.3
107054975	deoxyguanosine kinase(DGUOK)	1.58624	9.71e-06	0.000112368	30.313	80.2359
373972	PRP40 pre-mRNA processing factor 40 homolog A (S. cerevisiae)(PRPF40A)	-0.567626	9.8e-06	0.000113213	45.0669	30.4834
415339	Src homology 2 domain containing F(SHF)	-0.610015	9.88e-06	0.000114023	18.0163	11.8088
419263	stathmin-like 3(STMN3)	2.23618	9.92e-06	0.000114378	0.52966	2.3263
423878	STE20-like kinase(SLK)	-1.06591	9.94e-06	0.000114567	21.8968	11.1831
420890	GDP-mannose 4,6-dehydratase(GMDS)	0.722858	1e-05	0.000115219	50.0751	79.5599
424164	kelch repeat and BTB (POZ) domain containing 10(KBTBD10)	1.74577	1e-05	0.000115592	0.2329	1.02979
422424	carboxypeptidase E(CPE)	1.24404	1.02e-05	0.000117426	10.3728	24.6043
775978	TM2 domain containing 1(TM2D1)	1.01215	1.03e-05	0.000117855	9.68434	21.8456
419081	ribonucleotide reductase catalytic subunit M1(RRM1)	-0.979707	1.04e-05	0.000119204	123.233	61.1003
419964	mitogen-activated protein kinase kinase kinase 14(MAP3K14)	-0.758474	1.04e-05	0.000119204	17.2494	9.93778
418077	KIAA1033(KIAA1033)	-0.722927	1.05e-05	0.000120034	7.14778	4.49443
424123	CWC22 homolog, spliceosome-associated protein(CWC22)	-0.719284	1.05e-05	0.000120612	20.224	13.3452
395976	glutathione S-transferase mu 2 (muscle)(GSTM2)	1.11798	1.06e-05	0.000120733	28.3687	53.9739
396334	transcription factor 12(TCF12)	0.990157	1.09e-05	0.000124215	335.951	695.464
424299	speckle-type POZ protein-like(SPOPL)	-1.05774	1.1e-05	0.000125793	21.2879	10.9287
395555	MRE11 homolog A, double strand break repair nuclease(MRE11A)	-0.71214	1.11e-05	0.000125838	25.4907	16.9231
396165	bone morphogenetic protein 4(BMP4)	6.74428	1.12e-05	0.000127602	0.0152761	1.06333
422642	SDA1 domain containing 1(SDAD1)	-0.752109	1.12e-05	0.000127695	25.0851	14.9658
107056273	early B-cell factor 4(EBF4)	1.14421	1.12e-05	0.000127695	20.1033	37.9394
395257	core-binding factor, beta subunit(CBFB)	1.32516	1.13e-05	0.000127932	52.0273	136.861
423158	peptidase domain containing associated with muscle regeneration 1(PAMR1)	2.61939	1.14e-05	0.00012911	1.43006	10.205
423980	PMS1 homolog 1, mismatch repair system component(PMS1)	-0.633008	1.15e-05	0.000130178	10.3601	6.93317
419866	ATP synthase, H+ transporting, mitochondrial Fo complex subunit B1(ATP5F1)	0.443971	1.16e-05	0.000131458	367.882	498.377
420254	antizyme inhibitor 1(AZIN1)	-0.676818	1.17e-05	0.000131564	84.7217	53.2136
771869	F-box and leucine-rich repeat protein 20(FBXL20)	0.772203	1.17e-05	0.000131999	10.1521	16.4731
770701	kelch-like family member 25(KLHL25)	-1.72272	1.18e-05	0.000132896	3.25024	0.863319
420356	mitochondrial ribosomal protein L13(MRPL13)	0.746704	1.18e-05	0.000133162	71.5701	130.171
417941	Rho GDP dissociation inhibitor (GDI) beta(ARHGDIB)	0.573534	1.21e-05	0.000135619	53.1379	72.5255
424978	NADH:ubiquinone oxidoreductase subunit B5(NDUFB5)	0.850911	1.22e-05	0.00013705	146.407	250.329
428078	ubiquitin specific peptidase 12(USP12)	-1.47	1.22e-05	0.000137079	2.14351	1.14701
428122	THAP domain containing 12(THAP12)	-0.91404	1.23e-05	0.000137814	6.69754	3.87855
378895	syntaxin 2(STX2)	-0.979232	1.24e-05	0.000138399	36.4129	20.8176
422644	UTP3, small subunit processome component homolog (S. cerevisiae)(UTP3)	-0.42031	1.24e-05	0.000138691	44.2529	34.1963
107052853	uncharacterized LOC107052853(LOC107052853)	1.56245	1.24e-05	0.000138691	8.72029	27.2247
420399	synaptosomal-associated protein, 47kDa(SNAP47)	0.82505	1.26e-05	0.000140175	3.79782	7.34221
396446	ATPase, Ca++ transporting, cardiac muscle, slow twitch 2(ATP2A2)	-0.749546	1.26e-05	0.000140445	40.5523	24.4391
373911	protein tyrosine phosphatase, receptor type O(PTPRO)	2.81496	1.27e-05	0.000140972	0.170785	1.15899
771510	NADH:ubiquinone oxidoreductase subunit S5(NDUFS5)	0.894321	1.28e-05	0.000141572	62.1641	110.762
421864	Mab-21 domain containing 1(MB21D1)	-1.05607	1.29e-05	0.000142952	4.43769	2.22046
107052719	uncharacterized LOC107052719(LOC107052719)	0.744873	1.29e-05	0.000143303	1916.27	3226.48
101749931	lens intrinsic membrane protein 2(LIM2)	2.88452	1.31e-05	0.000145047	0.162438	1.13733
416677	nuclear respiratory factor 1(NRF1)	0.989791	1.33e-05	0.000146713	5.89802	7.3539
417811	RNA polymerase II associated protein 3(RPAP3)	-0.710337	1.34e-05	0.000147851	21.4856	15.1619
100859394	methyltransferase like 23(METTL23)	-1.15536	1.34e-05	0.000147991	16.6825	7.84871
421145	YTH domain family, member 3(YTHDF3)	-0.682933	1.35e-05	0.000148193	18.4428	11.3766
422699	PDZ and LIM domain 5(PDLIM5)	-1.17376	1.35e-05	0.000148193	75.5054	36.8863
769492	NADH:ubiquinone oxidoreductase core subunit S8(NDUFS8)	0.974439	1.36e-05	0.000149428	67.4229	113.891
426787	golgin A7(GOLGA7)	0.577009	1.38e-05	0.000150822	55.1251	83.8296
421947	neuroblastoma amplified sequence(NBAS)	-0.83186	1.4e-05	0.000153478	7.72174	4.27482
422502	jade family PHD finger 1(JADE1)	-1.39065	1.41e-05	0.000153997	10.9941	3.86543
107054363	alpha/beta hydrolase domain-containing protein 14B-like(LOC107054363)	1.4786	1.43e-05	0.000156335	4.59306	13.0622
421375	lysophosphatidylglycerol acyltransferase 1(LPGAT1)	-0.635586	1.43e-05	0.00015653	14.3046	9.61938
415526	spastic paraplegia 21 (autosomal recessive, Mast syndrome)(SPG21)	0.566722	1.44e-05	0.000156569	34.2948	52.6611
415968	ISY1 splicing factor homolog (S. cerevisiae)(ISY1)	-0.575807	1.44e-05	0.000156965	20.7052	14.7032
770134	gonadotropin releasing hormone 1(GNRH1)	6.16374	1.44e-05	0.000156965	0	1.48903
426074	ADP ribosylation factor like GTPase 6 interacting protein 5(ARL6IP5)	0.587266	1.44e-05	0.000157227	93.8513	143.077
417520	cytochrome p450 oxidoreductase(POR)	0.719872	1.45e-05	0.000157927	47.5773	72.6384
378896	telomeric repeat binding factor (NIMA-interacting) 1(TERF1)	-0.91952	1.46e-05	0.000158386	12.1548	7.02457
107054771	N-alpha-acetyltransferase 38, NatC auxiliary subunit-like(LOC107054771)	0.923123	1.46e-05	0.000158592	16.4879	22.2226
422370	NFKB repressing factor(NKRF)	-1.04091	1.47e-05	0.000159194	24.7004	12.0645
421392	cytochrome c oxidase subunit VIIa polypeptide 2 like(COX7A2L)	0.484521	1.48e-05	0.000160275	67.5829	94.5835
101750986	immediate early response 5(IER5)	1.31037	1.49e-05	0.000161293	47.166	107.765
416227	HIG1 hypoxia inducible domain family, member 2A(HIGD2A)	1.42575	1.51e-05	0.000163195	134.493	283.82
422115	ATP synthase, H+ transporting, mitochondrial Fo complex subunit D(ATP5H)	0.605248	1.51e-05	0.000163371	274.944	395.919
101748332	CD164 molecule like 2(CD164L2)	1.52667	1.52e-05	0.000163738	2.78614	7.04199
770910	general transcription factor IIA 2(GTF2A2)	0.528647	1.54e-05	0.000165592	49.8722	73.8507
424777	ATR serine/threonine kinase(ATR)	-1.12875	1.54e-05	0.00016569	6.61161	3.06244
395343	defender against cell death 1(DAD1)	0.691578	1.56e-05	0.00016819	473.383	727.365
107055871	rho GTPase-activating protein 28-like(LOC107055871)	1.91212	1.56e-05	0.00016819	0.805167	3.15375
425231	zinc and ring finger 1, E3 ubiquitin protein ligase(ZNRF1)	0.870617	1.57e-05	0.000168905	46.5424	82.2147
427469	excision repair cross-complementation group 6 like 2(ERCC6L2)	-0.76282	1.58e-05	0.000169833	2.64128	1.55299
769729	uncharacterized LOC769729(LOC769729)	1.63913	1.6e-05	0.00017193	22.076	67.544
101750513	mitogen-activated protein kinase kinase kinase 12-like(LOC101750513)	1.00084	1.61e-05	0.000172173	4.10893	8.06087
423097	MOB kinase activator 2(MOB2)	0.625968	1.61e-05	0.000172878	37.7344	56.164
415489	TOPBP1-interacting checkpoint and replication regulator(TICRR)	-1.2906	1.62e-05	0.00017366	10.2349	4.38529
424754	polymerase (RNA) II subunit D(POLR2D)	0.674104	1.63e-05	0.000174178	34.4858	52.3457
427431	retinoic acid induced 14(RAI14)	-1.24843	1.63e-05	0.000174187	54.7493	24.0378
396185	CCAAT/enhancer binding protein (C/EBP), beta(CEBPB)	-1.45855	1.65e-05	0.000175664	43.7273	13.87
422162	oligophrenin 1(OPHN1)	0.720854	1.66e-05	0.000177336	5.06208	8.27864
107055282	uncharacterized LOC107055282(LOC107055282)	1.85939	1.66e-05	0.000177336	0.258512	1.4539
395357	centromere protein F(CENPF)	-2.14892	1.67e-05	0.000177616	4.67063	1.1294
777443	WD repeat domain 83 opposite strand(WDR83OS)	1.15553	1.68e-05	0.000178908	198.33	349.56
548628	sirtuin 2(SIRT2)	0.80406	1.68e-05	0.000179174	24.6655	35.3719
395281	inhibitor of DNA binding 3, dominant negative helix-loop-helix protein(ID3)	-1.54361	1.69e-05	0.000179265	51.6088	16.38
770496	MYC binding protein(MYCBP)	1.05786	1.69e-05	0.000179538	30.0334	60.3536
424316	replication timing regulatory factor 1(RIF1)	-1.18422	1.69e-05	0.000179563	33.8167	14.955
396112	ryanodine receptor 1 (skeletal)(RYR1)	1.97898	1.72e-05	0.000182791	0.427772	1.81829
416570	trinucleotide repeat containing 6A(TNRC6A)	0.520911	1.75e-05	0.000184957	12.1451	18.2642
100858295	uncharacterized LOC100858295(LOC100858295)	-0.977725	1.76e-05	0.000186345	11.8921	6.63157
417583	TAO kinase 1(TAOK1)	-0.560365	1.78e-05	0.000187777	18.9926	12.8285
421259	MACRO domain containing 2(MACROD2)	0.844706	1.79e-05	0.000189111	12.3197	20.4543
395921	2',3'-cyclic nucleotide 3' phosphodiesterase(CNP)	-0.368314	1.8e-05	0.000190027	74.4124	56.4772
107055314	tensin 4(TNS4)	-1.97827	1.81e-05	0.000190598	8.54089	2.25075
417646	ubiquitin specific peptidase 32(USP32)	-0.885299	1.81e-05	0.000191069	5.90544	3.59904
420784	enhancer of zeste homolog 2 (Drosophila)(EZH2)	-0.862391	1.82e-05	0.000191473	21.8736	12.5559
424343	chloride channel CLIC like 1(CLCC1)	-0.845127	1.85e-05	0.000194983	16.5647	10.3769
416678	ubiquitin conjugating enzyme E2 H(UBE2H)	0.894265	1.89e-05	0.000198526	53.343	101.098
416374	alanine-glyoxylate aminotransferase 2-like 2(AGXT2L2)	1.98429	1.9e-05	0.000199731	2.57341	11.3535
423593	MIS18 binding protein 1(MIS18BP1)	-0.718622	1.96e-05	0.000204688	9.69805	6.30964
423457	solute carrier family 25 member 47(SLC25A47)	-1.35672	2e-05	0.000208396	1.48621	0.510826
418938	myotubularin related protein 6(MTMR6)	-0.745434	2.01e-05	0.00020979	15.5121	9.91238
427234	myeloid/lymphoid or mixed-lineage leukemia; translocated to, 3(MLLT3)	-0.674914	2.09e-05	0.000217326	3.23869	1.98245
426765	adenomatosis polyposis coli down-regulated 1(APCDD1)	2.17648	2.1e-05	0.000217914	45.5225	200.331
100857434	butyrophilin subfamily 3 member A1-like(LOC100857434)	3.84055	2.11e-05	0.000218278	0.630107	9.50976
418593	polymerase (DNA) alpha 1, catalytic subunit(POLA1)	-0.841514	2.13e-05	0.000220256	16.5387	10.2955
417842	solute carrier family 35, member E3(SLC35E3)	-0.847007	2.15e-05	0.00022208	136.657	77.9731
426089	multivesicular body subunit 12A(MVB12A)	0.59484	2.16e-05	0.000222558	22.055	31.5538
395559	EPH receptor A4(EPHA4)	-0.742665	2.16e-05	0.000223171	10.7082	6.43546
418071	polymerase (RNA) III (DNA directed) polypeptide B(POLR3B)	-0.75193	2.17e-05	0.000223397	11.425	6.94339
422145	integral membrane protein 2A(ITM2A)	0.904507	2.18e-05	0.000224319	350.093	684.998
101748321	myosin IXA(MYO9A)	1.30749	2.19e-05	0.000225246	7.03296	17.0464
416078	ataxin 7(ATXN7)	0.661276	2.19e-05	0.000225629	2.08813	3.33743
395852	inhibitor of DNA binding 2, dominant negative helix-loop-helix protein(ID2)	-1.64515	2.2e-05	0.000226407	46.4222	14.905
426258	N(alpha)-acetyltransferase 38, NatC auxiliary subunit(NAA38)	0.909606	2.23e-05	0.000229157	17.9353	28.1008
427658	MAD1 mitotic arrest deficient-like 1 (yeast)(MAD1L1)	-0.729624	2.25e-05	0.000230259	20.1252	12.0022
429092	PIF1 5'-to-3' DNA helicase(PIF1)	-2.1079	2.25e-05	0.000230371	1.82444	0.436555
417997	Ran GTPase activating protein 1(RANGAP1)	-0.829167	2.27e-05	0.000232621	71.5104	41.0992
422639	nucleoporin 54kDa(NUP54)	-0.48282	2.27e-05	0.000232621	31.8424	22.2771
770637	SON DNA binding protein(SON)	-0.498074	2.28e-05	0.000233104	20.0312	14.8406
416939	v-crk avian sarcoma virus CT10 oncogene homolog-like(CRKL)	-0.380889	2.29e-05	0.000234502	18.0355	14.2132
416829	M-phase phosphoprotein 9(MPHOSPH9)	-0.706738	2.3e-05	0.000235299	5.40795	3.39529
415929	MON1 secretory trafficking family member A(MON1A)	0.924671	2.33e-05	0.00023755	19.3855	32.4746
419245	pancreatic progenitor cell differentiation and proliferation factor(PPDPF)	3.45758	2.33e-05	0.00023755	0.704371	5.295
426644	endoplasmic reticulum metallopeptidase 1(ERMP1)	-1.06093	2.35e-05	0.000239434	2.9749	1.60053
772196	progesterone receptor membrane component 1(PGRMC1)	-0.610889	2.35e-05	0.000239788	199.585	131.108
416632	C-type lectin domain family 16 member A(CLEC16A)	-0.74986	2.36e-05	0.000240192	10.4829	6.75863
426247	dehydrogenase/reductase (SDR family) member 4(DHRS4)	0.887698	2.37e-05	0.000241457	12.58	25.5677
424118	sperm specific antigen 2(SSFA2)	-1.41155	2.39e-05	0.000242726	10.9283	4.23863
416753	ATPase, H+ transporting, lysosomal 16kDa, V0 subunit c(ATP6V0C)	0.325765	2.39e-05	0.000242784	283.822	344.398
770846	SWI5 dependent homologous recombination repair protein 1(SFR1)	-1.35173	2.39e-05	0.000242784	20.0666	8.78259
107052389	small EDRK-rich factor 1-like(LOC107052389)	0.886618	2.4e-05	0.000242784	60.3175	118.714
419141	matrix metallopeptidase 24 (membrane-inserted)(MMP24)	1.9953	2.42e-05	0.000244772	1.03224	4.78821
419523	protein phosphatase 2, regulatory subunit B, alpha(PPP2R2A)	-0.509317	2.43e-05	0.000245555	68.184	51.4357
415625	GINS complex subunit 3(GINS3)	-0.458882	2.44e-05	0.000246759	37.3171	28.2691
107057622	ubiquitin like 5(UBL5)	0.828378	2.47e-05	0.000248808	119.462	212.986
425131	tripartite motif containing 3(TRIM3)	0.754705	2.48e-05	0.000249679	56.9378	86.6566
100857134	glutamate decarboxylase-like 1(GADL1)	-1.94433	2.48e-05	0.000249679	3.21059	0.885655
415704	membrane bound transcription factor peptidase, site 1(MBTPS1)	0.562654	2.49e-05	0.000250028	32.6039	49.278
395429	periostin, osteoblast specific factor(POSTN)	2.64595	2.5e-05	0.00025143	2.26374	16.6356
395309	IKAROS family zinc finger 2 (Helios)(IKZF2)	-0.996313	2.51e-05	0.00025197	2.61254	1.42501
423338	pinin, desmosome associated protein(PNN)	-0.519632	2.51e-05	0.000252271	34.865	25.7613
415947	RNA binding motif protein 5(RBM5)	0.434533	2.52e-05	0.000252841	34.1481	44.2825
419421	ubiquitin conjugating enzyme E2 J2(UBE2J2)	-0.448707	2.52e-05	0.000252841	30.0631	22.4589
420000	CWC25 spliceosome-associated protein homolog(CWC25)	-0.472871	2.53e-05	0.000253111	13.5844	10.1822
424984	fibronectin type III domain containing 3B(FNDC3B)	-0.958063	2.53e-05	0.000253491	13.5443	7.45014
423815	membrane associated ring-CH-type finger 5(MARCH5)	-0.71955	2.54e-05	0.00025384	23.4298	14.5099
420536	DBF4 zinc finger(DBF4)	-0.974177	2.55e-05	0.000254834	10.9978	5.86201
424666	phospholipid phosphatase 3(PLPP3)	1.74071	2.57e-05	0.000256342	2.46057	8.1503
416597	nudE neurodevelopment protein 1(NDE1)	-1.01437	2.58e-05	0.000257489	43.6454	20.5603
422185	phosphoribosyl pyrophosphate synthetase 1(PRPS1)	-0.414695	2.59e-05	0.000258192	192.477	141.939
423274	retinol dehydrogenase 12 (all-trans/9-cis/11-cis)(RDH12)	-0.79521	2.6e-05	0.000258853	46.705	25.3773
417437	WD repeat domain, phosphoinositide interacting 1(WIPI1)	2.01695	2.61e-05	0.000259634	108.195	452.262
424214	1-phosphatidylinositol-4,5-bisphosphate phosphodiesterase delta-4-like(LOC424214)	2.06727	2.63e-05	0.000261295	0.754144	2.83899
418689	transmembrane protein 131(TMEM131)	-0.866916	2.63e-05	0.000261768	22.1355	12.1611
421215	echinoderm microtubule associated protein like 6(EML6)	-1.19211	2.65e-05	0.000263786	1.14731	0.529281
421688	mitogen-activated protein kinase kinase kinase 5(MAP3K5)	-1.05914	2.67e-05	0.000265381	8.67552	4.24952
428575	solute carrier family 35 (adenosine 3'-phospho 5'-phosphosulfate transporter), member B2(SLC35B2)	-0.857564	2.69e-05	0.000266977	44.2285	22.0623
770322	mitochondrial ribosomal protein S28(MRPS28)	0.79188	2.72e-05	0.000269928	75.7988	128.975
422229	dedicator of cytokinesis 11(DOCK11)	1.12761	2.74e-05	0.00027092	7.15058	15.9089
426076	dehydrogenase E1 and transketolase domain containing 1(DHTKD1)	-0.924556	2.74e-05	0.00027092	6.22233	3.27082
769603	guanine nucleotide binding protein (G protein), gamma 10(GNG10)	1.44475	2.74e-05	0.000271031	3.5147	10.7108
415784	ubiquitin like modifier activating enzyme 2(UBA2)	-0.668723	2.8e-05	0.000276212	51.0875	33.2236
107054902	uncharacterized LOC107054902(LOC107054902)	-2.9784	2.8e-05	0.000276212	2.99347	0.367638
417687	smoothelin-like 2(SMTNL2)	1.39235	2.83e-05	0.000279162	0.89432	2.49502
386574	nuclear factor of kappa light polypeptide gene enhancer in B-cells 2(NFKB2)	-0.95948	2.86e-05	0.000282	49.9261	23.5465
420759	leucine rich repeat (in FLII) interacting protein 2(LRRFIP2)	-0.599171	2.87e-05	0.000282559	23.6335	15.2093
419633	neurochondrin(NCDN)	-0.959649	2.88e-05	0.000283781	19.9979	8.81106
770734	proline dehydrogenase (oxidase) 1(PRODH)	0.656541	2.89e-05	0.000284438	21.9243	35.0956
417935	nucleoporin 205kDa(NUP205)	-0.766822	2.93e-05	0.000287462	25.6976	15.9798
373941	paired related homeobox 1(PRRX1)	0.663309	2.93e-05	0.000287865	249.113	378.589
428906	bradykinin receptor B2(BDKRB2)	-1.43674	2.93e-05	0.000287865	7.71478	2.95851
420919	trio Rho guanine nucleotide exchange factor(TRIO)	-0.650853	3.04e-05	0.000296516	9.31646	6.22536
420403	tumor necrosis factor receptor superfamily, member 14(TNFRSF14)	1.82997	3.06e-05	0.000298169	6.84893	22.4771
420013	prostaglandin E synthase 3 (cytosolic)-like(PTGES3L)	0.563211	3.09e-05	0.00030108	80.4595	117.006
425396	patatin-like phospholipase domain containing 6(PNPLA6)	1.06402	3.09e-05	0.000301496	2.59948	4.70501
415648	ring finger and SPRY domain containing 1(RSPRY1)	-0.650803	3.11e-05	0.000303106	14.7368	9.59209
422746	centrosomal protein 135kDa(CEP135)	-1.3776	3.13e-05	0.000303969	2.03031	0.903515
416952	breakpoint cluster region(BCR)	1.16305	3.16e-05	0.000307286	1.91682	5.27381
395847	myeloid/lymphoid or mixed-lineage leukemia; translocated to, 11(MLLT11)	1.3021	3.18e-05	0.000308246	2.74596	6.37427
431184	methyltransferase like 16(METTL16)	-0.694139	3.17e-05	0.000308246	10.7087	6.89946
415813	heat shock factor binding protein 1(HSBP1)	0.838231	3.23e-05	0.00031286	140.413	228.714
107055299	titin-cap(TCAP)	3.30259	3.24e-05	0.00031359	0.347025	3.6044
416431	ubiquitin specific peptidase 42(USP42)	-0.502295	3.25e-05	0.000314097	6.30708	4.53676
421441	spectrin beta chain, brain 4-like(LOC421441)	-0.854873	3.26e-05	0.000314875	88.0974	44.6876
418240	nucleoporin 50kDa(NUP50)	-0.610989	3.27e-05	0.000315067	21.3415	14.7846
427210	POC5 centriolar protein(POC5)	-1.47912	3.29e-05	0.000317265	5.49075	2.59044
420548	cytochrome P450, family 51, subfamily A, polypeptide 1(CYP51A1)	-1.77182	3.3e-05	0.000317998	127.154	35.6899
420361	ectonucleotide pyrophosphatase/phosphodiesterase 2(ENPP2)	3.81497	3.33e-05	0.000320204	0.685184	10.6147
418459	G protein-coupled receptor 89B(GPR89B)	-0.964987	3.35e-05	0.000322092	1.86772	0.788503
417164	general transcription factor IIIC subunit 5(GTF3C5)	-0.979222	3.38e-05	0.000324763	4.90569	2.55963
101749883	polymerase (RNA) I polypeptide B, 128kDa(POLR1B)	-0.795578	3.41e-05	0.000327467	17.5838	9.81658
420805	ADNP homeobox 2(ADNP2)	-0.570319	3.42e-05	0.000327782	7.43276	5.16322
417636	tubulin delta 1(TUBD1)	-0.775377	3.44e-05	0.000330017	5.21936	3.07061
426560	DEAH-box helicase 57(DHX57)	-1.00385	3.46e-05	0.000331705	5.81797	2.90158
424101	G protein-coupled receptor 1(GPR1)	1.28343	3.47e-05	0.000331988	1.34845	3.11682
428173	DnaJ heat shock protein family (Hsp40) member C11(DNAJC11)	-0.491709	3.5e-05	0.000335252	18.3912	12.9926
427270	tubulin polymerization-promoting protein family member 2(TPPP2)	4.09753	3.52e-05	0.000336673	0.149998	2.21624
421546	ARV1 homolog, fatty acid homeostasis modulator(ARV1)	-1.05164	3.55e-05	0.000338537	6.58895	3.14412
420060	NADH:ubiquinone oxidoreductase subunit A11(NDUFA11)	0.829729	3.55e-05	0.000338776	103.578	160.861
421136	syndecan binding protein (syntenin)(SDCBP)	0.913027	3.62e-05	0.000345169	144.561	286.622
100858424	interleukin 34(IL34)	2.23758	3.72e-05	0.000353318	0.369149	1.8289
422139	zinc finger DHHC-type containing 9(ZDHHC9)	0.606543	3.74e-05	0.000354956	79.3974	114.506
768427	peptidylprolyl isomerase C (cyclophilin C)(PPIC)	1.76564	3.77e-05	0.000356847	106.811	394.442
423007	cancer susceptibility candidate 5(CASC5)	-1.52812	3.83e-05	0.000362086	10.8885	4.20748
396039	forkhead box C2 (MFH-1, mesenchyme forkhead 1)(FOXC2)	-1.8108	3.83e-05	0.000362576	24.153	7.05368
395531	nidogen 1(NID1)	3.64949	3.87e-05	0.000365148	0.176551	2.57707
423555	discs large homolog associated protein 5(DLGAP5)	-1.10435	3.9e-05	0.000367548	39.9563	19.5723
373977	presenilin 1(PSEN1)	-0.856334	3.95e-05	0.000372719	7.74435	4.40788
378922	BUB1 mitotic checkpoint serine/threonine kinase B(BUB1B)	-1.17475	3.97e-05	0.000373853	47.9972	22.0486
416925	DiGeorge syndrome critical region gene 14(DGCR14)	-0.670946	3.98e-05	0.000375024	12.5063	7.8363
429042	cytoplasmic linker associated protein 1(CLASP1)	-0.556817	3.99e-05	0.000375318	14.6822	10.0881
396363	tumor protein, translationally-controlled 1(TPT1)	0.892966	4.03e-05	0.000377935	1304.77	2344.27
416971	malectin(MLEC)	-0.589015	4.07e-05	0.000381237	40.2866	26.2597
769981	ribosomal protein L37a(RPL37A)	0.981408	4.1e-05	0.000383896	3405.48	7065.5
423739	zinc finger SWIM-type containing 8(ZSWIM8)	-0.688971	4.14e-05	0.000387062	5.80405	3.41384
107049496	long-chain fatty acid transport protein 3-like(LOC107049496)	1.13552	4.14e-05	0.000387397	15.7326	31.4122
424337	solute carrier family 25 (mitochondrial carrier; phosphate carrier), member 24(SLC25A24)	-0.713254	4.16e-05	0.000388175	22.0189	14.2194
418128	chromosome 7 open reading frame 73(C7orf73)	0.529868	4.2e-05	0.0003916	79.152	116.242
420879	pre-mRNA processing factor 4B(PRPF4B)	-0.586303	4.22e-05	0.000393675	17.716	12.1218
769677	flap structure-specific endonuclease 1(FEN1)	-0.797612	4.24e-05	0.000395073	99.3975	55.33
419730	nuclear factor related to kappaB binding protein(NFRKB)	-0.603564	4.25e-05	0.000395422	9.1403	5.73279
769701	tubulin, gamma complex associated protein 6(TUBGCP6)	-0.913145	4.25e-05	0.000395553	4.99229	2.92899
772284	NDC1 transmembrane nucleoporin(NDC1)	-1.15566	4.25e-05	0.000395553	71.0245	31.0892
419435	arginine-glutamic acid dipeptide (RE) repeats(RERE)	-0.859378	4.28e-05	0.00039812	7.47053	4.14538
395373	ATP citrate lyase(ACLY)	-0.686171	4.31e-05	0.000400061	113.702	72.6137
423184	MAP kinase activating death domain(MADD)	-0.67875	4.31e-05	0.000400061	3.45396	2.27254
768522	G1 to S phase transition 1(GSPT1)	-0.51919	4.33e-05	0.000401829	78.8299	58.2008
107049494	WW domain binding protein 1(WBP1)	1.28788	4.36e-05	0.000403615	55.2708	115.877
101751372	tumor suppressor candidate 1(TUSC1)	1.00339	4.47e-05	0.000412436	8.62005	16.4878
768717	nuclear mitotic apparatus protein 1(NUMA1)	0.760013	4.47e-05	0.000412467	27.6618	41.7919
423445	SET domain containing 3(SETD3)	-0.544749	4.49e-05	0.000414006	30.1114	22.1497
418387	translocase of outer mitochondrial membrane 70(TOMM70)	-0.744683	4.5e-05	0.000414942	51.4069	31.8906
395327	homeobox A11(HOXA11)	1.07007	4.59e-05	0.00042216	3.56102	8.07555
396542	replication factor C (activator 1) 2, 40kDa(RFC2)	-0.78292	4.59e-05	0.00042216	66.5275	36.6528
427886	histone cluster 1, H2B-VIII(HIST1H2B8)	1.77705	4.6e-05	0.000422731	1.40259	2.30195
416681	transmembrane protein 209(TMEM209)	-0.55428	4.63e-05	0.000424978	13.8213	9.23787
770794	acylamino-acid-releasing enzyme-like(LOC770794)	2.14813	4.63e-05	0.000424978	0.33567	1.19308
107055136	SMAD family member 4(SMAD4)	1.65328	4.66e-05	0.00042771	0.731937	2.05391
423608	WAPL cohesin release factor(WAPL)	-0.767199	4.7e-05	0.000430743	32.4815	20.3408
395207	centromere protein I(CENPI)	-1.64279	4.71e-05	0.000430951	17.2446	5.89554
424650	chromosome 8 open reading frame, human C1orf123(C8H1ORF123)	1.04767	4.77e-05	0.000435508	11.3587	24.1161
100857489	cell division cycle 6(CDC6)	-1.43364	4.79e-05	0.000437392	39.6984	13.6422
423581	guanine nucleotide binding protein (G protein), gamma 2(GNG2)	1.25866	4.87e-05	0.000444078	46.2977	96.9068
420987	exocyst complex component 3(EXOC3)	-0.572419	4.92e-05	0.000448218	18.091	13.4109
420150	family with sequence similarity 32, member A(FAM32A)	0.706126	4.92e-05	0.000448245	149.54	225.085
418184	AE binding protein 2(AEBP2)	-0.750682	4.93e-05	0.000449186	9.56085	5.60059
426323	transmembrane protein 138(TMEM138)	0.988691	4.97e-05	0.000451642	72.4027	124.819
423954	family with sequence similarity 175, member B(FAM175B)	-0.554739	4.97e-05	0.000451761	10.2542	7.28123
417525	adaptor-related protein complex 2, beta 1 subunit(AP2B1)	-0.745378	5.05e-05	0.000457833	43.364	24.3671
428385	ArfGAP with SH3 domain, ankyrin repeat and PH domain 1(ASAP1)	0.839666	5.08e-05	0.000460252	15.0919	28.8584
421533	centriole, cilia and spindle associated protein(CCSAP)	-0.889093	5.1e-05	0.000461189	2.10342	1.20123
416206	CREB3 regulatory factor(CREBRF)	1.34381	5.11e-05	0.000461934	1.33865	3.37699
417627	protein phosphatase, Mg2+/Mn2+ dependent 1E(PPM1E)	-0.990536	5.13e-05	0.000463434	10.4944	5.83828
420243	cytochrome c oxidase subunit 6C(COX6C)	1.04116	5.17e-05	0.000466097	305.983	647.066
424215	RCD1 required for cell differentiation1 homolog (S. pombe)(RQCD1)	0.953579	5.17e-05	0.000466097	170.875	303.281
107055321	signal transducing adaptor family member 2(STAP2)	2.81805	5.17e-05	0.000466097	0.105578	1.17806
424129	FK506 binding protein 7(FKBP7)	0.802416	5.2e-05	0.000468074	98.0669	181.703
418407	bobby sox homolog (Drosophila)(BBX)	-0.72681	5.21e-05	0.000468322	4.21933	2.61554
417031	phospholipase B domain containing 2(PLBD2)	0.913028	5.21e-05	0.00046841	11.0023	19.4084
416983	RAB35, member RAS oncogene family(RAB35)	-0.84284	5.22e-05	0.000469307	18.2166	10.5148
419783	DEAD (Asp-Glu-Ala-Asp) box helicase 6(DDX6)	-0.454906	5.24e-05	0.000470855	23.0861	17.4949
100857696	MPV17 mitochondrial inner membrane protein like 2(MPV17L2)	0.953289	5.25e-05	0.000471186	46.8096	88.4633
421016	translocase of inner mitochondrial membrane 21 homolog (yeast)(TIMM21)	0.783871	5.28e-05	0.000472944	24.5536	42.3401
427790	myocardin(MYOCD)	-2.71243	5.28e-05	0.000472944	4.11571	0.632384
420421	oxidative stress responsive 1(OXSR1)	-0.964372	5.29e-05	0.000473124	12.3754	6.84941
427398	kinesin family member 24(KIF24)	-1.83023	5.3e-05	0.000473747	1.26227	0.38783
769748	zinc finger, DHHC-type containing 1(ZDHHC1)	0.659183	5.32e-05	0.000475066	3.59556	5.00014
770048	COMM domain containing 4(COMMD4)	0.727835	5.33e-05	0.000475668	45.0332	67.9582
420459	isopentenyl-diphosphate delta isomerase 1(IDI1)	-1.68083	5.36e-05	0.000478209	109.611	33.8338
423872	TATA-box binding protein associated factor 5(TAF5)	-0.662117	5.39e-05	0.000480337	12.5892	8.65939
769069	ectodysplasin A(EDA)	1.44278	5.48e-05	0.000487817	17.8974	47.9089
424312	Rho family GTPase 3(RND3)	-0.674084	5.51e-05	0.000490403	16.019	10.3939
421756	cyclin-dependent kinase 19(CDK19)	0.917427	5.52e-05	0.000490704	9.50815	19.4164
396212	metallothionein 4(MT4)	1.28909	5.56e-05	0.000493627	64.9369	117.867
418948	spindle and kinetochore associated complex subunit 3(SKA3)	-0.971816	5.56e-05	0.000493667	27.942	14.2101
424096	FAST kinase domains 2(FASTKD2)	-0.623797	5.57e-05	0.000494017	32.4872	21.9325
107053905	uncharacterized LOC107053905(LOC107053905)	1.04226	5.57e-05	0.000494029	2.6727	5.53039
427806	myeloid-associated differentiation marker-like 2(MYADML2)	5.40898	5.58e-05	0.000494087	0.145327	5.133
770898	GATS protein-like 3(GATSL3)	-1.49217	5.62e-05	0.000497121	165.391	52.0818
396087	SKI-like proto-oncogene(SKIL)	-0.651803	5.63e-05	0.000498004	5.55461	3.64547
421374	integrator complex subunit 7(INTS7)	-0.532742	5.64e-05	0.000498416	9.69856	6.71941
418275	non-SMC condensin I complex subunit D2(NCAPD2)	-1.11439	5.68e-05	0.000501826	26.8052	11.5993
422949	Alstrom syndrome 1(ALMS1)	-0.731678	5.72e-05	0.000504545	6.12387	3.77174
415567	kinesin family member 23(KIF23)	-1.41938	5.74e-05	0.000505836	41.914	15.9607
421745	dermatan sulfate epimerase(DSE)	-1.31528	5.77e-05	0.000508313	16.7411	6.82271
423782	V-set and transmembrane domain containing 4(VSTM4)	1.00893	5.79e-05	0.000509865	25.1263	53.8121
395488	macrophage receptor with collagenous structure(MARCO)	1.09448	5.82e-05	0.000511058	0.764198	1.8981
107055336	Src homology 2 domain containing transforming protein D(SHD)	1.56454	5.81e-05	0.000511058	2.22466	5.72328
425933	small nuclear ribonucleoprotein U11/U12 subunit 25(SNRNP25)	0.939966	5.88e-05	0.000515901	62.1924	114.604
420517	signal transducing adaptor molecule(STAM)	-0.806097	5.95e-05	0.000521909	11.3431	7.30771
430563	N(alpha)-acetyltransferase 40, NatD catalytic subunit(NAA40)	0.664434	5.97e-05	0.000522819	58.9315	86.9109
100858304	alpha-soluble NSF attachment protein-like(LOC100858304)	0.769617	5.97e-05	0.000522819	34.603	54.0291
395890	nestin(NES)	-1.05046	6.05e-05	0.000529021	34.4745	16.0474
420149	adaptor-related protein complex 1, mu 1 subunit(AP1M1)	-0.607542	6.05e-05	0.000529021	39.2945	28.4408
423805	myoferlin(MYOF)	-1.10851	6.1e-05	0.000532436	99.7327	50.8838
425243	ST6 (alpha-N-acetyl-neuraminyl-2,3-beta-galactosyl-1,3)-N-acetylgalactosaminide alpha-2,6-sialyltransferase 6(ST6GALNAC6)	1.90002	6.13e-05	0.000534434	1.30786	4.08595
417750	Wiskott-Aldrich syndrome-like(WASL)	0.566978	6.25e-05	0.000543873	21.8638	34.93
417947	H2A histone family, member J(H2AFJ)	1.23351	6.33e-05	0.000550683	21.4451	38.7723
418686	ubiquitin protein ligase E3A(UBE3A)	-0.837191	6.35e-05	0.000552217	26.4197	16.7098
374087	adenosine deaminase, RNA-specific, B1(ADARB1)	-0.512582	6.36e-05	0.000552496	12.2041	8.75597
404755	thyroid hormone responsive(THRSP)	2.63781	6.37e-05	0.000553239	0.537785	3.61858
421817	proline rich nuclear receptor coactivator 1(PNRC1)	0.701398	6.39e-05	0.000554557	110.566	185.606
415302	promyelocytic leukemia(PML)	0.655442	6.41e-05	0.000555824	8.43631	12.6151
101750777	Ras association domain family member 1(RASSF1)	1.33569	6.43e-05	0.000557577	63.1408	136.368
107056412	membrane-spanning 4-domains subfamily A member 12-like(LOC107056412)	2.61337	6.44e-05	0.000557577	3.35841	15.5122
107054203	uncharacterized LOC107054203(LOC107054203)	2.27236	6.44e-05	0.000557976	0.307582	1.68443
374071	KH domain containing, RNA binding, signal transduction associated 1(KHDRBS1)	-0.47449	6.51e-05	0.000562875	49.7819	38.3316
416553	polycystin 1, transient receptor potential channel interacting(PKD1)	1.37306	6.53e-05	0.000563904	4.40284	11.4397
420335	squalene epoxidase(SQLE)	-1.87392	6.55e-05	0.000565374	120.563	35.7615
416312	DEAD (Asp-Glu-Ala-Asp) box polypeptide 46(DDX46)	-0.621268	6.63e-05	0.000571374	33.8025	23.5301
417714	origin recognition complex subunit 5(ORC5)	-0.661818	6.68e-05	0.000574863	12.2905	7.6801
396463	POU class 2 homeobox 1(POU2F1)	-0.764514	6.77e-05	0.000581973	4.08827	2.74642
423455	YY1 transcription factor(YY1)	-0.745861	6.77e-05	0.000581973	39.313	24.332
415372	ribosomal protein S27 like(RPS27L)	0.712849	6.8e-05	0.000583727	47.3313	73.63
101749375	uncharacterized LOC101749375(LOC101749375)	-0.895524	6.8e-05	0.000583727	3.38507	1.86633
101752182	PMS1 homolog 2, mismatch repair system component pseudogene 11(PMS2P11)	-0.768726	6.82e-05	0.000584713	14.1795	8.68859
427566	ataxin 1 like(ATXN1L)	0.548306	6.83e-05	0.000585728	15.3847	23.0858
101751184	coiled-coil domain containing 27(CCDC27)	1.03831	6.85e-05	0.000587032	2.04085	4.84223
422636	shroom family member 3(SHROOM3)	1.32932	6.86e-05	0.000587648	0.770804	1.91802
770231	antioxidant 1 copper chaperone(ATOX1)	0.892717	6.9e-05	0.000590249	183.884	320.183
100857260	pseudopodium-enriched atypical kinase 1(PEAK1)	-0.709159	6.9e-05	0.000590249	7.78591	5.01729
423154	pyruvate dehydrogenase complex component X(PDHX)	-0.903732	6.91e-05	0.000591161	15.1825	8.71441
424246	disrupted in renal carcinoma 2(DIRC2)	-0.638728	6.92e-05	0.000591623	17.8492	11.4522
427809	SMAD specific E3 ubiquitin protein ligase 2(SMURF2)	-1.28095	7.08e-05	0.000603876	28.1064	11.8177
768795	SH3 domain binding glutamate rich protein like 3(SH3BGRL3)	1.14948	7.1e-05	0.000605357	142.752	285.842
374038	Cbl proto-oncogene, E3 ubiquitin protein ligase(CBL)	-0.779688	7.15e-05	0.000608959	8.33116	4.54941
415435	SECIS binding protein 2-like(SECISBP2L)	-0.750561	7.16e-05	0.000609475	9.39186	6.04626
417484	Williams-Beuren syndrome chromosome region 16(WBSCR16)	-0.626229	7.18e-05	0.000610449	6.83689	4.24442
417179	allograft inflammatory factor 1-like(C9ORF58)	2.33874	7.21e-05	0.000612746	3.2	15.9527
421071	retinoblastoma binding protein 8(RBBP8)	-0.591322	7.3e-05	0.000619585	12.3025	8.35168
395682	zinc finger homeobox 3(ZFHX3)	-0.993313	7.36e-05	0.000624268	1.87564	0.936554
776186	transmembrane protein 158(TMEM158)	2.67786	7.49e-05	0.000634009	0.288086	1.51137
107052718	endogenous retrovirus group K member 11 Pol protein(LOC107052718)	0.703509	7.49e-05	0.000634009	775.039	1266.99
423870	arsenic (+3 oxidation state) methyltransferase(AS3MT)	0.801602	7.5e-05	0.000634192	47.7347	79.4047
101747645	translation initiation factor IF-2-like(LOC101747645)	1.55699	7.51e-05	0.000635	5.18087	12.5113
428948	PDZ and LIM domain 1(PDLIM1)	-1.30954	7.53e-05	0.000635834	48.3454	17.2401
417580	PHD finger protein 12(PHF12)	0.393105	7.58e-05	0.000639318	19.8389	25.8401
422829	F-box and leucine-rich repeat protein 5(FBXL5)	-0.868146	7.58e-05	0.000639318	9.6589	5.56266
769595	Wilms tumor 1 interacting protein(WTIP)	-0.844788	7.58e-05	0.000639318	2.49256	1.41167
100859914	ribosomal protein L36a(RPL36A)	1.27947	7.59e-05	0.000639551	1379.3	2953.23
416621	cerebellar degeneration-related protein 2, 62kDa(CDR2)	-0.754107	7.62e-05	0.00064059	12.2251	7.87208
395121	Rh blood group, CcEe antigens(RHCE)	1.15025	7.65e-05	0.000643082	1.41999	3.57334
420172	phosphatidylinositol-3,4,5-trisphosphate-dependent Rac exchange factor 2(PREX2)	-0.913653	7.69e-05	0.000645509	6.17308	3.55219
423728	discs large homolog 5(DLG5)	-0.511205	7.72e-05	0.000647491	3.14701	2.22959
421647	SR-related CTD-associated factor 8(SCAF8)	-0.714134	7.75e-05	0.000649474	9.42115	6.12724
418163	BCL2 like 13(BCL2L13)	-0.74239	7.77e-05	0.00065014	19.904	15.799
424782	RAS p21 protein activator 2(RASA2)	-1.06022	7.77e-05	0.000650293	7.41319	3.7494
414897	lysine methyltransferase 2A(KMT2A)	-0.682294	7.83e-05	0.000654053	3.75983	2.42875
416254	gem nuclear organelle associated protein 5(GEMIN5)	-0.776663	7.86e-05	0.000656584	20.5558	12.3464
422651	ankyrin repeat domain 17(ANKRD17)	-0.565699	7.89e-05	0.000658456	18.9398	12.6428
431056	isocitrate dehydrogenase 2 (NADP+), mitochondrial(IDH2)	0.843078	7.94e-05	0.000662176	72.2259	115.413
417632	yippee-like 2 (Drosophila)(YPEL2)	1.07508	8.06e-05	0.000671596	4.84892	11.1624
421439	solute carrier family 29 (equilibrative nucleoside transporter), member 1(SLC29A1)	-0.571731	8.07e-05	0.000671596	184.22	111.664
420645	phospholipase C-like 2(PLCL2)	-0.956111	8.09e-05	0.000671608	1.91284	1.05106
422262	tetraspanin 6(TSPAN6)	0.479706	8.09e-05	0.000671608	57.594	74.7296
428842	olfactomedin like 1(OLFML1)	1.69014	8.08e-05	0.000671608	0.54283	2.08853
421916	tumor suppressing subtransferable candidate 1(TSSC1)	-0.578961	8.14e-05	0.000675836	11.3307	8.00031
418267	cystatin B (stefin B)(CSTB)	1.11567	8.18e-05	0.000678216	61.7113	134.408
107057372	uncharacterized LOC107057372(LOC107057372)	2.88381	8.26e-05	0.000684102	0.163926	1.45239
107048987	putative methyltransferase DDB_G0268948(LOC107048987)	0.911819	8.45e-05	0.000698219	10.3895	15.9474
417911	vezatin, adherens junctions transmembrane protein(VEZT)	-0.904958	8.5e-05	0.000702046	8.01792	4.15197
424356	cell division cycle 73(CDC73)	-0.89656	8.57e-05	0.00070758	13.5214	8.00245
396472	myosin, light chain 4, alkali; atrial, embryonic(MYL4)	5.37125	8.58e-05	0.000707584	0.0243528	1.46846
421456	ATP-binding cassette, sub-family C (CFTR/MRP), member 10(ABCC10)	0.516094	8.6e-05	0.000709186	3.52147	4.57578
771364	chibby homolog 1 (Drosophila)(CBY1)	0.994067	8.67e-05	0.000714549	47.6315	87.1835
396283	N-acetyltransferase, pineal gland isozyme NAT-10(PNAT10)	2.10377	8.73e-05	0.000719175	0.780732	3.79983
423071	nucleobindin 2(NUCB2)	-0.827708	8.8e-05	0.00072463	103.253	64.0586
415955	nucleolar protein 8(NOL8)	-1.04242	8.88e-05	0.000730159	8.63294	4.51749
429171	glutamate receptor, ionotropic, N-methyl-D-aspartate 3B(GRIN3B)	2.4911	8.9e-05	0.000731183	0.373107	1.88349
100859860	EH domain-containing protein 4-like(LOC100859860)	-1.28423	8.95e-05	0.000734793	8.06587	3.4619
776054	ribosomal protein S29(RPS29)	1.28675	8.96e-05	0.000734962	2855.8	5714.31
421023	rotatin(RTTN)	-0.755374	8.97e-05	0.000735221	3.75231	2.37577
421056	methyltransferase like 4(METTL4)	-0.918782	9.01e-05	0.000738121	6.1867	2.99056
423852	deleted in primary ciliary dyskinesia homolog (mouse)(DPCD)	0.581021	9.07e-05	0.000742795	54.7924	72.2358
418141	caprin family member 2(CAPRIN2)	-0.589328	9.12e-05	0.000746627	3.95007	2.86819
100858414	testican-2-like(LOC100858414)	1.06577	9.27e-05	0.000756763	13.0576	23.1808
418803	Nedd4 family interacting protein 2(NDFIP2)	0.426387	9.4e-05	0.000766697	42.6452	53.7098
423063	coatomer protein complex subunit beta 1(COPB1)	-0.72302	9.41e-05	0.000767445	65.6785	40.9044
107053684	chromobox 6(CBX6)	-0.625618	9.49e-05	0.000773131	13.5281	8.95441
100858343	cathelicidin-3(CATH3)	6.06838	9.54e-05	0.000776734	0	1.3883
416497	N-acetyltransferase domain containing 1(NATD1)	1.54706	9.71e-05	0.000788279	8.87133	24.0317
107052849	male-enhanced antigen 1(MEA1)	0.969517	9.78e-05	0.000792798	90.7274	160.209
422665	spermatogenesis associated 5(SPATA5)	-0.904743	9.8e-05	0.000793723	6.78773	3.66626
423044	SWAP switching B-cell complex 70kDa subunit(SWAP70)	-0.638166	9.86e-05	0.000798264	39.4239	25.5763
422910	polymerase (RNA) I subunit A(POLR1A)	-0.84972	9.89e-05	0.000800464	16.0739	9.28118
422442	uncharacterized LOC422442(LOC422442)	0.999888	9.95e-05	0.000805322	6.02937	11.9066
386575	Y box binding protein 1(YBX1)	1.0743	0.000100157	0.00080988	860.755	1775.96
107055044	uncharacterized LOC107055044(LOC107055044)	2.10382	0.000100438	0.000811747	1.19622	5.62221
418677	cytoplasmic FMR1 interacting protein 1(CYFIP1)	-0.734693	0.000100733	0.000813725	43.8849	27.7025
107053874	uncharacterized LOC107053874(LOC107053874)	2.25321	0.000101004	0.000815509	0.402752	1.98255
425103	family with sequence similarity 83, member D(FAM83D)	-1.14319	0.000101131	0.000816124	35.8449	17.5344
776639	Sec61 translocon gamma subunit(SEC61G)	0.84571	0.000101492	0.000818635	267.783	508.673
416410	exportin 6(XPO6)	0.365981	0.000102212	0.000824035	33.8362	41.163
105694155	PIGB opposite strand 1(PIGBOS1)	1.29765	0.000102563	0.000825633	367.073	749.144
770722	ribosomal protein S25(RPS25)	1.26284	0.000102754	0.000826761	1194.79	2642.52
396097	microtubule-associated protein 4(MAP4)	-0.904668	0.000103308	0.0008304	68.1967	34.221
429878	testis-specific kinase 1(TESK1)	1.89118	0.000103488	0.000831353	2.47338	8.08745
771947	cytochrome c oxidase subunit 7B, mitochondrial-like(LOC771947)	0.837034	0.000103529	0.000831353	455.026	743.911
421373	denticleless E3 ubiquitin protein ligase homolog(DTL)	-1.26514	0.000103929	0.000834156	10.8013	4.02486
426862	influenza virus NS1A binding protein(IVNS1ABP)	-0.742945	0.000103993	0.000834252	85.6587	48.5139
431620	THAP domain containing, apoptosis associated protein 1(THAP1)	-0.840664	0.000104719	0.000838839	3.11269	1.58748
101749098	integrin, alpha 7(ITGA7)	2.09216	0.000104841	0.000839401	0.40882	1.66232
419009	cysteine and histidine-rich domain (CHORD) containing 1(CHORDC1)	-1.10823	0.000105079	0.00084089	21.8918	10.3091
421478	protein kinase D3(PRKD3)	-0.636306	0.000105773	0.000845194	13.2109	9.18304
107054350	proline-rich protein 36-like(LOC107054350)	3.38584	0.000106762	0.000852682	0.247982	1.73213
396448	ribosomal protein S15(RPS15)	1.35432	0.000107591	0.000858458	1996.48	4585.92
417825	TANK-binding kinase 1(TBK1)	-0.607024	0.00010771	0.000858981	7.13125	4.85438
769392	small integral membrane protein 20(SMIM20)	0.803111	0.000108184	0.000862338	33.0207	54.6249
428840	mitochondrial ribosomal protein L16(MRPL16)	0.647826	0.000109338	0.00087111	101.462	146.988
417128	NACC family member 2, BEN and BTB (POZ) domain containing(NACC2)	-1.26472	0.000109586	0.000872286	12.9386	5.44313
395637	ELAV like RNA binding protein 1(ELAVL1)	-0.453129	0.000110442	0.000878616	71.334	51.3642
107054985	adducin 2(ADD2)	1.96207	0.000110859	0.000881506	0.769989	2.80322
416842	anaphase promoting complex subunit 5(ANAPC5)	-0.695898	0.000111227	0.000883563	19.5394	11.7772
395701	ezrin(EZR)	-1.64849	0.000111696	0.00088686	56.5101	17.9319
421961	pumilio RNA-binding family member 2(PUM2)	-0.493352	0.000112099	0.000889566	23.5742	17.0839
416862	zinc finger CCHC-type containing 8(ZCCHC8)	-0.622434	0.000112864	0.000893943	11.5432	6.86842
776282	peptidylprolyl isomerase A (cyclophilin A)(PPIA)	0.919296	0.000112848	0.000893943	3126.7	4992.88
420442	insulin induced gene 1(INSIG1)	-1.11619	0.000114781	0.000908244	34.6918	16.1042
416537	hydroxyacylglutathione hydrolase(HAGH)	0.842637	0.000115577	0.000914101	36.3239	64.7477
428441	K(lysine) acetyltransferase 2B(KAT2B)	1.27937	0.000116438	0.000920013	16.2848	45.0371
424563	cell division cycle 20(CDC20)	-0.918508	0.000117354	0.000925453	84.2717	41.6187
418207	Kirsten rat sarcoma viral oncogene homolog(KRAS)	-0.745262	0.000118439	0.000933555	26.1039	16.3254
428492	F-box and leucine-rich repeat protein 7(FBXL7)	0.91207	0.000119065	0.000937582	1.71652	3.14595
419884	breast carcinoma amplified sequence 2(BCAS2)	0.776095	0.000119727	0.000942332	52.3478	73.1056
416778	septin 5(SEPT5)	-0.404262	0.000119829	0.000942683	57.2115	42.7044
107049032	RAB33A, member RAS oncogene family(RAB33A)	2.93037	0.000121072	0.000950158	0.489212	3.62754
424059	heat shock protein family D (Hsp60) member 1(HSPD1)	-1.08822	0.000121156	0.000950359	421.609	213.222
395690	progastricsin (pepsinogen C)(PGC)	2.16577	0.000122183	0.000957953	0.319867	1.05487
770818	proline-rich acidic protein 1(PRAP1)	5.33687	0.000123	0.000963892	0.0462566	1.65404
417577	TNF receptor associated factor 4(TRAF4)	0.972823	0.000123192	0.000964931	3.63907	7.26781
107049214	uncharacterized LOC107049214(LOC107049214)	0.805585	0.000123293	0.000965259	19.8461	32.4122
395358	butyrylcholinesterase(BCHE)	1.97397	0.000123856	0.000969204	0.285014	1.26308
395724	high mobility group box 1(HMGB1)	-0.563686	0.000124845	0.000975997	333.614	253.304
768854	ATPase, H+ transporting, lysosomal 9kDa, V0 subunit e1(ATP6V0E1)	1.03796	0.000124818	0.000975997	80.8266	146.853
428306	cyclin-dependent kinase 12(CDK12)	-0.419586	0.00012515	0.000977918	25.2224	16.7437
426492	ribosomal protein, large, P2(RPLP2)	1.07593	0.000126372	0.000986164	1293.6	2455.33
100857465	MPV17, mitochondrial inner membrane protein(MPV17)	1.24474	0.000126307	0.000986164	6.90784	13.6726
424416	acyl-CoA binding domain containing 6(ACBD6)	0.799406	0.000127184	0.000991424	38.569	67.055
420435	protein kinase, AMP-activated, gamma 2 non-catalytic subunit(PRKAG2)	-1.21631	0.000128051	0.00099756	47.6458	20.5752
770021	receptor accessory protein 5(REEP5)	0.91964	0.000128094	0.00099756	92.7477	170.587
419698	RCAN family member 3(RCAN3)	0.893621	0.000128343	0.000998068	6.81681	13.133
427186	ribosomal protein L37(RPL37)	1.46269	0.000128303	0.000998068	820.374	2202.12
107053377	uncharacterized LOC107053377(LOC107053377)	1.31551	0.000129714	0.00100776	0.913753	3.04797
101751988	nucleoporin 107kDa(NUP107)	-0.508707	0.000129995	0.00100898	31.9895	23.9456
407088	mannan-binding lectin serine peptidase 1 (C4/C2 activating component of Ra-reactive factor)(MASP1)	-1.32522	0.000131683	0.00101965	5.1086	1.69547
101751390	uncharacterized LOC101751390(LOC101751390)	-1.60955	0.000131966	0.00102135	102.493	33.1875
423296	aquarius intron-binding spliceosomal factor(AQR)	-0.737035	0.00013324	0.00103072	8.3553	5.05875
424974	guanine nucleotide binding protein (G protein), beta polypeptide 4(GNB4)	-0.735212	0.000133319	0.00103073	37.5122	23.5183
100857742	minichromosome maintenance 9 homologous recombination repair factor(MCM9)	-1.20752	0.000133368	0.00103073	3.20244	1.35317
417483	GATS protein-like 2(GATSL2)	1.31486	0.000133518	0.0010314	14.4347	36.3928
417571	phosphatidylinositol glycan anchor biosynthesis class S(PIGS)	-0.676371	0.000133613	0.00103164	43.6261	25.1644
417649	myosin XIX(MYO19)	-0.637531	0.000134922	0.00104027	12.947	8.29653
768856	family with sequence similarity 219 member A(FAM219A)	0.43542	0.000135514	0.00104434	7.32284	9.98234
423695	serglycin(SRGN)	4.53872	0.000136223	0.00104931	0.0632306	1.51066
419087	alkaline ceramidase 3(ACER3)	0.865497	0.000136375	0.00104998	22.2327	43.844
416210	biorientation of chromosomes in cell division 1(BOD1)	0.68929	0.000137095	0.00105502	31.174	56.1364
395109	raftlin, lipid raft linker 1(RFTN1)	-1.09818	0.000137308	0.00105616	7.06742	3.34376
416685	coatomer protein complex, subunit gamma 2(COPG2)	-0.419294	0.000138647	0.00106444	29.5325	21.8972
420735	engulfment and cell motility 1(ELMO1)	-0.578555	0.000138556	0.00106444	19.0654	13.6712
100858613	cysteine rich with EGF like domains 1(CRELD1)	0.57166	0.00013864	0.00106444	21.8539	33.1917
426845	ribosomal protein L17(RPL17)	1.11273	0.000138843	0.00106494	1169.45	2318.61
416800	unc-51 like autophagy activating kinase 1(ULK1)	1.10234	0.000139012	0.00106574	2.05642	4.55427
395231	homeobox A3(HOXA3)	1.47956	0.000141549	0.00108416	2.54327	7.03013
771161	uncharacterized LOC771161(LOC771161)	1.18227	0.000142127	0.00108757	1.89719	4.45109
419729	PR domain 10(PRDM10)	0.538007	0.000142662	0.0010909	5.69466	8.05841
424951	von Willebrand factor A domain containing 5B2(VWA5B2)	1.20856	0.000143233	0.00109448	2.00552	4.20693
428411	phosphofructokinase, platelet(PFKP)	-0.599783	0.000144093	0.00110054	130.795	93.7812
101747380	calcium/calmodulin-dependent protein kinase II inhibitor 2(CAMK2N2)	0.876691	0.000144323	0.00110178	29.7213	46.3785
425865	methyltransferase like 22(METTL22)	0.795461	0.000144609	0.00110344	3.37916	5.67291
422638	scavenger receptor class B member 2(SCARB2)	0.365412	0.000144967	0.00110513	55.5434	74.0283
429986	proteasome subunit beta 4(PSMB4)	0.677943	0.000145098	0.00110561	409.667	595.641
107053052	uncharacterized LOC107053052(LOC107053052)	2.0867	0.000145505	0.00110819	0.426038	1.7127
107051754	uncharacterized LOC107051754(LOC107051754)	2.22325	0.00014627	0.0011135	0.217178	1.12432
423877	oligonucleotide/oligosaccharide-binding fold containing 1(OBFC1)	-1.09254	0.000147303	0.00112032	8.41851	3.96581
416332	kinesin family member 3A(KIF3A)	0.667253	0.000147637	0.00112233	6.10964	10.73
419450	phosphogluconate dehydrogenase(PGD)	-0.575907	0.000148343	0.00112665	107.085	72.4075
396205	nuclear transcription factor Y, beta(NFYB)	-0.537722	0.000150727	0.00114391	35.724	24.4868
423871	5'-nucleotidase, cytosolic II(NT5C2)	-0.50275	0.000150757	0.00114391	35.0781	23.637
423106	EF-hand calcium binding domain 4B(EFCAB4B)	-2.17554	0.000151574	0.00114903	2.00226	0.643337
423923	empty spiracles homeobox 2(EMX2)	1.74595	0.000151548	0.00114903	36.2626	116.048
415628	U6 snRNA biogenesis 1(USB1)	0.688357	0.000152814	0.00115736	29.21	44.9235
429082	ferric-chelate reductase 1(FRRS1)	-1.5666	0.000153226	0.00115985	29.3873	10.3454
100858576	CDC-like kinase 1(CLK1)	0.827009	0.000153286	0.00115985	19.3809	33.9507
427323	ribosomal protein S23(RPS23)	1.28023	0.00015513	0.00117183	827.522	1797.8
693254	MIS12 kinetochore complex component(MIS12)	-1.12614	0.000155157	0.00117183	33.9145	15.6009
428806	chaperonin containing TCP1 subunit 7(CCT7)	-0.622921	0.000156019	0.00117724	248.456	154.46
419822	phosphatidylinositol-4-phosphate 3-kinase, catalytic subunit type 2 beta(PIK3C2B)	-0.588354	0.000156566	0.0011801	6.79995	4.18666
421156	transmembrane protein 183A(TMEM183A)	0.504707	0.000156616	0.0011801	47.6241	69.1419
418870	karyopherin alpha 3 (importin alpha 4)(KPNA3)	-0.456642	0.000157351	0.00118454	15.6898	11.8897
416113	LIM and cysteine-rich domains 1(LMCD1)	-1.6027	0.00015801	0.00118896	8.33131	2.87856
107054074	uncharacterized LOC107054074(LOC107054074)	3.92339	0.000159748	0.00119981	0.144343	2.78744
417669	nemo-like kinase(NLK)	-0.598248	0.000159935	0.00120066	14.404	10.175
416997	polymerase (DNA) epsilon, catalytic subunit(POLE)	-0.861445	0.00016032	0.00120299	10.5891	5.5094
426666	mitochondrial ribosomal protein S21(MRPS21)	1.2029	0.000160988	0.00120745	233.935	509.962
422043	minichromosome maintenance complex component 3(MCM3)	-1.16402	0.000161877	0.00121355	55.2534	23.888
424573	importin 13(IPO13)	-0.547307	0.000162366	0.00121666	19.6676	12.362
417644	protein phosphatase, Mg2+/Mn2+ dependent, 1D(PPM1D)	1.01034	0.000162785	0.00121924	54.5167	108.477
429400	homeobox C12(HOXC12)	1.35089	0.000162952	0.00121936	1.30596	3.04572
107055327	potassium voltage-gated channel subfamily V member 2-like(LOC107055327)	1.34181	0.000162878	0.00121936	1.05162	2.84529
101751055	uncharacterized LOC101751055(LOC101751055)	1.29015	0.000163142	0.00122023	1.29237	3.3608
424990	claudin 11(CLDN11)	1.54666	0.00016531	0.00123531	0.916898	2.65723
428979	inositol 1,4,5-trisphosphate receptor interacting protein(ITPRIP)	-1.16422	0.000165245	0.00123531	36.3043	17.2995
107054608	uncharacterized LOC107054608(LOC107054608)	1.19701	0.000165572	0.00123669	7.44639	18.083
107052215	ly6/PLAUR domain-containing protein 1-like(LOC107052215)	2.08602	0.00016733	0.00124867	0.715359	1.66057
415927	TRAF interacting protein(TRAIP)	-0.853118	0.000168576	0.00125567	22.2552	11.456
418967	nuclear protein, co-activator of histone transcription(NPAT)	-0.509763	0.000169339	0.00126019	5.93043	4.32078
769240	EF-hand calcium binding domain 10(EFCAB10)	1.28736	0.000170745	0.00126834	2.42868	9.26702
107057629	F-box and WD repeat domain containing 9(FBXW9)	0.610901	0.00017177	0.00127362	37.5087	54.7223
415826	cytochrome c oxidase subunit IV isoform 1(COX4I1)	0.768301	0.000172803	0.00128044	541.095	937.524
416679	zinc finger C3HC-type containing 1(ZC3HC1)	-0.612534	0.000173955	0.00128747	19.1651	11.7822
417265	leucine rich repeat and sterile alpha motif containing 1(LRSAM1)	-0.751408	0.000174245	0.00128903	8.44121	5.32008
100859829	zinc finger protein 362(ZNF362)	0.824518	0.00017447	0.00129011	18.1404	30.0904
395405	twist homolog 2 (Drosophila)(TWIST2)	0.652605	0.000175184	0.0012948	489.805	770.645
423443	vaccinia related kinase 1(VRK1)	-0.878559	0.000176105	0.00130101	21.9507	14.305
420577	missing oocyte, meiosis regulator, homolog (Drosophila)(MIOS)	-0.526918	0.000176879	0.00130555	7.92221	5.68836
420135	myosin IXB(MYO9B)	-1.03076	0.00017823	0.00131492	19.5528	10.0171
396399	transforming growth factor, beta receptor II (70/80kDa)(TGFBR2)	-1.82841	0.000178587	0.00131636	15.3255	4.23318
417656	transcriptional adaptor 2A(TADA2A)	-0.681273	0.000179871	0.00132523	11.2826	7.2934
416962	developmentally regulated GTP binding protein 1(DRG1)	-0.393802	0.000180312	0.00132727	33.9225	24.1632
429847	microtubule associated protein 1S(MAP1S)	-0.714921	0.000181308	0.00133279	79.3775	45.234
417006	galactose-3-O-sulfotransferase 1(GAL3ST1)	6.50257	0.000183844	0.00135021	0.0167533	1.02293
424519	protein kinase N2(PKN2)	-0.654997	0.000184125	0.00135167	10.5073	6.98959
100190948	cyclin-dependent kinase 5(CDK5)	0.704659	0.000184273	0.00135214	14.1656	17.7662
407775	ST3 beta-galactoside alpha-2,3-sialyltransferase 5(ST3GAL5)	-1.005	0.000184869	0.00135529	16.4263	8.74413
420610	translocase of outer mitochondrial membrane 7 homolog (yeast)(TOMM7)	1.23518	0.000185003	0.00135566	150.694	350.794
421951	GEN1, Holliday junction 5' flap endonuclease(GEN1)	-1.08139	0.00018559	0.00135874	5.53726	2.7434
107055474	butyrophilin subfamily 1 member A1-like(LOC107055474)	3.29114	0.00018616	0.00136229	0.995026	10.6352
424162	peptidylprolyl isomerase G (cyclophilin G)(PPIG)	-0.446324	0.000186475	0.00136399	74.9978	59.0607
100858359	BBSome interacting protein 1(BBIP1)	0.997196	0.000186858	0.00136617	40.029	70.7702
425541	DNA-damage inducible 1 homolog 2 (S. cerevisiae)(DDI2)	-0.608889	0.000188101	0.00137341	24.2277	15.7751
427034	chromosome 1 open reading frame, human C11orf73(C1H11ORF73)	0.708537	0.00018966	0.00138416	71.0867	116.103
423460	protein phosphatase 2, regulatory subunit B', gamma(PPP2R5C)	-0.564353	0.000190375	0.00138876	16.5271	11.1259
415972	EF-hand and coiled-coil domain containing 1(EFCC1)	2.44481	0.000191389	0.00139554	0.187392	1.05769
776677	BRISC and BRCA1 A complex member 1(BABAM1)	0.512613	0.000192387	0.00140218	106.452	146.938
417488	CAP-GLY domain containing linker protein 2(CLIP2)	-1.24859	0.000192841	0.00140322	14.5076	6.13583
420023	enhancer of zeste homolog 1 (Drosophila)(EZH1)	0.646472	0.000192875	0.00140322	9.69594	14.8894
425867	CUGBP, Elav-like family member 5(CELF5)	3.21011	0.000194382	0.00141292	0.358327	2.99187
769996	mitochondrial ribosomal protein S16(MRPS16)	0.626354	0.000194561	0.00141296	64.8402	80.4646
107048993	HPS5, biogenesis of lysosomal organelles complex 2 subunit 2(HPS5)	-0.643455	0.000195489	0.00141906	9.12977	6.32582
417896	early endosome antigen 1(EEA1)	-0.672819	0.00019571	0.00142003	10.0565	6.86908
417681	KIAA0753(KIAA0753)	-0.702201	0.000199229	0.00144235	4.00517	2.668
415494	milk fat globule-EGF factor 8 protein(MFGE8)	1.15765	0.000199565	0.00144413	105.331	209.681
422350	collagen, type IV, alpha 6(COL4A6)	4.58884	0.000200059	0.00144612	0.0360945	1.05053
427360	multiple PDZ domain protein(MPDZ)	-0.63948	0.00020171	0.00145577	5.23184	3.55139
770043	collagen and calcium binding EGF domains 1(CCBE1)	-1.29744	0.000201668	0.00145577	22.6383	9.85568
417027	mediator complex subunit 13-like(MED13L)	-0.633767	0.00020199	0.00145714	7.83093	5.24773
418058	minichromosome maintenance complex component 5(MCM5)	-1.06373	0.000202974	0.00146359	106.017	46.8761
417844	cleavage and polyadenylation specific factor 6(CPSF6)	0.319461	0.000203596	0.00146743	45.4524	58.4826
420848	nucleoporin 153kDa(NUP153)	-0.616887	0.000203742	0.00146783	31.8263	20.8259
374175	calcium/calmodulin-dependent protein kinase II alpha(CAMK2A)	1.6005	0.000206068	0.0014832	13.6889	40.6469
373963	eukaryotic translation elongation factor 1 alpha 1(EEF1A1)	0.657892	0.000206561	0.00148485	4428.37	6786.94
395851	high mobility group AT-hook 2(HMGA2)	-0.852079	0.000206499	0.00148485	33.0526	22.6022
423215	RTF1 homolog, Paf1/RNA polymerase II complex component(RTF1)	-0.503021	0.000207141	0.00148836	33.8433	25.104
768990	transmembrane protein 173(TMEM173)	1.13223	0.000207962	0.00149359	0.654348	1.02917
423934	SEC23 interacting protein(SEC23IP)	-0.74169	0.000208493	0.00149629	21.3565	13.4991
415652	chemokine (C-C motif) ligand 17(CCL17)	3.17854	0.0002088	0.00149697	0.174821	1.19963
416380	HAUS augmin like complex subunit 1(HAUS1)	-0.758447	0.000208728	0.00149697	15.4911	9.23127
769120	glucosaminyl (N-acetyl) transferase family member 7(GCNT7)	-2.80937	0.000210333	0.00150729	4.90866	0.717318
419823	MDM4, p53 regulator(MDM4)	-0.676352	0.000210762	0.00150904	9.82788	5.85055
420420	myeloid differentiation primary response 88(MYD88)	-1.24386	0.000213509	0.00152602	10.2783	4.65774
423081	general transcription factor IIH subunit 1(GTF2H1)	-0.63245	0.000214154	0.00152928	14.4091	9.45198
427114	tetratricopeptide repeat domain 37(TTC37)	-0.521302	0.000214459	0.00153078	9.34797	6.82086
373975	iroquois homeobox 2(IRX2)	1.45459	0.000214957	0.00153367	0.863991	2.52793
430997	poly(A) binding protein, cytoplasmic 1(PABPC1)	0.53403	0.000215424	0.00153599	675.639	977.854
619530	exosome component 9(EXOSC9)	-0.607337	0.000215952	0.00153874	27.7474	19.7775
422885	family with sequence similarity 193, member A(FAM193A)	-0.929077	0.000216936	0.00154508	3.05717	1.64405
421781	glutaminyl-tRNA synthase (glutamine-hydrolyzing)-like 1(QRSL1)	-0.688915	0.000217306	0.00154703	11.8395	7.37581
422237	family with sequence similarity 122A(FAM122A)	0.837875	0.000217412	0.00154711	10.3923	16.7306
421384	digestive organ expansion factor homolog (zebrafish)(DIEXF)	-0.586314	0.000219693	0.00156129	23.0293	16.511
425389	Major histocompatibility complex class I antigen BF2(BF2)	0.796095	0.00021964	0.00156129	28.7799	45.2348
396158	v-myb avian myeloblastosis viral oncogene homolog-like 1(MYBL1)	-1.06952	0.000220153	0.00156388	7.96128	4.51271
426776	BCL2 associated athanogene 4(BAG4)	0.535063	0.000221795	0.00157416	12.8099	16.9705
420072	phosphatidylinositol-4-phosphate 5-kinase, type I, gamma(PIP5K1C)	-0.571903	0.000224603	0.0015934	10.6192	6.45004
421435	ring finger protein 8(RNF8)	-0.567658	0.000224839	0.00159437	12.9735	9.44489
422235	PHD finger protein 6(PHF6)	-0.660696	0.000226441	0.00160504	21.356	15.8956
417783	DnaJ heat shock protein family (Hsp40) member B9(DNAJB9)	-0.831432	0.000227148	0.00160912	8.82176	4.92329
422890	MAX dimerization protein 4(MXD4)	1.395	0.000227215	0.00160912	12.7512	35.8014
421870	succinate dehydrogenase complex assembly factor 4(SDHAF4)	0.608431	0.000227996	0.00161395	32.0608	48.6473
422403	lecithin retinol acyltransferase (phosphatidylcholine--retinol O-acyltransferase)(LRAT)	2.1651	0.000228955	0.00161932	0.233797	1.08002
431669	RecQ mediated genome instability 1(RMI1)	-0.8481	0.000229153	0.00162002	4.83468	2.76154
428928	ninein(NIN)	-0.780091	0.000229784	0.00162325	5.63868	3.06453
422134	peptidylprolyl cis/trans isomerase, NIMA-interacting 4(PIN4)	0.868116	0.00023087	0.00163003	109.464	181.553
421077	tetratricopeptide repeat domain 39C(TTC39C)	-0.822745	0.000232973	0.00164416	3.90681	2.22069
415910	tumor suppressor candidate 2(TUSC2)	0.61945	0.000234147	0.0016503	13.5282	19.2215
415720	AKT interacting protein(AKTIP)	0.766517	0.000235929	0.00166142	23.5019	26.6395
395197	RAB5C, member RAS oncogene family(RAB5C)	0.551788	0.000241262	0.00169384	126.351	182.245
424640	origin recognition complex subunit 1(ORC1)	-1.41218	0.000242597	0.00170193	11.5251	4.39387
423092	tumor suppressing subtransferable candidate 4(TSSC4)	-0.547287	0.00024363	0.00170751	25.6813	18.972
422302	NAD(P) dependent steroid dehydrogenase-like(NSDHL)	-2.08236	0.000244103	0.00171009	66.3397	14.4464
396196	glucagon(GCG)	1.15363	0.00024457	0.00171262	1.00728	4.89501
769954	NADH dehydrogenase (ubiquinone) 1 beta subcomplex, 4, 15kDa(NDUFB4)	0.709711	0.000244782	0.00171307	217.826	313.819
419100	UPF2 regulator of nonsense transcripts homolog (yeast)(UPF2)	-0.54097	0.000245241	0.0017151	14.9127	10.653
418504	downstream neighbor of SON(DONSON)	-1.28072	0.000245626	0.00171706	2.06081	0.755538
374119	neural precursor cell expressed, developmentally down-regulated 4-like, E3 ubiquitin protein ligase(NEDD4L)	0.353134	0.000246518	0.00172181	7.71387	10.0586
101752044	slingshot protein phosphatase 3(SSH3)	1.02379	0.000246493	0.00172181	11.3471	18.817
420589	ADP-ribosylation factor-like 4A(ARL4A)	-0.948985	0.000247483	0.00172781	10.408	5.15373
422081	N-sulfoglucosamine sulfohydrolase(SGSH)	0.680172	0.000249192	0.00173698	16.3277	24.3363
771550	EPH receptor A2(EPHA2)	-1.03597	0.000249224	0.00173698	34.7479	15.4324
426739	hyaluronoglucosaminidase 1(HYAL1)	0.788175	0.000250972	0.00174691	13.2154	20.5961
421878	primase (DNA) subunit 2(PRIM2)	-1.19772	0.000251241	0.00174804	19.4927	8.98716
101749042	ATP synthase, H+ transporting, mitochondrial Fo complex, subunit G(ATP5L)	1.0348	0.000252747	0.00175702	689.569	1229.63
100859397	TRIO and F-actin binding protein(TRIOBP)	0.489853	0.000254972	0.00177097	46.8944	60.6977
419405	solute carrier family 35, member E2B(SLC35E2B)	0.592674	0.000255372	0.00177299	16.6054	25.3286
421831	synaptotagmin binding, cytoplasmic RNA interacting protein(SYNCRIP)	-0.569385	0.000255578	0.00177366	108.389	77.6631
101747378	poly [ADP-ribose] polymerase 14-like(LOC101747378)	-1.17961	0.00025665	0.00178034	4.19256	2.01231
428607	protein-L-isoaspartate (D-aspartate) O-methyltransferase(PCMT1)	-0.599778	0.000257004	0.00178127	23.7061	16.3554
424192	lymphocyte antigen 75(LY75)	1.08621	0.000257951	0.00178707	3.76181	8.50367
423114	low density lipoprotein receptor-related protein 5(LRP5)	-1.03714	0.000259767	0.00179812	1.77112	0.776008
420001	ribosomal protein L23(RPL23)	0.980852	0.000260094	0.00179962	3116.16	6101.66
422326	ATP binding cassette subfamily B member 7(ABCB7)	-0.891624	0.000260797	0.00180295	14.7947	8.33327
775985	BEN domain containing 6(BEND6)	-1.1756	0.00026185	0.00180869	3.11329	1.49567
396235	v-ets avian erythroblastosis virus E26 oncogene homolog 1(ETS1)	-0.833318	0.000262011	0.00180903	24.6114	12.5946
424115	DnaJ heat shock protein family (Hsp40) member C10(DNAJC10)	-0.801628	0.000262733	0.00181248	40.0397	24.721
420677	nucleotide-binding oligomerization domain containing 1(NOD1)	-0.811705	0.000263353	0.00181521	5.5762	3.08155
427257	nicotinamide riboside kinase 1(NMRK1)	0.94335	0.000263862	0.00181795	2.64579	5.90448
423221	jumonji domain containing 7(JMJD7)	-1.90645	0.000268693	0.00184967	4.13014	1.2763
421693	Abelson helper integration site 1(AHI1)	-0.827253	0.000269258	0.00185277	4.89655	2.99457
769516	receptor tyrosine kinase-like orphan receptor 2(ROR2)	1.50603	0.000272333	0.00187235	2.01636	5.47987
419364	ERBB receptor feedback inhibitor 1(ERRFI1)	-0.592731	0.000272883	0.00187534	12.0246	7.9904
396153	RAB2A, member RAS oncogene family(RAB2A)	0.735254	0.000273576	0.00187851	95.1572	174.625
417619	nucleoredoxin(NXN)	0.877145	0.000275716	0.0018924	28.6693	51.6026
415326	cytoplasmic polyadenylation element binding protein 1(CPEB1)	1.17353	0.000276512	0.00189707	2.89077	6.72842
423045	WEE1 G2 checkpoint kinase(WEE1)	-0.612169	0.000276943	0.00189901	26.322	18.0972
775974	cytochrome c oxidase subunit 8A(COX8A)	1.33409	0.000277029	0.00189901	208.699	427.847
107055039	uncharacterized LOC107055039(LOC107055039)	2.87183	0.000278516	0.0019084	0.244131	3.30122
426941	mitochondrial ribosomal protein L34(MRPL34)	0.59803	0.00027964	0.00191449	100.649	132.238
416969	acyl-CoA dehydrogenase, C-2 to C-3 short chain(ACADS)	-0.551939	0.000279825	0.00191462	19.6556	13.6469
395996	bleomycin hydrolase(BLMH)	-0.739226	0.000280622	0.0019181	32.3958	21.7876
396324	activin A receptor, type IIA(ACVR2A)	0.68662	0.000283495	0.00193599	31.9989	47.2736
420815	nuclear factor of activated T-cells, cytoplasmic, calcineurin-dependent 1(NFATC1)	1.34868	0.000285237	0.00194706	0.488286	1.20733
395210	secreted phosphoprotein 1(SPP1)	1.49465	0.000287803	0.00196211	0.733299	2.18418
107053356	InaF motif containing 2(INAFM2)	1.02245	0.000290546	0.00197914	52.84	98.644
423932	inositol polyphosphate-5-phosphatase F(INPP5F)	-0.414664	0.000293004	0.00199422	9.03382	6.84695
395171	dual serine/threonine and tyrosine protein kinase(DSTYK)	-1.30717	0.000294677	0.00200477	11.1917	4.45278
768714	sperm autoantigenic protein 17(SPA17)	2.65938	0.000297999	0.00202567	0.76469	2.37708
378897	Thy-1 cell surface antigen(THY1)	0.896614	0.000299019	0.00203176	374.172	658.154
396002	adenylate kinase 1(AK1)	0.84674	0.000299264	0.00203257	49.0432	85.8016
770240	GABA(A) receptor-associated protein like 2(GABARAPL2)	0.597279	0.000300766	0.00204106	36.9432	59.9219
427638	glutathione peroxidase 3(GPX3)	1.92911	0.000300954	0.00204149	35.3664	120.135
771528	ribosomal protein L38(RPL38)	1.22024	0.000301404	0.00204369	911.13	1938.84
424750	IWS1 homolog (S. cerevisiae)(IWS1)	-0.61486	0.000301599	0.00204415	23.2093	16.0428
419404	uncharacterized LOC419404(LOC419404)	0.601036	0.000301811	0.00204474	83.5937	129.715
416032	carbohydrate (chondroitin 4) sulfotransferase 13(CHST13)	2.03295	0.000302082	0.00204573	0.264309	1.0828
426008	solute carrier family 27 (fatty acid transporter), member 1(SLC27A1)	1.48325	0.000304572	0.00206173	6.0953	16.1863
420560	VPS50, EARP/GARPII complex subunit(VPS50)	-0.587245	0.000305848	0.00206778	10.8088	7.71483
419968	kinesin family member 18B(KIF18B)	-1.10972	0.000308749	0.00208566	24.5568	9.83558
416774	yippee-like 1 (Drosophila)(YPEL1)	1.35796	0.000309036	0.00208569	3.00827	8.41761
427559	microtubule-associated protein 1 light chain 3 beta(MAP1LC3B)	0.589716	0.000309266	0.00208569	93.4107	133.556
428210	leucine zipper protein 1(LUZP1)	-0.715745	0.000309251	0.00208569	2.68198	1.55216
100858849	ras-related protein Rab-34-like(LOC100858849)	0.713859	0.00030971	0.00208781	154.763	234.458
424261	anti-Mullerian hormone receptor, type II(AMHR2)	2.73235	0.000312967	0.00210746	3.68493	21.9188
416544	ribosomal protein S2(RPS2)	0.924369	0.00031394	0.00211282	3487.03	6383.46
428807	protease-associated domain containing 1(PRADC1)	0.589776	0.000314101	0.00211303	31.1474	45.14
100857973	GM2 ganglioside activator(GM2A)	1.24497	0.000315044	0.0021185	26.0912	56.9959
395442	ras homolog family member A(RHOA)	0.582205	0.000316611	0.00212485	419.471	658.738
396497	cystatin C(CST3)	1.03901	0.000316603	0.00212485	317.826	596.877
101747632	potassium/sodium hyperpolarization-activated cyclic nucleotide-gated channel 4-like(LOC101747632)	1.52638	0.000316643	0.00212485	0.624835	1.34606
101748755	copine-5-like(LOC101748755)	2.94339	0.000321191	0.00215182	0.109554	1.08655
416407	WD repeat domain 90(WDR90)	-0.680904	0.000321366	0.00215211	6.62921	3.84538
415691	breast cancer anti-estrogen resistance 1(BCAR1)	-1.06662	0.000322738	0.0021604	101.64	44.1333
421752	TRAF3 interacting protein 2(TRAF3IP2)	1.95659	0.000325995	0.00218041	0.326277	1.31175
415891	dual specificity phosphatase 7(DUSP7)	0.926847	0.000327532	0.00218979	14.6034	28.7146
107055415	uncharacterized LOC107055415(LOC107055415)	1.94397	0.000329604	0.00220274	0.384341	1.13173
415401	SAFB like transcription modulator(SLTM)	-0.414849	0.000330534	0.00220804	9.74697	7.95262
373918	actinin, alpha 1(ACTN1)	-0.814006	0.00033073	0.00220845	175.985	99.0268
424621	SCL/TAL1 interrupting locus(STIL)	-0.706154	0.000331092	0.00220996	2.41954	1.52434
776812	all-trans retinoic acid-induced differentiation factor(ATRAID)	0.886519	0.000331734	0.00221333	58.6224	91.4066
107055402	nucleic acid binding protein 2(NABP2)	0.819858	0.000332441	0.00221713	19.9435	32.5817
431122	nucleoporin 160kDa(NUP160)	-0.58486	0.000333902	0.00222506	65.2678	38.8908
423048	DENN/MADD domain containing 5A(DENND5A)	-0.730037	0.000338824	0.00225415	20.206	12.8112
419468	intermediate filament family orphan 2(IFFO2)	-0.808767	0.000340446	0.00226402	20.809	12.3515
428930	FERM domain containing 6(FRMD6)	0.94674	0.000340978	0.00226663	15.5453	27.1426
418144	DEAD/H (Asp-Glu-Ala-Asp/His) box helicase 11(DDX11)	-0.658357	0.000341799	0.00227116	10.1405	6.39173
416574	dynactin subunit 5(DCTN5)	0.59595	0.000342813	0.00227697	54.9528	73.6506
425290	MORN repeat containing 4(MORN4)	0.746385	0.000346303	0.00229733	90.6935	140.946
396001	ribosomal protein S4, X-linked(RPS4X)	1.20057	0.000346629	0.00229856	1372.93	2880.86
415393	leucine rich repeat containing 49(LRRC49)	-1.3589	0.000347854	0.00230574	1.15187	0.514732
419600	serine/arginine-rich splicing factor 4(SRSF4)	0.916156	0.000348991	0.00231233	1.93141	4.12891
423750	helicase, lymphoid-specific(HELLS)	-1.25855	0.000350413	0.00232038	70.6451	31.5789
422597	SEC31 homolog A (S. cerevisiae)(SEC31A)	0.491644	0.000351705	0.00232747	61.9698	83.8915
101751877	uncharacterized LOC101751877(LOC101751877)	1.0099	0.000353636	0.00233834	0.618981	1.14711
420530	ribonuclease P/MRP 38kDa subunit(RPP38)	-1.01391	0.000354076	0.0023403	23.443	10.747
772251	coiled-coil domain containing 56(CCDC56)	1.27115	0.0003547	0.00234347	181.786	365.059
421301	limb bud and heart development(LBH)	-1.1531	0.000355573	0.00234592	332.13	151.464
427381	diacylglycerol kinase theta(DGKQ)	-1.2498	0.000356014	0.00234738	2.35796	1.05372
419577	G-patch domain containing 3(GPATCH3)	0.978389	0.000356806	0.00235165	2.66679	5.3922
396335	kinectin 1(KTN1)	-0.63166	0.000358845	0.00236413	31.9192	22.1658
424226	excision repair cross-complementation group 3(ERCC3)	-0.602607	0.000364187	0.00239641	29.9184	20.3343
395534	myosin, heavy chain 15(MYH15)	-1.25644	0.00036437	0.00239664	17.038	7.28609
418153	ELKS/RAB6-interacting/CAST family member 1(ERC1)	-0.683077	0.000365819	0.00240132	4.60948	3.0259
428324	pleckstrin homology domain containing J1(PLEKHJ1)	-0.818445	0.000368739	0.00241853	4.76045	2.6491
107053489	uncharacterized LOC107053489(LOC107053489)	1.03237	0.000370655	0.00242962	1.31223	2.99106
420882	proteasome (prosome, macropain) assembly chaperone 4(PSMG4)	0.984087	0.00037096	0.00243015	42.6041	75.3457
423764	SEC31 homolog B (S. cerevisiae)(SEC31B)	-0.773658	0.000371154	0.00243044	14.866	7.97709
423561	cornichon family AMPA receptor auxiliary protein 1(CNIH1)	0.431461	0.000371804	0.00243372	140.381	177.306
414880	LIM and senescent cell antigen-like domains 1(LIMS1)	-0.909529	0.000374186	0.00244636	14.0288	6.47428
769200	lemur tyrosine kinase 2(LMTK2)	-0.678931	0.000376146	0.00245719	9.70998	6.88983
771872	claudin 12(CLDN12)	-0.868119	0.000378142	0.00246825	6.29645	3.43855
418521	bromodomain and WD repeat domain containing 1(BRWD1)	-0.520007	0.000378869	0.002472	6.15592	4.7039
417108	zinc finger and BTB domain containing 6(ZBTB6)	0.94253	0.000379197	0.00247297	3.38788	6.51255
414830	beta-2-microglobulin(B2M)	0.793657	0.000379911	0.00247483	103.762	162.312
416023	Sec61 alpha 1 subunit (S. cerevisiae)(SEC61A1)	-0.468549	0.000379796	0.00247483	90.3225	69.0354
770243	signal recognition particle 9kDa(SRP9)	0.563147	0.00038056	0.00247807	17.1531	24.7258
418471	ubiquitin specific peptidase 25(USP25)	-0.57959	0.000383701	0.00249651	11.716	7.91719
107054200	uncharacterized LOC107054200(LOC107054200)	0.955147	0.00038358	0.00249651	1.62332	3.27633
425567	POP1 homolog, ribonuclease P/MRP subunit(POP1)	-0.613984	0.000385205	0.0025043	10.5257	6.98424
419478	PR domain 2(PRDM2)	-0.604781	0.00038821	0.00252282	6.03036	3.97592
101747255	serologically defined colon cancer antigen 3 homolog(LOC101747255)	1.97135	0.000388424	0.0025232	0.362889	1.43303
100859674	poly(rC)-binding protein 4-like(PCBP4)	0.877094	0.000389501	0.00252717	11.8775	19.8416
395376	protein kinase, DNA-activated, catalytic polypeptide(PRKDC)	-0.708652	0.000391337	0.00253706	2.63152	1.68654
404775	nuclear casein kinase and cyclin-dependent kinase substrate 1(NUCKS1)	-0.469528	0.000392199	0.00254163	146.565	112.331
421574	phosphodiesterase 10A(PDE10A)	-0.863511	0.000395575	0.00256045	4.45373	2.55172
421785	prolyl endopeptidase(PREP)	-0.456817	0.000395804	0.00256091	47.3307	35.8092
426795	serum response factor binding protein 1(SRFBP1)	-0.795588	0.000397412	0.00256927	9.21907	5.88591
420138	C3 and PZP like, alpha-2-macroglobulin domain containing 8(CPAMD8)	-1.77962	0.000399712	0.00258209	2.8133	0.836466
768335	HIG1 hypoxia inducible domain family member 1A(HIGD1A)	-0.491275	0.000401664	0.00259366	105.932	77.9225
423901	caspase 7, apoptosis-related cysteine peptidase(CASP7)	-0.829904	0.000404255	0.00260728	5.41701	3.22719
427897	NADH dehydrogenase (ubiquinone) 1 alpha subcomplex, 6, 14kDa(NDUFA6)	0.687832	0.000407096	0.00261964	76.7784	113.901
423851	meningioma expressed antigen 5 (hyaluronidase)(MGEA5)	0.509364	0.000407548	0.00262021	13.0161	19.7554
768938	HscB mitochondrial iron-sulfur cluster co-chaperone(HSCB)	0.665621	0.000407526	0.00262021	66.9973	99.0501
428251	hypoxia up-regulated 1(HYOU1)	-0.469937	0.000408318	0.00262412	66.0993	49.1756
419954	mitogen-activated protein kinase kinase kinase 3(MAP3K3)	0.598035	0.000408863	0.00262608	24.6997	39.4784
418059	HMG-box containing 4(HMGXB4)	-0.557181	0.000409134	0.00262624	19.046	13.209
417574	ribosomal protein L23a(RPL23A)	1.10418	0.00041192	0.00264308	1044.65	2069.41
421679	coiled-coil domain containing 28A(CCDC28A)	0.521796	0.000415022	0.00265879	11.6829	13.5621
424527	zinc finger HIT-type containing 6(ZNHIT6)	-0.856996	0.000416793	0.00266908	17.5684	9.4418
430480	inhibitor of kappa light polypeptide gene enhancer in B-cells, kinase epsilon(IKBKE)	1.81742	0.000425021	0.0027207	0.371739	1.18925
100858836	aminoacylase 1(ACY1)	1.20841	0.000427078	0.00273172	2.64665	4.93173
427468	Fanconi anemia complementation group C(FANCC)	-0.961148	0.000429435	0.00274464	6.97008	3.62041
429069	RAS protein activator like 2(RASAL2)	-0.588038	0.000431154	0.00275454	5.06311	3.3694
417919	ELK3, ETS transcription factor(ELK3)	0.473656	0.000432441	0.00276168	29.4494	40.8153
769794	splicing factor 3b, subunit 5, 10kDa(SF3B5)	0.775152	0.000434475	0.00277314	156.189	228.524
431661	Rho guanine nucleotide exchange factor (GEF) 39(ARHGEF39)	-0.973644	0.000436044	0.00278032	13.1473	6.05132
374201	paired-like homeodomain 1(PITX1)	1.89284	0.000439563	0.00280071	27.9032	88.5099
416933	coiled-coil-helix-coiled-coil-helix domain containing 10(CHCHD10)	0.866097	0.000440053	0.00280258	49.2577	75.8206
101749086	cadherin related family member 4(CDHR4)	0.972086	0.000441184	0.00280868	0.78339	1.36078
419433	NOC2 like nucleolar associated transcriptional repressor(NOC2L)	-0.722621	0.000443414	0.00282067	71.5341	42.985
772083	ATP/GTP binding protein-like 4(AGBL4)	0.598745	0.000444008	0.00282334	9.73353	15.2148
424846	sushi, nidogen and EGF like domains 1(SNED1)	1.15104	0.000444686	0.00282564	1.86934	4.01067
107053303	family with sequence similarity 193 member A(FAM193A)	-0.858675	0.000444718	0.00282564	7.32052	3.97363
396360	sarcolemma associated protein(SLMAP)	-0.889339	0.00044525	0.00282792	36.6419	19.6884
430103	calcium activated nucleotidase 1(CANT1)	-0.696484	0.000448136	0.00284514	18.1489	10.4452
415644	homocysteine inducible ER protein with ubiquitin like domain 1(HERPUD1)	-0.977395	0.000449328	0.00285159	52.9558	27.0236
418625	ankyrin repeat and SOCS box containing 9(ASB9)	0.732227	0.000449878	0.00285397	10.6219	17.1564
424915	phosphate cytidylyltransferase 1, choline, alpha(PCYT1A)	-0.52524	0.000451582	0.00286366	10.2812	7.00174
423362	transmembrane p24 trafficking protein 10(TMED10)	0.298524	0.000452177	0.00286631	193.279	233.911
417110	mitochondrial ribosome recycling factor(MRRF)	0.940883	0.000453277	0.00287087	6.01017	12.0788
423481	tRNA methyltransferase 61A(TRMT61A)	-0.823611	0.000453426	0.00287087	9.42301	5.49978
426472	secernin 3(SCRN3)	-0.787145	0.00045328	0.00287087	9.38252	6.05935
427533	fibulin 7(LOC427533)	3.97833	0.000457491	0.00289436	1.11463	13.261
415591	IQ motif containing GTPase activating protein 1(IQGAP1)	-0.978348	0.000463972	0.00293194	55.9684	30.3263
768555	mevalonate kinase(MVK)	-0.725535	0.000465365	0.00293959	32.3122	17.1422
769812	CD300 antigen-like family member(CD300L-S1)	0.723077	0.000466953	0.00294848	2.78994	5.99016
417888	transmembrane and tetratricopeptide repeat containing 3(TMTC3)	-0.534819	0.000473471	0.00298681	14.4325	10.9487
421989	zinc finger protein 513(ZNF513)	0.856405	0.000473527	0.00298681	28.0855	44.9474
420372	zinc finger family member 767(ZNF767)	-0.587885	0.000476335	0.00300189	9.35574	6.67504
423312	nucleotide binding protein-like(NUBPL)	-0.467884	0.000478971	0.00301733	16.1687	12.0717
420468	par-3 family cell polarity regulator(PARD3)	-0.427881	0.000479389	0.00301879	7.60442	5.90624
420614	nucleoporin like 2(NUPL2)	-0.5742	0.000480299	0.00302093	17.411	11.4043
100858381	chromosome 11 open reading frame, human C19orf12-like(LOC100858381)	1.95525	0.000480472	0.00302093	0.386486	1.43545
101747724	uncharacterized LOC101747724(LOC101747724)	-1.09397	0.000480437	0.00302093	4.46016	2.39406
107055071	ADP-ribosylation factor 5-like(LOC107055071)	0.769784	0.000480158	0.00302093	20.3289	32.4987
421346	isoleucyl-tRNA synthetase 2, mitochondrial(IARS2)	-0.477482	0.000481037	0.00302332	25.8425	19.6137
428876	DDB1 and CUL4 associated factor 5(DCAF5)	0.924987	0.000484635	0.00304122	14.8966	30.1499
420724	cytoplasmic linker associated protein 2(CLASP2)	-0.551433	0.000485005	0.00304237	25.1178	18.0658
421002	leucine rich repeat containing 16A(LRRC16A)	0.729535	0.000498219	0.00312044	21.8702	36.5356
423573	L-2-hydroxyglutarate dehydrogenase(L2HGDH)	0.665571	0.000498531	0.0031212	4.87617	7.32219
416122	ribosomal protein L32(RPL32)	1.28229	0.000500863	0.00313097	1323.93	3021.82
426109	acidic (leucine-rich) nuclear phosphoprotein 32 family, member E(ANP32E)	-0.541175	0.000502721	0.00314017	145.284	108.718
421526	translin-associated factor X(TSNAX)	-0.512464	0.000503384	0.00314311	20.9887	15.7354
395463	forkhead box K1(FOXK1)	-0.448119	0.000504455	0.00314858	11.8809	8.26619
419480	dehydrogenase/reductase (SDR family) member 3(DHRS3)	-1.18259	0.000505593	0.00315205	4.47593	1.78281
769118	GABA(A) receptor-associated protein like 1(GABARAPL1)	-0.783812	0.000506878	0.00315764	13.9162	8.62739
417807	solute carrier family 38, member 2(SLC38A2)	-0.929381	0.000509271	0.00316975	66.7637	36.9605
416817	coiled-coil domain containing 92(CCDC92)	0.705108	0.00051152	0.00318046	5.02116	7.72654
107052018	uncharacterized LOC107052018(LOC107052018)	-1.54301	0.000512025	0.00318239	2.9646	1.21739
418907	replication factor C subunit 3(RFC3)	-0.990309	0.000512344	0.00318315	33.4286	17.1676
100857285	biogenesis of lysosomal organelles complex 1 subunit 1(BLOC1S1)	0.814241	0.000517321	0.00321039	55.3395	91.6488
415914	chromosome 12 open reading frame, human C3orf18(C12H3ORF18)	1.33671	0.000518775	0.00321819	1.84494	4.49155
422071	chromosome 17 open reading frame 89(C17orf89)	1.32378	0.000520638	0.00322851	43.8722	96.6694
418832	N(alpha)-acetyltransferase 16, NatA auxiliary subunit(NAA16)	-0.556155	0.000522989	0.00324062	16.0395	12.0552
420430	endo/exonuclease (5'-3'), endonuclease G-like(EXOG)	0.653306	0.000523703	0.00324344	4.16433	6.59875
416883	N(alpha)-acetyltransferase 25, NatB auxiliary subunit(NAA25)	-0.614426	0.0005251	0.00324998	14.9649	8.9857
421360	protein tyrosine phosphatase, non-receptor type 14(PTPN14)	-0.960458	0.000525421	0.00325073	7.44062	3.99023
419761	RNA exonuclease 2(REXO2)	0.388599	0.000529387	0.00327402	85.0334	112.32
396420	integrin, alpha V(ITGAV)	-1.07656	0.000530837	0.00328174	56.2623	28.4407
415328	casein kinase 1 gamma 1(CSNK1G1)	0.710603	0.000538457	0.00332379	14.9015	19.7712
424488	Rho GTPase activating protein 29(ARHGAP29)	-0.934982	0.000538346	0.00332379	6.42718	3.32227
421483	mediator of cell motility 1(MEMO1)	0.404802	0.000539151	0.00332681	84.1531	116.531
427233	focadhesin(FOCAD)	-0.709655	0.000541394	0.00333812	5.24419	3.27621
427675	ribosomal protein S15a(RPS15A)	1.2159	0.000542196	0.00334179	1546.07	3644.33
493647	BMI1 polycomb ring finger oncogene(BMI1)	0.858548	0.000550745	0.00338678	22.4616	36.8854
417871	ribosomal protein S16(RPS16)	1.1058	0.000553576	0.0034029	1097.45	2304.12
396252	cyclin-dependent kinase 1(CDK1)	-0.792555	0.000554168	0.00340525	289.994	171.238
420766	cyclin-dependent kinase 13(CDK13)	-0.413039	0.000555711	0.00341248	14.0712	11.1815
421053	Rho GTPase activating protein 28(ARHGAP28)	1.73526	0.000555764	0.00341248	0.754587	2.5918
100858607	histone cluster 1, H2bo(HIST1H2BO)	1.33393	0.000557412	0.0034213	3.46325	9.40103
417199	dolichol kinase(DOLK)	0.844817	0.000559588	0.00343012	10.5803	19.29
427365	phospholipase A2 activating protein(PLAA)	-0.565552	0.000559404	0.00343012	17.1257	12.5149
429044	centrosomal protein 70kDa(CEP70)	0.518371	0.000561997	0.00344294	10.246	13.9284
424699	leptin receptor overlapping transcript(LEPROT)	0.642403	0.000563463	0.00345063	79.5621	134.364
395938	superoxide dismutase 1, soluble(SOD1)	0.470236	0.000566749	0.00346553	112.833	164.509
770416	suppressor APC domain containing 2(SAPCD2)	-0.793025	0.000567299	0.00346759	7.19248	3.95336
768824	zinc finger protein 706(ZNF706)	0.690136	0.000568168	0.00347159	48.2306	72.6449
415656	enhancer of mRNA decapping 4(EDC4)	-0.519183	0.00057422	0.00350462	36.2091	23.9179
395998	sortilin-related receptor, L(DLR class) A repeats containing(SORL1)	-1.14742	0.000575843	0.00351189	3.79071	1.70784
107055045	uncharacterized LOC107055045(LOC107055045)	3.37233	0.000579375	0.0035321	0.242735	2.14522
374132	ribosomal protein L39(RPL39)	1.16871	0.000580869	0.00353986	2562.14	5190.94
420003	ribosomal protein L19(RPL19)	0.853839	0.000581083	0.00353986	2981.18	5124.16
422601	heterogeneous nuclear ribonucleoprotein D-like(HNRNPDL)	0.557176	0.000581444	0.00354073	189.793	271.329
769506	diacylglycerol kinase, eta(DGKH)	-1.05553	0.000583788	0.00355101	2.00574	0.971519
768660	ATP synthase, H+ transporting, mitochondrial F1 complex, epsilon subunit(ATP5E)	1.17343	0.000585209	0.00355434	357.87	706.735
100857335	aquaporin-4-like(LOC100857335)	1.67907	0.00058456	0.00355434	0.55191	1.71133
101747779	bromodomain adjacent to zinc finger domain protein 2A-like(LOC101747779)	-0.735096	0.000587946	0.00356696	20.9378	11.856
378910	RecQ protein-like (DNA helicase Q1-like)(RECQL)	-0.599237	0.000591855	0.00358583	10.3582	6.52351
421469	HEAT repeat containing 5B(HEATR5B)	-0.542791	0.000591938	0.00358583	5.77308	3.79806
107057338	uncharacterized LOC107057338(LOC107057338)	2.5776	0.000592476	0.00358775	0.782496	17.2634
424149	sterile alpha motif and leucine zipper containing kinase AZK(ZAK)	-1.02385	0.000596134	0.00360856	44.2778	24.0336
423574	ATP synthase, H+ transporting, mitochondrial Fo complex subunit s (factor B)(ATP5S)	0.7995	0.000597053	0.00361277	27.4851	52.7337
423232	glucosidase, alpha; neutral C(GANC)	-0.43866	0.000599434	0.00362583	9.19577	7.1618
421919	ribosomal protein S7(RPS7)	0.929083	0.000600244	0.00362937	819.301	1628.49
417270	pre-mRNA processing factor 4(PRPF4)	-0.48644	0.000601174	0.00363365	11.9904	7.74734
417413	zinc finger protein 207(ZNF207)	0.354965	0.000602147	0.00363818	94.21	123.185
418106	tripartite motif containing 24(TRIM24)	-0.638256	0.000602967	0.00364152	5.69049	3.72952
427756	caspase recruitment domain family, member 9(CARD9)	1.77191	0.000603149	0.00364152	0.380455	1.57813
419982	DEAH (Asp-Glu-Ala-His) box polypeptide 8(DHX8)	-0.698908	0.000603529	0.00364246	18.3591	11.8871
420639	biotinidase(BTD)	-0.680507	0.000603909	0.0036429	10.0081	6.32106
423320	cofilin 2 (muscle)(CFL2)	-0.573606	0.000604049	0.0036429	114.092	66.9404
416486	ring finger protein 216(RNF216)	-0.437315	0.000605622	0.00364832	10.2749	7.30759
426569	apolipoprotein A-I binding protein(APOA1BP)	0.854965	0.000605398	0.00364832	44.3504	73.1571
396256	calcitonin(CALCA)	2.72276	0.00061114	0.00367475	0.207042	1.16616
417021	adaptor-related protein complex 1, beta 1 subunit(AP1B1)	-0.451497	0.000611874	0.00367781	33.9465	23.463
416575	polo like kinase 1(PLK1)	-1.16819	0.000615141	0.00369335	115.757	48.5727
424926	proteasome 26S subunit, non-ATPase 1(PSMD1)	-0.385535	0.000617034	0.00370061	116.847	88.6308
416440	transformation/transcription domain associated protein(TRRAP)	-0.787013	0.0006206	0.00371925	13.4391	7.87726
374017	BARX homeobox 1(BARX1)	2.58985	0.000623699	0.00373507	0.208512	1.50777
427760	nucleoporin 214kDa(NUP214)	-0.40953	0.000625974	0.00374731	20.6323	14.4292
427330	sorting nexin family member 30(SNX30)	-0.691483	0.000628022	0.00375819	6.22544	3.88811
421625	peptidylprolyl isomerase like 4(PPIL4)	-0.581824	0.000632175	0.00378026	12.0362	9.44645
417588	nuclear speckle splicing regulatory protein 1(NSRP1)	-0.503709	0.000636363	0.0038025	6.62399	4.79459
422174	LAS1-like, ribosome biogenesis factor(LAS1L)	-0.526277	0.000642747	0.00383783	34.112	25.1035
424830	calcium binding protein 39(CAB39)	-0.454134	0.00064521	0.00385112	34.1392	26.767
374139	breast cancer 2(BRCA2)	-1.09552	0.000645522	0.00385157	4.44156	2.11609
426942	DET1 and DDB1 associated 1(DDA1)	-0.744739	0.000648327	0.00386689	35.6231	21.1546
417538	mitochondrial ribosomal protein S17(MRPS17)	0.408912	0.000648682	0.00386758	57.345	79.2616
427456	kinesin family member 27(KIF27)	1.65436	0.000649744	0.0038725	0.373111	1.22367
424493	deoxynucleotidyltransferase, terminal, interacting protein 2(DNTTIP2)	-1.02212	0.000650234	0.003874	40.6856	22.4983
396220	lysosomal-associated membrane protein 1(LAMP1)	0.306788	0.000651518	0.00388022	80.8589	100.866
428678	ankyrin repeat domain 40(ANKRD40)	0.904976	0.000653354	0.00388973	6.92793	9.32113
422988	sirtuin (silent mating type information regulation 2 homolog) 3 (S. cerevisiae)(SIRT3)	0.478233	0.000655051	0.00389841	14.0451	19.4572
768772	uncharacterized LOC768772(LOC768772)	2.52314	0.000655539	0.00389988	1.78767	8.14741
424027	SH3-domain binding protein 4(SH3BP4)	-1.13266	0.000657703	0.00390989	48.5227	21.6648
419003	KIAA1731 ortholog(KIAA1731)	-0.751067	0.000660122	0.00392142	6.43449	3.92452
421854	pleckstrin homology domain interacting protein(PHIP)	-0.731536	0.0006618	0.0039285	9.56226	6.32443
417805	SR-related CTD-associated factor 11(SCAF11)	-0.539356	0.00066226	0.00392895	19.2808	14.1396
419454	exosome component 10(EXOSC10)	-0.499727	0.000663113	0.00393055	26.1546	18.1666
422702	tetraspanin 5(TSPAN5)	-0.70308	0.000663087	0.00393055	9.19353	5.78832
417598	nuclear receptor corepressor 1(NCOR1)	-0.538098	0.000663534	0.00393161	3.41139	2.56518
426890	KIAA1328(KIAA1328)	-0.807894	0.00066539	0.00393974	3.52475	2.38065
427008	crystallin mu(CRYM)	0.919646	0.000666772	0.00394648	11.2232	20.1763
107051953	uncharacterized LOC107051953(LOC107051953)	0.916847	0.00066976	0.00396129	0.920555	1.80973
107053353	dispanin subfamily A member 2b-like(LOC107053353)	1.25439	0.000671832	0.00397209	53.8647	117.138
420439	ARP3 actin-related protein 3 homolog B (yeast)(ACTR3B)	-0.510146	0.000672277	0.00397328	10.6361	7.34601
424757	UDP-glucose glycoprotein glucosyltransferase 1(UGGT1)	-0.67814	0.000672706	0.00397437	26.7507	17.5942
395806	patched 1(PTCH1)	0.886748	0.000676696	0.00399649	1.9846	3.57145
421061	collectin sub-family member 12(COLEC12)	0.829918	0.000681238	0.00401893	15.8848	30.7227
770601	beta-1,4-N-acetyl-galactosaminyl transferase 4(B4GALNT4)	-1.33333	0.000682299	0.00402373	7.2372	2.6219
416692	calmodulin-like 3(CALML3)	5.40427	0.000683331	0.00402829	0	1.76003
420745	Bardet-Biedl syndrome 9(BBS9)	-0.693484	0.000683568	0.00402829	2.82257	1.74568
427681	transmembrane protein 8A(TMEM8A)	0.580318	0.000684954	0.00403207	21.2583	26.7523
769605	anaphase promoting complex subunit 13(ANAPC13)	0.858365	0.000685769	0.00403395	18.0533	29.8918
395145	3-hydroxy-3-methylglutaryl-CoA reductase(HMGCR)	-1.15212	0.000689066	0.00405159	29.3899	13.8668
101751402	protein phosphatase 1 regulatory subunit 3G(PPP1R3G)	0.951568	0.000689266	0.00405159	5.65672	10.9993
418123	cAMP responsive element binding protein 3-like 2(CREB3L2)	-0.624733	0.000691151	0.00405827	43.1536	29.4476
416038	transmembrane protein 43(TMEM43)	-0.597851	0.000696022	0.00408097	41.4923	30.1591
768769	small nuclear RNA activating complex polypeptide 3(SNAPC3)	-0.57287	0.000706349	0.00413406	8.16561	5.49576
396366	tropomyosin 1 (alpha)(TPM1)	-1.55861	0.000708562	0.00414403	421.084	138.851
417862	GLI pathogenesis-related 1-like(GLIPR1L)	0.968702	0.00070837	0.00414403	11.243	21.0919
424676	cytochrome P450, family 2, subfamily J, polypeptide 23(CYP2J23)	-0.74884	0.000715861	0.0041807	3.61121	2.23425
425350	mediator complex subunit 28(MED28)	0.429038	0.000716209	0.00418123	28.0815	34.2044
396148	ribosomal protein S6(RPS6)	1.10464	0.00071719	0.00418545	1091.83	2207.51
769006	copper metabolism domain containing 1(COMMD1)	0.7323	0.000725411	0.00422888	39.6117	62.2463
418736	RAS p21 protein activator 3(RASA3)	0.886481	0.000727169	0.00423761	7.05336	13.9988
418710	ribosomal protein L31(RPL31)	1.0928	0.000730171	0.00425357	547.355	1135.89
396418	capping actin protein of muscle Z-line beta subunit(CAPZB)	0.549561	0.000735876	0.00428374	261.11	383.686
396258	MYB proto-oncogene like 2(MYBL2)	-0.862949	0.000737843	0.00429211	44.0011	22.8849
415843	spastic paraplegia 7 (pure and complicated autosomal recessive)(SPG7)	0.400939	0.00073976	0.00429983	78.6933	105.127
421626	katanin p60 (ATPase containing) subunit A 1(KATNA1)	-0.544632	0.000739963	0.00429983	15.7164	11.838
424796	mitochondrial fission factor(MFF)	0.374402	0.000744871	0.0043268	28.2758	38.2901
396336	neuronal calcium sensor 1(NCS1)	0.588544	0.000749149	0.00434952	47.1962	63.8111
422787	PDS5, regulator of cohesion maintenance, homolog A (S. cerevisiae)(PDS5A)	-0.817122	0.000749318	0.00434952	12.601	7.60134
421703	erythrocyte membrane protein band 4.1-like 2(EPB41L2)	-0.505828	0.000751803	0.00436021	12.0853	9.22303
396340	collagen, type III, alpha 1(COL3A1)	1.5019	0.00075272	0.00436304	123.208	377.717
772237	split hand/foot malformation (ectrodactyly) type 1(SHFM1)	0.712961	0.000753223	0.00436439	49.3637	73.9508
428081	exportin 4(XPO4)	-0.731257	0.000754406	0.00436969	16.922	9.92516
423785	excision repair cross-complementation group 6(ERCC6)	-0.632311	0.00075505	0.00437186	5.27488	3.60804
415633	adhesion G protein-coupled receptor G1(ADGRG1)	-1.52339	0.000755435	0.00437254	4.44255	1.26157
416400	essential meiotic structure-specific endonuclease subunit 2(EME2)	0.768681	0.000756543	0.00437739	4.50446	7.66529
395642	dual specificity phosphatase 4(DUSP4)	-1.20739	0.000757689	0.00437934	19.1473	7.67629
100858115	multiple epidermal growth factor-like domains protein 9-like(LOC100858115)	-0.661793	0.000757506	0.00437934	10.6269	6.87852
423848	peroxisome proliferator-activated receptor gamma, coactivator-related 1(PPRC1)	-1.0669	0.000761753	0.00440108	31.9771	13.4998
101748700	uncharacterized LOC101748700(LOC101748700)	1.83387	0.000761991	0.00440108	8.76741	26.1087
423183	solute carrier family 39 (zinc transporter), member 13(SLC39A13)	-0.825897	0.000764565	0.00441438	46.2734	26.9236
101747364	uncharacterized LOC101747364(LOC101747364)	-1.3684	0.000765577	0.00441865	1.49396	0.571478
420946	fidgetin like 1(FIGNL1)	-1.34916	0.000770582	0.00444596	1.10753	0.402556
415320	hexosaminidase subunit alpha(HEXA)	0.549528	0.000771213	0.00444802	23.0363	32.0511
427404	dynactin subunit 3(DCTN3)	0.536517	0.000772459	0.00445205	43.4706	59.4201
420402	coiled-coil domain containing 12(CCDC12)	-0.382634	0.000773082	0.00445406	38.7349	29.9437
419895	ribosomal protein L10a(RPL10A)	1.25873	0.000773804	0.00445664	740.337	1627.09
396368	guanine nucleotide binding protein (G protein), alpha inhibiting activity polypeptide 1(GNAI1)	-0.748879	0.000774758	0.00446055	16.9329	10.8888
417463	POM121 transmembrane nucleoporin(POM121)	-0.74787	0.000778533	0.00447753	35.2601	17.5078
415400	cyclin B2(CCNB2)	-0.836527	0.000785832	0.00451312	106.022	59.2004
107053459	uncharacterized LOC107053459(LOC107053459)	2.10647	0.000785823	0.00451312	0.220978	1.06256
396134	proto-oncogene, receptor tyrosine kinase(MET)	-1.44771	0.000787484	0.00452101	6.3405	2.32577
427278	RIO kinase 2(RIOK2)	-0.556229	0.000800532	0.00459105	16.9782	12.3638
423250	RNA binding motif protein 25(RBM25)	-0.570738	0.000803409	0.00460433	24.1234	18.0201
428391	maternal embryonic leucine zipper kinase(MELK)	-0.926517	0.000803414	0.00460433	15.8809	8.81892
378894	tumor necrosis factor superfamily member 10(TNFSF10)	1.27167	0.000805455	0.00461278	20.6729	52.5838
417273	aminolevulinate dehydratase(ALAD)	0.72987	0.000805439	0.00461278	14.8452	22.0459
416964	phosphoinositide-3-kinase interacting protein 1(PIK3IP1)	1.61609	0.000806433	0.00461675	1.5835	4.99958
421763	zinc finger and BTB domain containing 24(ZBTB24)	-0.549391	0.000808033	0.00462265	4.07062	2.77132
421257	protein tyrosine kinase 7 (inactive)(PTK7)	0.542531	0.000817394	0.00467385	73.6544	97.018
422894	chromosome 4 open reading frame 48(C4orf48)	1.58968	0.000817557	0.00467385	0.829469	2.48071
415388	tight junction protein 1(TJP1)	-0.771652	0.000817926	0.00467432	10.2191	6.22778
419718	ST3 beta-galactoside alpha-2,3-sialyltransferase 4(ST3GAL4)	0.524559	0.000822229	0.00469396	20.5358	28.9111
424037	lanosterol synthase (2,3-oxidosqualene-lanosterol cyclase)(LSS)	-1.26529	0.000824298	0.00470246	58.8041	21.8657
427432	RAD1 checkpoint DNA exonuclease(RAD1)	-0.779263	0.000828906	0.00472656	9.3494	4.80106
419959	DEAD (Asp-Glu-Ala-Asp) box helicase 42(DDX42)	-0.462645	0.000834675	0.00474666	18.4906	13.413
418595	pyruvate dehydrogenase kinase, isozyme 3(PDK3)	0.583452	0.000840315	0.00477707	15.978	23.2674
417140	mitochondrial ribosomal protein S2(MRPS2)	0.859405	0.000841197	0.00478041	46.8487	75.5235
416095	RING1 and YY1 binding protein(RYBP)	0.725647	0.000841644	0.00478128	3.31251	5.86587
423374	glutathione S-transferase zeta 1(GSTZ1)	0.788594	0.000847159	0.00480925	5.01741	9.56706
107052797	pleckstrin homology like domain family A member 1(PHLDA1)	-0.724749	0.000846953	0.00480925	139.874	84.0828
101750846	actin cytoskeleton-regulatory complex protein pan1-like(LOC101750846)	2.90639	0.000848801	0.00481688	0.131578	1.10984
428188	hexose-6-phosphate dehydrogenase (glucose 1-dehydrogenase)(H6PD)	-0.804132	0.000853704	0.00484133	2.27985	1.40716
426802	centrosomal protein 120kDa(CEP120)	-0.660648	0.000858709	0.00486632	3.58091	2.31063
768374	egl nine homolog 1-like(LOC768374)	-0.485096	0.000860724	0.00487604	103.775	82.0299
419705	coiled-coil domain containing 15(CCDC15)	-0.842782	0.000862036	0.00488007	18.2217	10.3624
426563	centromere protein L(CENPL)	-1.09335	0.000861991	0.00488007	14.3671	7.11176
419297	V-set and transmembrane domain containing 2 like(VSTM2L)	2.56914	0.000862542	0.00488123	0.350023	1.74002
418486	chaperonin containing TCP1 subunit 8(CCT8)	-0.769919	0.000863934	0.0048857	211.146	131.693
419608	splicing factor 3a subunit 3(SF3A3)	-0.434243	0.000863892	0.0048857	26.9214	21.0203
420034	5'-nucleotidase, cytosolic IIIB(NT5C3B)	0.791578	0.000872095	0.00492843	24.4596	38.138
422347	insulin receptor substrate 4(IRS4)	-0.624803	0.000875145	0.00494223	9.55082	6.18136
770193	carbohydrate (dermatan 4) sulfotransferase 14(CHST14)	0.642449	0.000876454	0.0049479	107.846	166.705
422680	ubiquitin specific peptidase 53(USP53)	-0.814426	0.000877343	0.0049512	5.3145	3.28588
770135	ubiquinol-cytochrome c reductase, complex III subunit XI(UQCR11)	0.572128	0.000879059	0.00495881	131.112	179.445
427152	DEP domain containing 1B(DEPDC1B)	-1.44874	0.000880977	0.00496481	4.34491	1.62929
424945	calpain 10(CAPN10)	-0.613339	0.000882079	0.00496758	5.20886	3.61194
427242	coiled-coil domain containing 171(CCDC171)	-0.999174	0.000882031	0.00496758	1.45963	0.649062
100857743	leucine rich repeat containing 71(LRRC71)	-1.40812	0.000882924	0.00497062	4.94112	1.80276
421303	lysocardiolipin acyltransferase 1(LCLAT1)	-0.6293	0.000883271	0.00497085	62.3285	42.195
420141	small integral membrane protein 7(SMIM7)	0.558764	0.000883725	0.00497168	78.9202	104.366
100858782	protein interacting with cyclin A1(PROCA1)	1.60396	0.000884268	0.00497301	0.58818	1.22176
419682	ribosomal protein L11(RPL11)	0.985395	0.000890033	0.00500197	582.41	1109.02
107053339	transmembrane protein 109(TMEM109)	1.27678	0.000899274	0.00504867	8.90862	20.6614
423972	PWWP domain containing 2B(PWWP2B)	-0.470945	0.000909572	0.00509944	24.6393	17.6306
423204	zinc finger, FYVE domain containing 19(ZFYVE19)	-0.449812	0.00091527	0.00512961	29.2788	21.4571
423422	transmembrane protein 251(TMEM251)	0.701642	0.000918037	0.00514335	30.4866	46.375
418749	ATPase, class VI, type 11A(ATP11A)	-0.67534	0.000920469	0.00515342	19.0205	13.1192
420252	ubiquitin protein ligase E3 component n-recognin 5(UBR5)	-0.826889	0.000925382	0.00517558	35.7021	20.9424
107052236	uncharacterized LOC107052236(LOC107052236)	1.21837	0.000925197	0.00517558	5.65639	13.7044
426045	transducin (beta)-like 1X-linked(TBL1X)	0.491827	0.000927868	0.0051877	16.9266	24.8104
425473	SMG5 nonsense mediated mRNA decay factor(SMG5)	-0.709305	0.000928837	0.00519133	20.2578	11.0389
431014	tyrosine kinase, non-receptor, 2(TNK2)	-1.24174	0.000930395	0.00519825	19.9239	7.9914
421256	mitochondrial ribosomal protein L2(MRPL2)	0.654845	0.000932382	0.00520756	130.712	185.333
423706	oncoprotein induced transcript 3(OIT3)	1.04891	0.000938726	0.0052376	0.77133	1.76599
427429	alpha-methylacyl-CoA racemase(AMACR)	-1.20958	0.000952535	0.005311	11.1469	5.75419
415362	isocitrate dehydrogenase 3 (NAD+) alpha(IDH3A)	-0.495719	0.000959209	0.00534586	45.791	35.6563
422573	vascular endothelial growth factor C(VEGFC)	-2.2803	0.000960322	0.00534891	3.45966	0.579499
415672	formin homology 2 domain containing 1(FHOD1)	-0.717446	0.000962884	0.00535867	35.6258	19.9356
770663	sphingomyelin phosphodiesterase 2(SMPD2)	0.873307	0.000964959	0.00536554	3.8876	5.53422
418978	platelet derived growth factor D(PDGFD)	0.938885	0.000965665	0.00536763	75.3854	151.19
[truncated: 1,356 more rows]

## Sheet: WT_0vs12
Entrez_gene_id	Gene_name	log2FC	p-value	FDR	FPKM
					WT_0	WT_12
771751	solute carrier family 45 member 3(SLC45A3)	4.94059	6.04e-86	1.02e-81	0.109871	3.62478
428310	heat shock protein 25(HSP25)	8.66128	4.8e-56	4.07e-52	12.7302	5595.99
396292	collagen, type VI, alpha 2(COL6A2)	1.57482	1.16e-46	6.57e-43	185.63	586.189
395130	opticin(OPTC)	8.42075	5.74e-46	2.43e-42	0.0651512	21.8023
418632	glycoprotein M6B(GPM6B)	1.97595	1.36e-42	4.61e-39	21.694	95.5418
417374	integrin subunit beta 4(ITGB4)	6.9068	4.41e-40	1.25e-36	0.0391202	4.24339
693250	H1 histone family, member 0(H1F0)	5.7661	2.75e-38	6.67e-35	0.113485	6.28166
426146	nucleoporin 210kDa-like(NUP210L)	4.72754	1.82e-36	3.86e-33	0.127802	3.85842
396221	lactate dehydrogenase A(LDHA)	-1.09501	2.84e-35	5.36e-32	1233.84	571.652
420693	CDV3 homolog (mouse)(CDV3)	-1.08155	1.48e-33	2.5e-30	115.646	54.9367
100858074	storkhead box 1(STOX1)	6.24746	1.02e-32	1.58e-29	0.0549053	3.42413
395766	ubiquitin specific peptidase 2(USP2)	8.01602	4.05e-32	5.72e-29	0.0401551	7.24315
428567	tubulin folding cofactor C(TBCC)	-1.6116	9.83e-30	1.13e-26	42.2046	15.3663
100858624	potassium voltage-gated channel subfamily E member 1-like protein-like(LOC100858624)	2.52996	9.96e-30	1.13e-26	0.284553	1.55802
423379	serine palmitoyltransferase, long chain base subunit 2(SPTLC2)	-1.21424	1.22e-29	1.29e-26	24.1238	10.3394
101750430	uncharacterized LOC101750430(LOC101750430)	2.01123	1.32e-29	1.31e-26	2.49858	10.5169
423828	ATP-binding cassette, sub-family C (CFTR/MRP), member 2(ABCC2)	5.99273	1.48e-27	1.4e-24	0.0257932	1.8777
107052777	uncharacterized LOC107052777(LOC107052777)	3.71263	1.05e-26	8.93e-24	0.182137	1.99261
101747386	protein S100-A9-like(LOC101747386)	8.47703	2.33e-26	1.8e-23	0.113593	30.3026
419453	TAR DNA binding protein(TARDBP)	-1.20656	5.01e-26	3.54e-23	45.9737	20.2282
100858236	mucosal vascular addressin cell adhesion molecule 1(MADCAM1)	3.78894	6.87e-25	4.48e-22	0.217464	2.91866
415790	Ras-related associated with diabetes(RRAD)	5.96012	7.44e-25	4.67e-22	0.0450441	3.193
396000	collagen, type VI, alpha 1(COL6A1)	1.41535	1.76e-24	1.06e-21	53.7106	152.052
417891	lumican(LUM)	2.98843	4.05e-24	2.37e-21	30.172	223.247
424451	family with sequence similarity 129, member A(FAM129A)	2.5109	4.3e-24	2.43e-21	11.259	62.9554
419424	tumor necrosis factor receptor superfamily, member 18(TNFRSF18)	3.67781	6.71e-24	3.55e-21	0.130556	1.51135
415746	glutamic pyruvate transaminase (alanine aminotransferase) 2(GPT2)	-2.56275	9.37e-24	4.81e-21	5.30299	0.888145
107053244	uncharacterized LOC107053244(LOC107053244)	6.42465	1.03e-23	5.12e-21	0.0463373	3.31883
770740	Rho GTPase activating protein 27(ARHGAP27)	6.02715	1.65e-23	7.98e-21	0.040103	2.50799
419115	l(3)mbt-like 1 (Drosophila)(L3MBTL1)	4.7166	1.71e-23	8.03e-21	0.062466	1.45009
424758	pleckstrin homology domain containing, family B (evectins) member 2(PLEKHB2)	1.16082	2.48e-23	1.14e-20	38.8796	85.9252
771069	C-factor-like(LOC771069)	5.59106	2.62e-23	1.17e-20	0.0721365	5.42253
100859246	uncharacterized LOC100859246(LOC100859246)	5.73542	3.52e-23	1.53e-20	0.056016	2.15348
100857332	docking protein 2, 56kDa(DOK2)	-2.56236	4.91e-23	2.03e-20	25.3333	4.58943
107055358	proline-rich receptor-like protein kinase PERK2(LOC107055358)	4.42831	4.8e-23	2.03e-20	0.853649	19.0818
417625	testis expressed 14(TEX14)	2.08682	1.2e-22	4.85e-20	0.327456	1.4116
100859439	syndecan binding protein (syntenin) 2(SDCBP2)	6.63915	1.3e-22	5.11e-20	0.108092	9.44302
420926	rhophilin associated tail protein 1 like(ROPN1L)	4.45042	1.37e-22	5.27e-20	0.124802	3.51831
769860	phosphodiesterase 4C(PDE4C)	5.46771	1.77e-22	6.67e-20	0.227329	9.38281
374052	coagulation factor V(F5)	3.38818	1.86e-22	6.86e-20	0.171385	1.8154
422313	ankyrin repeat and SOCS box containing 12(ASB12)	3.57364	2.11e-22	7.62e-20	0.253645	2.77314
428403	glycyl-tRNA synthetase(GARS)	-1.32741	2.36e-22	8.33e-20	215.265	86.9187
424862	solute carrier organic anion transporter family, member 2A1(SLCO2A1)	6.67192	5.19e-22	1.8e-19	0.0456019	3.4505
415894	stabilin 1(STAB1)	3.41841	6.09e-22	2.06e-19	0.268165	3.08095
423056	tripartite motif containing 66(TRIM66)	3.98179	6.37e-22	2.12e-19	0.188739	2.85871
417540	phosphoserine phosphatase(PSPH)	-2.79497	6.52e-22	2.13e-19	49.1839	7.35312
423209	ChaC glutathione-specific gamma-glutamylcyclotransferase 1(CHAC1)	-4.32231	7.91e-22	2.53e-19	69.6607	3.87316
772378	tumor-associated calcium signal transducer 2(TACSTD2)	4.19586	1.03e-21	3.16e-19	0.28738	5.94265
424048	dynein, axonemal, heavy chain 7(DNAH7)	7.20694	1.08e-21	3.27e-19	0.00825849	1.5361
395079	fibrillin 3(FBN3)	2.52676	1.54e-21	4.58e-19	0.613735	3.6785
419021	PCF11 cleavage and polyadenylation factor subunit(PCF11)	1.91083	3.51e-21	1.03e-18	5.78448	23.1627
374100	fms-related tyrosine kinase 1(FLT1)	-1.68092	4.76e-21	1.37e-18	39.4641	12.3722
418932	RAS-like, family 11, member A(RASL11A)	8.26433	5.09e-21	1.44e-18	0.121959	29.4373
770471	homeobox C10(HOXC10)	2.00392	1.43e-20	3.92e-18	22.269	87.7944
396356	myosin light chain kinase 2(MYLK2)	4.23765	2.1e-20	5.56e-18	0.105301	2.22587
416132	histidyl-tRNA synthetase(HARS)	-1.20477	2.09e-20	5.56e-18	114.167	53.1744
431347	CUGBP, Elav-like family member 3(CELF3)	5.66877	2.14e-20	5.58e-18	0.100307	5.59719
421511	G protein-coupled receptor 137B(GPR137B)	1.54734	2.54e-20	6.52e-18	6.22639	17.6223
378898	dimethylarginine dimethylaminohydrolase 1(DDAH1)	-1.63681	2.99e-20	7.56e-18	67.0552	20.4531
418254	alpha-2-macroglobulin-like 1(A2ML1)	3.22826	4.46e-20	1.11e-17	0.104401	1.3791
418201	glycogen synthase 2 (liver)(GYS2)	7.59274	4.63e-20	1.14e-17	0.0155058	3.70255
395711	homeobox C8(HOXC8)	2.77454	5.83e-20	1.41e-17	0.742218	5.19405
429337	apelin receptor(APLNR)	7.46614	6.26e-20	1.49e-17	0.0484828	11.5396
427805	envoplakin(EVPL)	5.40998	6.49e-20	1.53e-17	0.0389765	1.78335
107054275	uncharacterized LOC107054275(LOC107054275)	3.1992	9.56e-20	2.22e-17	0.402362	3.68807
101750992	kelch-like protein 33-like(LOC101750992)	6.35248	1.33e-19	3.05e-17	0.0604579	4.92014
422213	solute carrier family 7 (cationic amino acid transporter, y+ system), member 3(SLC7A3)	-1.43837	1.85e-19	4.18e-17	73.1498	29.0326
424477	lipid phosphate phosphatase-related protein type 5(LPPR5)	3.03453	2.23e-19	4.97e-17	0.494274	3.99224
396084	actin, gamma 2, smooth muscle, enteric(ACTG2)	5.24765	5.22e-19	1.15e-16	0.200591	9.25744
769612	solute carrier family 1 (glutamate/neutral amino acid transporter), member 4(SLC1A4)	-2.48164	5.49e-19	1.19e-16	40.1879	7.13246
107049468	protein phosphatase 1 regulatory subunit 15A-like(LOC107049468)	3.84465	7.42e-19	1.59e-16	26.7608	410.962
395421	steroidogenic acute regulatory protein(STAR)	5.16335	8.03e-19	1.7e-16	0.0453361	2.33099
497270	epithelial mitogen(EPGN)	3.30535	8.71e-19	1.82e-16	0.108733	1.38713
423635	serine racemase-like(SRRL)	2.49429	9.19e-19	1.9e-16	0.74265	4.24312
420606	ATP binding cassette subfamily B member 5(ABCB5)	2.25164	9.67e-19	1.97e-16	1.33253	6.32408
771117	scavenger receptor class A member 3(SCARA3)	1.69702	1.31e-18	2.65e-16	12.0586	43.5407
426452	cilia and flagella associated protein 45(CFAP45)	4.77733	1.71e-18	3.4e-16	0.0953081	2.59976
396512	FBJ murine osteosarcoma viral oncogene homolog(FOS)	3.86706	1.83e-18	3.61e-16	1.79977	29.4956
427427	threonyl-tRNA synthetase(TARS)	-1.5327	2.05e-18	3.99e-16	66.7011	22.5503
418529	receptor interacting serine/threonine kinase 4(RIPK4)	7.73991	3.01e-18	5.8e-16	0.00774234	2.48541
421415	uncharacterized LOC421415(LOC421415)	3.77763	5.04e-18	9.6e-16	0.192368	1.5771
396216	colony stimulating factor 3(CSF3)	5.06387	7.15e-18	1.33e-15	0.528702	14.6972
395470	integrin subunit beta 8(ITGB8)	2.26726	7.72e-18	1.41e-15	0.624592	1.51195
107052538	uncharacterized LOC107052538(LOC107052538)	2.64505	7.67e-18	1.41e-15	0.185099	1.07537
419666	tyrosyl-tRNA synthetase(YARS)	-1.20459	1.23e-17	2.22e-15	56.564	25.7585
419798	DIX domain containing 1(DIXDC1)	3.08108	1.25e-17	2.23e-15	3.08409	26.6431
423759	transmembrane protein 150A(TMEM150A)	-2.02387	1.62e-17	2.86e-15	65.4276	16.2599
417216	CDKN1A interacting zinc finger protein 1(CIZ1)	1.01123	1.81e-17	3.16e-15	26.8907	55.9422
395799	tryptophan hydroxylase 1(TPH1)	5.07915	1.89e-17	3.27e-15	0.0460974	1.28364
416803	adhesion G protein-coupled receptor D1(ADGRD1)	5.0702	2.13e-17	3.65e-15	0.054936	1.73156
424445	neutrophil cytosolic factor 2(NCF2)	4.03663	2.18e-17	3.7e-15	0.0499259	1.05414
420574	asparagine synthetase (glutamine-hydrolyzing)(ASNS)	-1.88857	2.25e-17	3.78e-15	348.729	93.3946
423462	uncharacterized LOC423462(LOC423462)	5.34165	2.68e-17	4.45e-15	0.0572849	2.62826
419908	inositol hexakisphosphate kinase 3(IP6K3)	5.1619	3.16e-17	5.21e-15	0.0502918	2.16972
100858651	calcium/calmodulin-dependent protein kinase II inhibitor 1(CAMK2N1)	2.02194	3.3e-17	5.38e-15	1.71691	8.43318
423719	proactivator polypeptide-like(LOC423719)	6.00308	3.49e-17	5.64e-15	0.0266023	1.40002
420154	ubiquitin-like with PHD and ring finger domains 1(UHRF1)	-1.19092	4.21e-17	6.73e-15	60.4632	26.5317
421931	ADAM metallopeptidase domain 17(ADAM17)	0.615501	5.65e-17	8.95e-15	21.8079	34.0697
427892	histone cluster 1, H1.11L (similar to human histone cluster 1, class H1 genes)(HIST1H111L)	2.7372	6.15e-17	9.66e-15	1.19488	9.33921
100858970	neuritin 1-like(NRN1L)	3.82729	1.15e-16	1.78e-14	0.392331	6.11684
101749626	CWF19-like 1, cell cycle control (S. pombe)(CWF19L1)	-1.14393	1.72e-16	2.66e-14	73.8168	33.6326
424015	ubiquitin-conjugating enzyme E2F (putative)(UBE2F)	1.05759	2.37e-16	3.62e-14	80.5491	170.184
378900	transcription factor CP2(TFCP2)	-1.31182	2.5e-16	3.78e-14	26.13	10.9057
101748865	glutamine rich 2(QRICH2)	5.25047	3.2e-16	4.79e-14	0.0358907	1.23122
101752166	uncharacterized LOC101752166(LOC101752166)	7.73083	3.41e-16	5.07e-14	0.0337023	6.24044
419407	matrix metallopeptidase 23B(MMP23B)	3.26114	3.69e-16	5.44e-14	0.254139	2.34599
421595	cleavage stimulation factor, 3' pre-RNA, subunit 3(CSTF3)	1.1473	3.9e-16	5.65e-14	13.199	29.5051
107053697	uncharacterized LOC107053697(LOC107053697)	1.89025	3.98e-16	5.71e-14	6.31159	23.6368
418287	lymphocyte activating 3(LAG3)	6.18137	4.19e-16	5.97e-14	0.0251088	1.70402
418052	neutrophil cytosolic factor 4, 40kDa(NCF4)	-4.54207	4.79e-16	6.76e-14	13.0846	0.578749
424191	integrin, beta 6(ITGB6)	3.01389	4.89e-16	6.85e-14	0.341818	2.47832
416550	SLC9A3 regulator 2(SLC9A3R2)	1.1531	7.93e-16	1.08e-13	25.87	60.8238
418661	Xg blood group(XG)	2.86087	1.03e-15	1.39e-13	0.852387	7.18234
107053423	uncharacterized LOC107053423(LOC107053423)	6.45071	1.12e-15	1.49e-13	0.0334251	3.241
418811	ES1 protein homolog, mitochondrial-like(LOC418811)	0.863835	1.37e-15	1.81e-13	67.0969	125.35
101749252	uncharacterized LOC101749252(LOC101749252)	5.63491	1.67e-15	2.19e-13	0.0313602	1.92915
395267	flavin-containing monooxygenase 3(FMO3)	3.99426	1.69e-15	2.21e-13	0.569421	9.1734
100859798	protein FAM134B-like(LOC100859798)	4.06952	2.73e-15	3.54e-13	0.0643895	1.03211
396440	tenascin C(TNC)	-1.77373	3.76e-15	4.8e-13	49.542	14.9257
100859610	cAMP responsive element binding protein 3-like 1(CREB3L1)	1.55158	4.37e-15	5.49e-13	20.1681	59.1485
768774	chromosome 9 open reading frame, human C2orf82(C9H2ORF82)	3.25426	5.4e-15	6.68e-13	0.167034	2.60454
418222	heat shock transcription factor, X-linked-like(LOC418222)	9.89085	5.97e-15	7.33e-13	0	2.2132
416034	ZXD family zinc finger C(ZXDC)	1.08147	7.17e-15	8.74e-13	5.88441	13.0933
373995	keratocan(KERA)	6.7168	7.64e-15	9.25e-13	0.0141103	1.33535
395900	homeobox B1(HOXB1)	9.58814	8.12e-15	9.69e-13	0	3.25372
396491	lectin, galactoside-binding, soluble, 1(LGALS1)	1.50552	8.9e-15	1.05e-12	2176.99	6642.41
418104	ATPase, H+ transporting, lysosomal V0 subunit a4(ATP6V0A4)	5.73497	1.01e-14	1.19e-12	0.0251764	1.36332
107053633	early growth response 2(EGR2)	3.79596	1.08e-14	1.25e-12	0.223526	3.14825
771657	hepatocyte cell adhesion molecule-like(LOC771657)	2.88094	1.25e-14	1.44e-12	0.201936	1.69553
771592	RAS-like, family 10, member B(RASL10B)	5.45568	1.53e-14	1.74e-12	0.0227076	1.2253
107054886	uncharacterized LOC107054886(LOC107054886)	5.3756	1.58e-14	1.79e-12	0.0431549	1.49117
408253	vitamin K epoxide reductase complex subunit 1 like 1(VKORC1L1)	-1.2258	1.69e-14	1.87e-12	20.2983	8.46099
771145	mitogen-activated protein kinase 13(MAPK13)	1.62563	1.76e-14	1.94e-12	0.545977	1.65134
417124	cutA divalent cation tolerance homolog (E. coli)(CUTA)	3.22136	2.1e-14	2.3e-12	0.73061	8.32329
107055680	collagen alpha-1(I) chain-like(LOC107055680)	4.92866	2.23e-14	2.43e-12	0.0606837	3.70229
423653	solute carrier family 22 member 15-like(LOC423653)	3.25361	2.36e-14	2.55e-12	0.542868	5.35128
430019	5-hydroxytryptamine (serotonin) receptor 6, G protein-coupled(HTR6)	3.47899	2.65e-14	2.84e-12	0.216817	4.01884
101751586	solute carrier family 35, member E4(SLC35E4)	-1.7059	2.93e-14	3.13e-12	27.7934	9.50056
107054618	BRICHOS domain containing 5(BRICD5)	5.35084	3.37e-14	3.57e-12	0.0227453	1.50544
768588	SLAM family member 8(SLAMF8)	5.56894	4.2e-14	4.37e-12	0.128188	3.97038
418734	UPF3 regulator of nonsense transcripts homolog A (yeast)(UPF3A)	2.05936	4.3e-14	4.45e-12	0.638143	4.26227
395659	xeroderma pigmentosum, complementation group A(XPA)	1.81029	5.03e-14	5.17e-12	37.8896	146.268
408185	ghrelin/obestatin prepropeptide(GHRL)	4.6641	6.56e-14	6.66e-12	0.0616733	1.6104
424623	TraB domain containing 2B(TRABD2B)	2.72179	6.52e-14	6.66e-12	0.203777	1.39338
418174	epidermal growth factor receptor pathway substrate 8(EPS8)	2.99942	7.01e-14	7.07e-12	0.176811	1.28767
772135	NADH dehydrogenase (ubiquinone) 1 alpha subcomplex, 4, 9kDa(NDUFA4)	1.10442	8.84e-14	8.87e-12	163.024	356.614
426064	uncharacterized LOC426064(LOC426064)	3.7662	9.21e-14	9.18e-12	0.113429	1.11367
107054106	uncharacterized LOC107054106(LOC107054106)	7.67185	9.75e-14	9.64e-12	0.00520749	1.05516
101749362	uncharacterized LOC101749362(LOC101749362)	2.05446	9.86e-14	9.67e-12	0.798496	3.35087
395226	interferon-related developmental regulator 1(IFRD1)	-1.00401	1.09e-13	1.06e-11	74.6948	36.7357
427263	phosphoserine aminotransferase 1(PSAT1)	-1.45904	1.1e-13	1.06e-11	52.5325	18.3913
771559	scavenger receptor class F, member 1(SCARF1)	4.57171	1.16e-13	1.12e-11	0.0729558	1.61241
415818	cysteine-rich secretory protein LCCL domain containing 2(CRISPLD2)	2.31966	1.2e-13	1.14e-11	4.23176	20.7361
425544	eukaryotic translation initiation factor 4 gamma, 3(EIF4G3)	-0.569344	1.2e-13	1.14e-11	19.6697	13.4299
418229	metallophosphoesterase domain containing 1(MPPED1)	1.63727	1.38e-13	1.3e-11	1.61344	5.32568
107054540	uncharacterized LOC107054540(LOC107054540)	2.08658	1.52e-13	1.42e-11	0.337591	1.40962
769203	pyrroline-5-carboxylate reductase family, member 2(PYCR2)	-1.6023	2.14e-13	1.98e-11	188.107	65.6102
107054622	uncharacterized LOC107054622(LOC107054622)	3.98367	2.55e-13	2.35e-11	0.0973772	1.19849
424831	integral membrane protein 2C(ITM2C)	3.79817	2.63e-13	2.41e-11	0.100987	1.54267
770082	heat shock 70kD protein 12B(HSPA12B)	5.56494	2.66e-13	2.43e-11	0.0397242	2.47367
423105	CD151 molecule (Raph blood group)(CD151)	-0.877288	2.86e-13	2.58e-11	74.64	40.6036
429029	T-box, brain, 1(TBR1)	5.862	2.85e-13	2.58e-11	0.00873582	1.06168
771243	platelet/endothelial cell adhesion molecule 1(PECAM1)	2.03386	3.22e-13	2.89e-11	0.456474	1.76044
378790	reticulon 4(RTN4)	-1.3396	3.58e-13	3.19e-11	255.995	104.474
428851	fatty acid desaturase 1-like(LOC428851)	5.0886	3.9e-13	3.44e-11	0.0351019	1.17522
771337	SRY-box 7(SOX7)	5.64539	4.13e-13	3.62e-11	0.0483687	2.98543
421349	solute carrier family 30, member 10(SLC30A10)	4.59927	4.22e-13	3.69e-11	0.049741	1.35113
414139	amylase, alpha 1A; hepatic(AMY1A)	3.67502	4.33e-13	3.77e-11	0.350551	5.16117
417981	cytochrome P450, family 2, subfamily D, polypeptide 49(CYP2D49)	1.81553	4.68e-13	4.02e-11	2.06723	7.23358
422266	choroideremia (Rab escort protein 1)(CHM)	-1.26644	4.64e-13	4.02e-11	19.2881	7.48835
426356	S100 calcium binding protein A9(S100A9)	9.47437	5.11e-13	4.35e-11	0	7.0363
418183	pleckstrin homology domain containing A5(PLEKHA5)	1.88153	5.81e-13	4.9e-11	1.99234	7.17028
769559	proline rich 22(PRR22)	4.9861	5.8e-13	4.9e-11	0.101712	3.74072
428200	prominin 2(PROM2)	7.89122	6.17e-13	5.18e-11	0	2.04444
424738	solute carrier family 35 member G2(SLC35G2)	1.19531	6.39e-13	5.33e-11	10.0011	23.5037
419231	solute carrier organic anion transporter family member 4A1(SLCO4A1)	-1.99402	7.12e-13	5.92e-11	33.5042	8.54179
420015	amine oxidase, copper containing 3(AOC3)	3.46904	7.22e-13	5.97e-11	0.425415	4.60807
423699	tetraspanin 15(TSPAN15)	5.47171	7.28e-13	5.99e-11	0.0164759	2.26745
395183	brain specific homeobox(BSX)	8.8412	7.59e-13	6.17e-11	0	2.81835
421492	heterogeneous nuclear ribonucleoprotein U (scaffold attachment factor A)(HNRNPU)	-0.628774	1.2e-12	9.62e-11	87.3675	57.8247
418289	prolyl 3-hydroxylase 3(P3H3)	9.7597	1.24e-12	9.88e-11	0	1.51004
418839	ecto-NOX disulfide-thiol exchanger 1(ENOX1)	1.65077	1.45e-12	1.14e-10	2.31778	7.02878
423504	heat shock 70kDa protein 2(HSPA2)	3.41434	1.47e-12	1.16e-10	60.8321	670.051
426126	methylenetetrahydrofolate dehydrogenase (NADP+ dependent) 2, methenyltetrahydrofolate cyclohydrolase(MTHFD2)	-1.86736	1.49e-12	1.17e-10	65.5142	18.1418
396126	inhibin, beta B(INHBB)	3.81519	1.59e-12	1.24e-10	0.594588	8.45231
417918	leukotriene A4 hydrolase(LTA4H)	-0.878825	1.71e-12	1.32e-10	39.9891	21.9513
429940	homeobox B2(HOXB2)	1.51768	1.86e-12	1.43e-10	2.29779	6.59834
395514	eukaryotic translation initiation factor 5B(EIF5B)	-1.0965	1.91e-12	1.47e-10	105.238	50.1277
428319	kelch-like protein 23-like(LOC428319)	4.61361	2.14e-12	1.63e-10	0.0610224	1.48749
552895	aminolevulinate, delta-, synthase 1(ALAS1)	1.47955	2.32e-12	1.76e-10	8.85883	26.2029
423584	thioredoxin domain containing 16(TXNDC16)	1.39485	2.39e-12	1.8e-10	5.94148	16.1925
415692	solute carrier family 12 (sodium/chloride transporter), member 3(SLC12A3)	3.71669	2.57e-12	1.93e-10	0.179485	2.05396
428951	F-box and leucine-rich repeat protein 15(FBXL15)	-1.36934	2.59e-12	1.93e-10	33.5333	12.9734
414847	cadherin related family member 1(CDHR1)	9.18157	2.75e-12	2.04e-10	0	1.06353
770168	growth arrest-specific 1(GAS1)	1.86514	3.11e-12	2.28e-10	4.55554	18.1518
770011	myosin regulatory light chain 2, smooth muscle minor isoform-like(LOC770011)	0.652701	3.65e-12	2.66e-10	66.0098	101.424
415797	cadherin 11, type 2, OB-cadherin (osteoblast)(CDH11)	2.22114	3.94e-12	2.85e-10	4.86588	21.6935
417778	leucine-rich single-pass membrane protein 1(LSMEM1)	6.07382	3.97e-12	2.85e-10	0	2.15966
419415	aurora kinase A interacting protein 1(AURKAIP1)	-0.897268	3.97e-12	2.85e-10	59.2387	31.9445
420078	DOT1 like histone H3K79 methyltransferase(DOT1L)	-0.955338	4.33e-12	3.1e-10	25.963	13.9089
428649	collectin sub-family member 11(COLEC11)	4.55671	4.51e-12	3.21e-10	0.120586	1.96142
427592	leucine-rich repeats and immunoglobulin-like domains 1(LRIG1)	1.36447	4.72e-12	3.34e-10	5.4652	14.3463
404771	GTP binding protein overexpressed in skeletal muscle(GEM)	2.73389	5.31e-12	3.74e-10	0.691097	4.85001
396437	thioredoxin(TXN)	0.890145	5.41e-12	3.79e-10	796.512	1555.99
415645	cholesteryl ester transfer protein, plasma(CETP)	6.62906	5.44e-12	3.79e-10	0.0133438	1.22993
428820	chick olfactory receptor 8(COR8)	5.32685	5.46e-12	3.8e-10	0.0476353	1.76562
421416	FOS like antigen 2(FOSL2)	-1.69156	5.88e-12	4.07e-10	39.4986	12.3676
770844	vestigial like family member 1(VGLL1)	6.42799	5.95e-12	4.1e-10	0.013982	1.10205
420419	mitogen-activated protein kinase kinase kinase 3-like(LOC420419)	-1.20316	6.07e-12	4.16e-10	24.7938	11.3427
423683	HECT and RLD domain containing E3 ubiquitin protein ligase 4(HERC4)	-1.10928	6.13e-12	4.19e-10	18.951	8.28582
423298	actin, alpha, cardiac muscle 1(ACTC1)	9.12319	6.75e-12	4.59e-10	0	3.43865
416932	pre-B lymphocyte 3(VPREB3)	9.19888	6.79e-12	4.6e-10	0	2.95238
415851	copine VII(CPNE7)	8.92788	6.94e-12	4.69e-10	0.00917038	2.26064
424815	acid phosphatase-like 2(ACPL2)	-1.32691	7.57e-12	5.09e-10	16.27	5.89449
422763	cell wall biogenesis 43 C-terminal homolog(CWH43)	6.25915	7.63e-12	5.12e-10	0	1.02063
422648	deoxycytidine kinase(DCK)	-1.39245	7.83e-12	5.22e-10	25.0217	9.49638
422531	dickkopf 2 homolog (Xenopus laevis)(DKK2)	3.99902	8.02e-12	5.33e-10	0.0751601	1.08029
396127	melanotransferrin(MELTF)	2.63395	8.13e-12	5.38e-10	0.243214	1.59882
769119	sorting nexin 22(SNX22)	3.87885	8.38e-12	5.49e-10	0.167758	3.18226
427898	family with sequence similarity 109, member B(FAM109B)	1.6633	8.57e-12	5.57e-10	30.2641	98.7422
693245	v-erb-b2 avian erythroblastic leukemia viral oncogene homolog 3(ERBB3)	9.53881	8.58e-12	5.57e-10	0.00547318	5.08261
100859234	transmembrane protease, serine 5(TMPRSS5)	4.85262	8.76e-12	5.66e-10	0.0211624	1.21986
107052940	uncharacterized LOC107052940(LOC107052940)	2.05624	8.99e-12	5.78e-10	3.8999	17.2927
107051792	uncharacterized LOC107051792(LOC107051792)	2.0515	9.06e-12	5.8e-10	1.9295	12.3744
421448	MAD2L1 binding protein(MAD2L1BP)	-1.2765	1.04e-11	6.55e-10	19.9173	8.14824
414338	liver expressed antimicrobial peptide 2(LEAP2)	8.52404	1.07e-11	6.72e-10	0	6.95003
415552	zwilch kinetochore protein(ZWILCH)	-1.31127	1.1e-11	6.9e-10	33.2174	13.6022
101747670	zinc finger protein 229-like(LOC101747670)	1.85155	1.32e-11	8.23e-10	0.686603	2.47586
423976	aldehyde dehydrogenase 18 family member A1(ALDH18A1)	-1.88768	1.38e-11	8.56e-10	81.6539	21.8172
770081	EPS8-like 2(EPS8L2)	2.45147	1.4e-11	8.64e-10	0.468481	3.13895
396348	bone gamma-carboxyglutamate (gla) protein(BGLAP)	1.41836	1.49e-11	9.17e-10	29.7525	76.7116
373901	LIM domain only 4(LMO4)	1.2848	1.58e-11	9.68e-10	80.3566	217.634
415891	dual specificity phosphatase 7(DUSP7)	1.73218	1.69e-11	1.04e-09	14.195	47.6118
107053932	uncharacterized LOC107053932(LOC107053932)	5.1517	1.79e-11	1.09e-09	0.0503441	1.12468
427819	bromodomain adjacent to zinc finger domain 1B(BAZ1B)	-0.51578	2.03e-11	1.23e-09	35.693	25.8663
100857247	tubulin alpha 4a(TUBA4A)	-2.00089	2.05e-11	1.24e-09	15.1889	3.97725
421405	prolyl endopeptidase-like(PREPL)	-1.56889	2.17e-11	1.31e-09	3.18706	0.837716
420288	eukaryotic translation initiation factor 3 subunit H(EIF3H)	0.980681	2.36e-11	1.41e-09	243.228	479.389
374105	RIMS binding protein 2(RIMBP2)	2.28972	2.42e-11	1.44e-09	0.363977	1.87854
425360	ring finger protein 166(RNF166)	1.12361	2.64e-11	1.55e-09	21.3234	48.9623
395782	T, brachyury homolog (mouse)(T)	4.92239	3.11e-11	1.82e-09	0.0430409	1.02328
423679	N-acylsphingosine amidohydrolase (non-lysosomal ceramidase) 2(ASAH2)	8.08491	3.3e-11	1.91e-09	0	1.00922
420620	family with sequence similarity 221 member A(FAM221A)	2.98496	3.48e-11	2e-09	0.191001	1.3808
395290	homeobox A7(HOXA7)	1.45844	3.56e-11	2.04e-09	30.9386	81.6853
426429	oxoglutarate (alpha-ketoglutarate) dehydrogenase (lipoamide)(OGDH)	-1.16033	3.91e-11	2.22e-09	59.6435	29.007
100858230	solute carrier family 6 (neurotransmitter transporter), member 13(SLC6A13)	4.72555	4.07e-11	2.31e-09	0.0632609	1.15838
415445	sulfide quinone reductase-like (yeast)(SQRDL)	3.27195	4.23e-11	2.39e-09	0.130372	1.25924
378913	filamin B, beta(FLNB)	-1.99824	4.31e-11	2.42e-09	175.889	45.5858
100316920	odd-skipped related transciption factor 1(OSR1)	1.32003	4.57e-11	2.57e-09	3.36834	8.95371
430580	protein phosphatase 6, regulatory subunit 2(PPP6R2)	-0.905009	4.73e-11	2.65e-09	9.21587	4.99561
424291	zinc finger RANBP2-type containing 3(ZRANB3)	-1.94547	4.99e-11	2.78e-09	3.11222	0.778532
419759	zinc finger and BTB domain containing 16(ZBTB16)	-2.9187	5.04e-11	2.8e-09	5.21901	0.743134
421368	basic leucine zipper transcription factor, ATF-like 3(BATF3)	4.1507	5.35e-11	2.97e-09	0.0757307	1.54848
395282	inhibitor of DNA binding 1, dominant negative helix-loop-helix protein(ID1)	-3.26737	5.48e-11	3.02e-09	653.452	79.0906
418750	tubulin gamma complex associated protein 3(TUBGCP3)	-0.894588	5.47e-11	3.02e-09	12.8062	6.77853
422162	oligophrenin 1(OPHN1)	1.0894	5.78e-11	3.16e-09	4.92085	11.0883
416865	kinetochore associated 1(KNTC1)	-1.39278	6.36e-11	3.45e-09	6.53168	2.34508
101747848	uncharacterized LOC101747848(LOC101747848)	-2.09404	6.42e-11	3.48e-09	1.87837	0.419314
422942	5-hydroxytryptamine receptor 7 like(HTR7L)	5.041	6.93e-11	3.74e-09	0.0422127	2.03929
427029	uncharacterized LOC427029(LOC427029)	2.72255	7.04e-11	3.79e-09	0.282202	1.55115
425524	chondroitin sulfate proteoglycan 4(CSPG4)	-2.53762	7.29e-11	3.9e-09	53.0134	9.65848
415627	cilia and flagella associated protein 20(CFAP20)	0.916133	7.77e-11	4.14e-09	98.6275	193.544
769167	cysteine rich transmembrane module containing 1(CYSTM1)	1.31276	8.23e-11	4.37e-09	47.3395	133.13
421534	actin, alpha 1, skeletal muscle(ACTA1)	8.19583	8.42e-11	4.46e-09	0	1.60752
395386	C-type lectin domain family 3 member B(CLEC3B)	4.12511	8.51e-11	4.49e-09	0.0772372	1.33582
428673	charged multivesicular body protein 6(CHMP6)	0.802978	9.94e-11	5.22e-09	28.1251	52.0891
422572	ankyrin repeat and SOCS box containing 5(ASB5)	1.39362	1.07e-10	5.56e-09	5.16339	13.4186
107049469	uncharacterized LOC107049469(LOC107049469)	2.20729	1.07e-10	5.56e-09	1.49369	3.24645
415668	alanyl-tRNA synthetase(AARS)	-1.1174	1.29e-10	6.68e-09	227.778	111.807
419121	gamma-glutamyltransferase 7(GGT7)	3.12004	1.32e-10	6.83e-09	0.204066	2.95727
418760	ankyrin repeat domain 10(ANKRD10)	1.51503	1.45e-10	7.43e-09	8.03841	25.0156
419527	dedicator of cytokinesis 5(DOCK5)	-1.71479	1.49e-10	7.63e-09	2.32551	0.66512
423740	neurotrypsin-like(LOC423740)	1.48893	1.61e-10	8.24e-09	0.591002	1.62048
769475	RAP1 GTPase activating protein(RAP1GAP)	3.88805	1.8e-10	9.18e-09	0.178171	3.85269
417890	epiphycan(EPYC)	5.54406	1.84e-10	9.35e-09	0.0359056	1.63643
419570	heterogeneous nuclear ribonucleoprotein R(HNRNPR)	-0.861102	1.88e-10	9.49e-09	42.8859	23.6797
100858542	amino-terminal enhancer of split(AES)	1.22202	1.9e-10	9.57e-09	62.8707	162.408
428414	WW domain containing adaptor with coiled-coil(WAC)	0.584994	1.97e-10	9.86e-09	20.3742	29.5525
423453	Enah/Vasp-like(EVL)	1.12902	2.09e-10	1.04e-08	43.2581	97.1919
772097	CD226 molecule(CD226)	2.30251	2.14e-10	1.06e-08	0.343095	1.94103
101750889	platelet glycoprotein Ib alpha chain-like(LOC101750889)	4.40423	2.19e-10	1.09e-08	0.0524576	1.10574
422675	MAD2 mitotic arrest deficient-like 1 (yeast)(MAD2L1)	-0.832624	2.23e-10	1.1e-08	64.8947	36.8677
418730	RAN binding protein 2(RANBP2)	-0.882684	2.27e-10	1.12e-08	35.9652	18.7569
395476	caspase 3, apoptosis-related cysteine peptidase(CASP3)	-1.61286	2.32e-10	1.13e-08	34.5054	10.7191
771738	atonal homolog 8 (Drosophila)(ATOH8)	-1.87061	2.3e-10	1.13e-08	59.2817	18.8252
424687	dedicator of cytokinesis 7(DOCK7)	-0.699114	2.34e-10	1.14e-08	24.0907	14.5432
415770	Fanconi anemia core complex associated protein 24(FAAP24)	-2.02279	2.36e-10	1.15e-08	25.0073	5.40644
418128	chromosome 7 open reading frame 73(C7orf73)	0.813231	2.45e-10	1.19e-08	76.9274	136.624
423871	5'-nucleotidase, cytosolic II(NT5C2)	-0.845033	2.46e-10	1.19e-08	34.0953	19.4681
416602	pM5 protein(PM5)	-0.852989	2.52e-10	1.22e-08	42.9765	24.0624
420952	formin homology 2 domain containing 3(FHOD3)	3.9414	2.54e-10	1.22e-08	0.0593726	1.02878
417520	cytochrome p450 oxidoreductase(POR)	1.04753	2.69e-10	1.28e-08	46.2454	102.533
107049004	eukaryotic translation elongation factor 1 delta(EEF1D)	1.27005	2.69e-10	1.28e-08	50.2092	137.943
395887	anti-Mullerian hormone(AMH)	2.77753	2.79e-10	1.33e-08	0.145581	1.25914
418922	solute carrier family 7 (cationic amino acid transporter, y+ system), member 1(SLC7A1)	-1.57508	2.91e-10	1.37e-08	31.8949	11.1864
107052151	uncharacterized LOC107052151(LOC107052151)	3.87077	2.89e-10	1.37e-08	0.0874783	1.5787
426813	GRAM domain containing 3(GRAMD3)	1.67044	3.11e-10	1.46e-08	4.40375	14.2429
395342	cytotoxic and regulatory T-cell molecule(CRTAM)	4.81201	3.18e-10	1.49e-08	0.0576739	1.20382
420971	solute carrier family 6 (neutral amino acid transporter), member 19(SLC6A19)	5.92544	3.28e-10	1.53e-08	0.0144114	1.09199
395750	ets variant 6(ETV6)	0.675722	3.51e-10	1.63e-08	16.8252	20.3307
418056	myoglobin(MB)	5.48609	3.54e-10	1.64e-08	0.0878845	2.98781
772187	chromosome 14 open reading frame 2(C14orf2)	1.12416	3.71e-10	1.71e-08	215.555	489.08
771495	transmembrane protein 82(TMEM82)	6.36635	3.78e-10	1.74e-08	0.0488237	2.88157
768877	S-antigen; retina and pineal gland (arrestin)(SAG)	4.2204	3.96e-10	1.81e-08	0.0717524	1.29118
772029	NADP-dependent oxidoreductase domain containing 1(NOXRED1)	7.26785	3.95e-10	1.81e-08	0.0180057	1.40409
395214	RGM domain family, member A(RGMA)	2.31485	4.08e-10	1.85e-08	2.32458	13.2828
426469	ankyrin repeat domain 52(ANKRD52)	-0.939977	4.15e-10	1.87e-08	8.18203	4.55566
417516	serine/arginine repetitive matrix 3(SRRM3)	7.22733	4.18e-10	1.89e-08	0.00781616	1.20275
417514	uroplakin 3B-like(UPK3BL)	8.05474	4.22e-10	1.9e-08	0	2.45807
404774	syntrophin, beta 1 (dystrophin-associated protein A1, 59kDa, basic component 1)(SNTB1)	4.60915	4.37e-10	1.96e-08	0.131699	3.26683
772150	NADH:ubiquinone oxidoreductase subunit A1(NDUFA1)	1.42938	4.39e-10	1.96e-08	196.138	599.305
416618	short chain dehydrogenase/reductase family 42E, member 2(SDR42E2)	6.99171	4.49e-10	2e-08	0.0145103	1.31214
419369	calmodulin binding transcription activator 1(CAMTA1)	1.3704	4.62e-10	2.05e-08	1.63861	5.10579
417123	TNF receptor-associated factor 1(TRAF1)	0.976768	4.67e-10	2.07e-08	5.05851	10.0553
421458	family with sequence similarity 98, member A(FAM98A)	-0.988512	4.69e-10	2.08e-08	30.4073	15.3333
107056630	tubulin alpha-4A chain-like(LOC107056630)	-1.99494	4.74e-10	2.09e-08	22.957	6.3086
107053687	uncharacterized LOC107053687(LOC107053687)	7.12406	5.28e-10	2.32e-08	0	2.13771
101751691	D-beta-hydroxybutyrate dehydrogenase, mitochondrial-like(LOC101751691)	3.85934	5.39e-10	2.37e-08	0.107751	1.78886
772032	protein tyrosine phosphatase, non-receptor type 22(PTPN22)	4.31629	6.08e-10	2.65e-08	0.0429917	1.00635
417012	HORMA domain containing 2(HORMAD2)	-3.49102	6.12e-10	2.66e-08	5.43678	0.460598
107053176	uncharacterized LOC107053176(LOC107053176)	1.75586	6.12e-10	2.66e-08	1.85203	8.70654
426862	influenza virus NS1A binding protein(IVNS1ABP)	-1.18523	6.37e-10	2.76e-08	83.2466	34.457
395484	otoraplin(OTOR)	8.07474	6.67e-10	2.88e-08	0	2.91494
395077	cyclin-dependent kinase inhibitor 2A (melanoma, p16, inhibits CDK4)(CDKN2A)	1.09321	7.13e-10	3.06e-08	296.051	694.195
417388	UTP18, small subunit processome component(UTP18)	-1.16416	7.21e-10	3.09e-08	29.1706	13.5243
768866	RNA binding motif protein 38(RBM38)	5.68971	7.54e-10	3.21e-08	0.127724	6.38911
424277	coiled-coil domain containing 93(CCDC93)	-1.83874	7.78e-10	3.31e-08	65.0338	17.9834
395414	chaperonin containing TCP1 subunit 4(CCT4)	-0.730398	8.01e-10	3.39e-08	224.375	138.116
423411	protein phosphatase 4 regulatory subunit 3A(PPP4R3A)	-0.985171	8.18e-10	3.46e-08	36.6529	18.4556
395496	solute carrier family 5 (sodium/glucose cotransporter), member 1(SLC5A1)	6.10786	8.35e-10	3.52e-08	0.13165	10.0823
768684	calpain 14(CAPN14)	-3.15924	8.88e-10	3.72e-08	1.36603	0.140992
404531	RNA binding motif protein 12(RBM12)	-1.5864	9.25e-10	3.85e-08	31.5549	10.1435
374159	ATP synthase, H+ transporting, mitochondrial F1 complex, alpha subunit 1, cardiac muscle(ATP5A1)	-0.653343	9.82e-10	4.08e-08	202.632	132.785
417739	mitogen-activated protein kinase 11(MAPK11)	0.843109	9.9e-10	4.1e-08	21.4228	37.2534
418646	cyclin D binding myb like transcription factor 1(DMTF1)	1.42419	1.02e-09	4.22e-08	2.18753	5.62842
416569	retinoblastoma binding protein 6(RBBP6)	0.809247	1.03e-09	4.24e-08	16.3067	28.8485
415570	ADAM metallopeptidase with thrombospondin type 1 motif, 7(ADAMTS7)	2.41281	1.04e-09	4.29e-08	0.484778	2.65265
428932	G protein-coupled receptor 137C(GPR137C)	2.40423	1.05e-09	4.29e-08	4.0073	22.8083
429030	myosin-X-like(MYO10L)	-0.971377	1.09e-09	4.45e-08	16.233	8.439
424770	glypican 1(GPC1)	2.03689	1.13e-09	4.58e-08	0.608397	2.68702
107054146	stress-associated endoplasmic reticulum protein 1(SERP1)	1.21671	1.15e-09	4.64e-08	185.967	461.576
374251	transforming growth factor, beta receptor III(TGFBR3)	1.76921	1.17e-09	4.74e-08	3.96488	13.6244
418715	interleukin 1 receptor type 2(IL1R2)	3.76574	1.21e-09	4.86e-08	0.128811	1.83589
417761	cadherin-like and PC-esterase domain containing 1(CPED1)	2.55994	1.23e-09	4.93e-08	1.4676	7.27836
107051628	uncharacterized LOC107051628(LOC107051628)	1.84052	1.32e-09	5.26e-08	0.282958	1.27564
100857134	glutamate decarboxylase-like 1(GADL1)	-2.91448	1.37e-09	5.45e-08	3.12054	0.41681
395131	solute carrier family 34 (type II sodium/phosphate contransporter), member 2(SLC34A2)	3.79666	1.46e-09	5.77e-08	0.113167	1.26949
101748851	serine/threonine-protein phosphatase 2B catalytic subunit gamma isoform-like(LOC101748851)	-0.931631	1.51e-09	5.96e-08	11.4798	6.64519
423849	prominin 1-like(LOC423849)	3.09999	1.64e-09	6.42e-08	0.142166	1.19783
769039	transcription factor HES-1-B-like(LOC769039)	2.4265	1.64e-09	6.42e-08	15.9344	95.8129
100859848	CDC42 small effector protein 2-C-like(LOC100859848)	1.24388	1.65e-09	6.46e-08	0.698966	1.54638
422518	coiled-coil serine rich protein 1(CCSER1)	-1.38926	1.73e-09	6.77e-08	3.07665	1.18655
776719	V-type proton ATPase catalytic subunit A-like(LOC776719)	4.92041	1.88e-09	7.3e-08	0.0813985	1.02835
107054425	epidermal differentiation-specific protein-like(LOC107054425)	4.44937	1.99e-09	7.71e-08	0.107305	2.79295
425657	cathepsin S(CTSS)	3.43502	2.38e-09	9.07e-08	0.118134	1.39288
422172	ferredoxin 1-like(FDX1L)	7.78226	2.39e-09	9.09e-08	0	1.53318
768251	hepatic amylase pseudogene(AMY1AP)	7.80837	2.48e-09	9.4e-08	0.016713	2.50538
374023	GLIS family zinc finger 2(GLIS2)	1.64604	2.67e-09	1.01e-07	46.2675	166.713
101752059	chromosome 9 open reading frame, human C2orf72(C9H2ORF72)	4.14003	2.75e-09	1.03e-07	0.337962	6.82696
425593	solute carrier family 29 (equilibrative nucleoside transporter), member 4(SLC29A4)	1.35427	2.78e-09	1.04e-07	1.56573	4.24927
426266	gem nuclear organelle associated protein 6(GEMIN6)	-1.07263	2.89e-09	1.08e-07	45.1201	22.88
107053182	uncharacterized LOC107053182(LOC107053182)	1.47719	3.08e-09	1.15e-07	0.736436	1.76778
421380	REST corepressor 3(RCOR3)	1.00924	3.24e-09	1.2e-07	4.89758	9.55787
421691	mitochondrial fission regulator 2(MTFR2)	-1.22257	3.28e-09	1.21e-07	14.9275	6.15531
423062	related RAS viral (r-ras) oncogene homolog 2(RRAS2)	-0.890813	3.33e-09	1.23e-07	55.3304	28.8805
395507	purinergic receptor P2X, ligand-gated ion channel, 5(P2RX5)	1.73084	3.39e-09	1.25e-07	0.351998	1.09879
416016	RAB7A, member RAS oncogene family(RAB7A)	0.7848	3.4e-09	1.25e-07	110.061	186.642
107053704	uncharacterized LOC107053704(LOC107053704)	1.99657	3.54e-09	1.29e-07	0.355156	1.32622
424044	signal transducer and activator of transcription 1, 91kDa(STAT1)	-0.969915	3.59e-09	1.31e-07	18.7586	9.20016
100857214	tubulin alpha 4b(TUBA4B)	-1.88755	3.64e-09	1.32e-07	196.277	56.8874
417636	tubulin delta 1(TUBD1)	-1.16243	3.72e-09	1.35e-07	5.07275	2.17955
378911	growth hormone secretagogue receptor(GHSR)	2.33925	3.83e-09	1.38e-07	0.22865	1.32078
100859013	cob(I)yrinic acid a,c-diamide adenosyltransferase, mitochondrial-like(LOC100859013)	-0.899782	3.82e-09	1.38e-07	10.7681	5.8913
404229	popeye domain containing 2(POPDC2)	3.79288	3.85e-09	1.39e-07	0.0719213	1.09752
396242	collagen, type IX, alpha 3(COL9A3)	5.41114	4.19e-09	1.5e-07	0.0324649	1.41353
417051	major histocompatibility complex, class II, DM beta 2(DMB2)	1.72791	4.21e-09	1.5e-07	7.98886	27.1569
414829	CKLF-like MARVEL transmembrane domain containing 3(CMTM3)	0.817424	4.52e-09	1.61e-07	192.694	325.932
396536	apolipoprotein A-I(APOA1)	6.71471	4.61e-09	1.63e-07	0.040635	3.54632
417485	neutrophil cytosolic factor 1(NCF1)	2.75142	4.58e-09	1.63e-07	0.28735	1.61815
419628	argonaute RISC catalytic component 3(AGO3)	-0.817306	4.62e-09	1.63e-07	7.34756	3.7797
396423	villin 1(VIL1)	4.55295	4.86e-09	1.71e-07	0.0474075	1.02622
419422	family with sequence similarity 132 member A(FAM132A)	4.68103	4.9e-09	1.72e-07	0.153249	3.63426
374136	interleukin 1 receptor like 1(IL1RL1)	3.03208	5.07e-09	1.78e-07	0.376352	2.75662
429524	transcription factor 24(TCF24)	7.44858	5.11e-09	1.78e-07	0	1.83884
417175	protein O-mannosyltransferase 1(POMT1)	-1.13907	5.17e-09	1.8e-07	11.6413	5.24854
770612	interferon-induced transmembrane protein 1-like(LOC770612)	1.2036	5.49e-09	1.91e-07	495.818	1215.99
420739	KIAA0895(KIAA0895)	1.18925	5.64e-09	1.96e-07	4.86906	11.5992
415957	isoleucyl-tRNA synthetase(IARS)	-1.4757	6.41e-09	2.21e-07	58.489	20.7248
418701	lysozyme g-like(LOC418701)	5.28562	6.56e-09	2.25e-07	0.0421424	1.52624
428926	nuclear export mediator factor(NEMF)	-0.565174	6.61e-09	2.26e-07	21.5275	14.6092
428579	adenylosuccinate synthase(ADSS)	-0.934218	6.96e-09	2.36e-07	44.0797	22.7085
107054319	protein phosphatase 1 regulatory subunit 3E(PPP1R3E)	3.1447	6.92e-09	2.36e-07	0.156317	1.41007
424353	zinc finger and BTB domain containing 41(ZBTB41)	1.61402	7e-09	2.37e-07	2.9459	8.47096
428093	G protein-coupled receptor 83(GPR83)	6.7537	7.41e-09	2.49e-07	0.0142267	2.13257
107052596	uncharacterized LOC107052596(LOC107052596)	2.55891	7.4e-09	2.49e-07	0.204916	1.1669
431558	ubiquitin domain containing 1(UBTD1)	-1.73711	7.44e-09	2.5e-07	76.6254	27.0274
418193	branched chain amino-acid transaminase 1, cytosolic(BCAT1)	-1.58901	7.64e-09	2.55e-07	38.4092	12.0605
415878	zinc finger protein 821(ZNF821)	1.54345	7.69e-09	2.57e-07	7.51167	26.5553
417687	smoothelin-like 2(SMTNL2)	1.90185	7.78e-09	2.59e-07	0.869176	3.20321
396363	tumor protein, translationally-controlled 1(TPT1)	1.25512	7.86e-09	2.61e-07	1267.83	3090.82
772072	proline rich 11(PRR11)	-1.55771	8.18e-09	2.7e-07	15.0948	5.0589
421652	transmembrane protein 242(TMEM242)	1.07993	8.65e-09	2.85e-07	19.8866	36.018
423521	MNAT CDK-activating kinase assembly factor 1(MNAT1)	-0.764996	9.29e-09	3.04e-07	27.156	16.4069
419671	microtubule-actin crosslinking factor 1(MACF1)	-0.716888	9.71e-09	3.15e-07	11.124	7.40959
420137	HAUS augmin like complex subunit 8(HAUS8)	-1.08786	9.97e-09	3.23e-07	17.1395	7.24842
418001	ring-box 1, E3 ubiquitin protein ligase(RBX1)	0.831092	1e-08	3.24e-07	143.849	275.15
395851	high mobility group AT-hook 2(HMGA2)	-1.34178	1.13e-08	3.61e-07	32.1239	15.4028
419057	prolyl 4-hydroxylase subunit alpha 3(P4HA3)	1.2923	1.16e-08	3.69e-07	43.4277	116.694
422649	solute carrier family 4 (sodium bicarbonate cotransporter), member 4(SLC4A4)	1.58095	1.16e-08	3.69e-07	0.397041	1.13801
107055871	rho GTPase-activating protein 28-like(LOC107055871)	2.51612	1.19e-08	3.76e-07	0.782494	4.21355
418494	MIS18 kinetochore protein A(MIS18A)	-0.988851	1.25e-08	3.95e-07	19.224	8.62415
430750	RAB31, member RAS oncogene family(RAB31)	1.49393	1.32e-08	4.16e-07	54.6012	150.4
417530	ligase III, DNA, ATP-dependent(LIG3)	-0.859178	1.35e-08	4.22e-07	16.797	9.14215
424647	podocan(PODN)	2.12287	1.35e-08	4.22e-07	15.1924	61.0332
395453	fibroblast growth factor 18(FGF18)	4.70535	1.37e-08	4.27e-07	0.173725	4.46949
769107	5-hydroxytryptamine (serotonin) receptor 1D, G protein-coupled(HTR1D)	5.55083	1.42e-08	4.4e-07	0.0193243	1.19964
419067	RELT tumor necrosis factor receptor(RELT)	1.40798	1.43e-08	4.41e-07	10.3306	28.2232
404294	ADAM metallopeptidase domain 20(ADAM20)	6.42032	1.53e-08	4.7e-07	0.0112452	1.04256
421439	solute carrier family 29 (equilibrative nucleoside transporter), member 1(SLC29A1)	-0.821305	1.55e-08	4.74e-07	179.078	104.834
107053940	uncharacterized LOC107053940(LOC107053940)	3.14711	1.59e-08	4.85e-07	0.366555	2.95772
420216	solute carrier family 7 (amino acid transporter light chain, y+L system), member 7(SLC7A7)	3.85731	1.72e-08	5.21e-07	0.180571	2.3398
420254	antizyme inhibitor 1(AZIN1)	-0.870056	1.84e-08	5.56e-07	82.3346	44.5765
421864	Mab-21 domain containing 1(MB21D1)	-1.38901	1.88e-08	5.66e-07	4.31321	1.69445
420116	DEAD (Asp-Glu-Ala-Asp) box polypeptide 49(DDX49)	-0.775603	1.9e-08	5.71e-07	22.4299	13.1182
426899	Fas apoptotic inhibitory molecule 2(FAIM2)	6.18283	1.98e-08	5.9e-07	0.0226408	1.98717
422580	anthrax toxin receptor 2(ANTXR2)	1.10519	2.01e-08	5.98e-07	9.29138	20.5732
417185	argininosuccinate synthase 1(ASS1)	1.1625	2.04e-08	6.04e-07	14.0886	34.3646
428212	RAB42, member RAS oncogene family(RAB42)	3.85148	2.12e-08	6.26e-07	0.0790027	1.12389
107055314	tensin 4(TNS4)	-2.61338	2.15e-08	6.35e-07	8.30385	1.50484
396285	lamin B receptor(LBR)	-0.927815	2.16e-08	6.36e-07	82.8041	40.1822
396279	somatostatin(SST)	7.44149	2.2e-08	6.45e-07	0	2.52218
422609	1-acylglycerol-3-phosphate O-acyltransferase 9-like(LOC422609)	1.79827	2.21e-08	6.48e-07	0.377583	1.36209
423578	salvador family WW domain containing protein 1(SAV1)	0.631138	2.28e-08	6.64e-07	42.5966	67.1721
768759	cyclic nucleotide gated channel beta 1(CNGB1)	2.33697	2.46e-08	7.12e-07	0.149984	1.21937
416210	biorientation of chromosomes in cell division 1(BOD1)	1.00441	2.53e-08	7.29e-07	30.2974	65.3971
428089	sestrin 3(SESN3)	1.72184	2.52e-08	7.29e-07	0.782768	2.53837
107054990	uncharacterized LOC107054990(LOC107054990)	6.64107	2.6e-08	7.49e-07	0.0162225	1.13672
418413	Holliday junction recognition protein(HJURP)	-1.26572	2.62e-08	7.52e-07	13.1788	5.16219
425468	ribosomal protein L9(RPL9)	1.15166	2.62e-08	7.52e-07	1085.06	2564.57
419447	retinol binding protein 7, cellular(RBP7)	7.43725	2.73e-08	7.8e-07	0	1.57704
419889	tetraspanin 2(TSPAN2)	-1.21044	2.75e-08	7.85e-07	18.7289	8.01305
769368	eukaryotic translation elongation factor 1 delta (guanine nucleotide exchange protein)(EEF1D)	1.18913	2.77e-08	7.86e-07	362.853	871.389
423217	RNA polymerase II associated protein 1(RPAP1)	-0.676419	2.84e-08	8.05e-07	9.89543	6.18454
423641	ubiquitin-conjugating enzyme E2D 1 (UBC4/5 homolog, yeast)(UBE2D1)	0.914919	3.01e-08	8.5e-07	22.8719	43.9121
423793	kinesin-like protein KIF20B-like(LOC423793)	-1.27846	3.08e-08	8.66e-07	12.2806	5.07328
423998	nucleoporin 35kDa(NUP35)	-1.1638	3.11e-08	8.74e-07	25.0167	11.0596
422549	primase and DNA directed polymerase(PRIMPOL)	-1.72963	3.12e-08	8.75e-07	4.14201	1.22249
395429	periostin, osteoblast specific factor(POSTN)	3.47101	3.16e-08	8.86e-07	2.19975	23.3561
421341	chromosome 3 open reading frame, human C1orf115(C3H1ORF115)	6.25539	3.19e-08	8.89e-07	0.00811612	1.27792
770209	chromosome 5 open reading frame, human C11orf96(C5H11ORF96)	6.68622	3.19e-08	8.89e-07	0.0212536	3.86212
770898	GATS protein-like 3(GATSL3)	-2.05142	3.21e-08	8.94e-07	160.77	42.2571
422369	septin 6(SEPT6)	-0.732663	3.23e-08	8.97e-07	99.1861	62.1735
420798	thyroid hormone receptor interactor 13(TRIP13)	-1.52843	3.26e-08	9.03e-07	20.6898	6.68726
107052389	small EDRK-rich factor 1-like(LOC107052389)	1.1556	3.46e-08	9.56e-07	58.6209	133.297
107057619	acid phosphatase 5, tartrate resistant(ACP5)	2.57109	3.49e-08	9.63e-07	0.697249	4.79926
419414	transmembrane protein 88B(TMEM88B)	8.26709	3.56e-08	9.77e-07	0	1.5372
772158	heat shock protein 30C-like(LOC772158)	7.02933	3.66e-08	1e-06	0.0338754	4.66267
418020	family with sequence similarity 20, member C-like(FAM20CL)	2.84278	3.69e-08	1.01e-06	0.103289	1.12866
421063	ubiquitin specific peptidase 14(USP14)	-0.609406	3.81e-08	1.04e-06	98.7733	64.8429
396185	CCAAT/enhancer binding protein (C/EBP), beta(CEBPB)	-1.87007	3.89e-08	1.06e-06	42.5038	12.8189
395067	cysteine rich transmembrane BMP regulator 1 (chordin-like)(CRIM1)	-1.39424	4.03e-08	1.09e-06	27.4227	10.2333
423212	Opa interacting protein 5(OIP5)	-0.972154	4e-08	1.09e-06	25.6665	13.9588
421228	anaphase promoting complex subunit 1(ANAPC1)	-0.772493	4.13e-08	1.12e-06	16.3646	9.43007
418477	ATP synthase, H+ transporting, mitochondrial Fo complex subunit F6(ATP5J)	0.916133	4.32e-08	1.16e-06	161.666	334.76
422208	integrin beta 1 binding protein (melusin) 2(ITGB1BP2)	7.44418	4.29e-08	1.16e-06	0.0096563	1.37975
416183	heat shock protein family A (Hsp70) member 9(HSPA9)	-0.624532	4.35e-08	1.17e-06	158.708	106.381
419928	cyclin D3(CCND3)	-0.589519	4.36e-08	1.17e-06	37.2427	25.987
429809	arf-GAP with SH3 domain, ANK repeat and PH domain-containing protein 3-like(LOC429809)	1.05314	4.5e-08	1.21e-06	3.31768	7.45463
395100	cryptochrome 4(LOC395100)	-1.36864	4.6e-08	1.23e-06	7.08537	2.56692
418824	diaphanous-related formin 3(DIAPH3)	-1.47599	4.61e-08	1.23e-06	8.62585	2.91928
101751390	uncharacterized LOC101751390(LOC101751390)	-2.30227	4.65e-08	1.24e-06	99.6278	19.9752
101747429	proline-rich basic protein 1(PROB1)	1.57667	4.73e-08	1.26e-06	0.370035	1.17347
427672	glutamyl-tRNA synthetase 2, mitochondrial(EARS2)	-0.874287	5.03e-08	1.33e-06	15.6141	8.74326
768808	RNA pseudouridylate synthase domain containing 4(RPUSD4)	-0.96912	5.17e-08	1.36e-06	18.5007	9.80612
101750767	uncharacterized LOC101750767(LOC101750767)	4.12175	5.15e-08	1.36e-06	0.0927723	1.5088
395205	nodal growth differentiation factor(NODAL)	7.04856	5.37e-08	1.4e-06	0.00996098	1.35797
416600	ATP-binding cassette, sub-family C (CFTR/MRP), member 6(ABCC6)	-1.2529	5.55e-08	1.45e-06	2.17442	0.858115
428492	F-box and leucine-rich repeat protein 7(FBXL7)	1.2719	5.79e-08	1.5e-06	1.6684	4.01627
395358	butyrylcholinesterase(BCHE)	2.74833	5.83e-08	1.51e-06	0.276971	1.75179
416010	inositol hexakisphosphate kinase 2(IP6K2)	0.841249	5.88e-08	1.52e-06	11.7378	22.9888
416881	transmembrane protein 116(TMEM116)	1.19746	5.91e-08	1.53e-06	9.7963	22.7329
395693	activating transcription factor 4(ATF4)	-0.828091	5.97e-08	1.54e-06	561.192	322.841
426284	transducin (beta)-like 1 X-linked receptor 1(TBL1XR1)	-1.0016	5.97e-08	1.54e-06	13.6067	6.51637
101747724	uncharacterized LOC101747724(LOC101747724)	-1.81729	5.98e-08	1.54e-06	4.33545	1.36897
419603	family with sequence similarity 110 member D(FAM110D)	2.05544	6.19e-08	1.59e-06	0.213432	1.00215
423640	DnaJ heat shock protein family (Hsp40) member C9(DNAJC9)	-1.09412	6.93e-08	1.77e-06	36.9932	17.373
424912	B-cell CLL/lymphoma 6(BCL6)	1.21144	6.93e-08	1.77e-06	5.61011	13.3628
425224	phospholipase C epsilon 1(PLCE1)	-1.16958	7.13e-08	1.82e-06	7.12821	3.00593
416506	mediator complex subunit 9(MED9)	0.679487	7.44e-08	1.89e-06	61.1121	104.741
427681	transmembrane protein 8A(TMEM8A)	0.917097	7.58e-08	1.92e-06	20.665	35.123
428948	PDZ and LIM domain 1(PDLIM1)	-1.78395	7.85e-08	1.98e-06	46.9919	14.292
421633	methylenetetrahydrofolate dehydrogenase (NADP+ dependent) 1-like(MTHFD1L)	-1.11779	7.94e-08	2e-06	25.4184	11.5941
420425	cysteine-serine-rich nuclear protein 1(CSRNP1)	-1.18049	8.02e-08	2.02e-06	13.9993	6.11792
107056301	uncharacterized LOC107056301(LOC107056301)	-1.97095	8.25e-08	2.07e-06	5.80482	1.28346
101749360	small vasohibin binding protein(SVBP)	1.23307	8.73e-08	2.18e-06	205.232	579.367
396196	glucagon(GCG)	1.66548	8.88e-08	2.21e-06	0.978931	5.22792
396218	lysozyme (renal amyloidosis)(LYZ)	4.87379	9.13e-08	2.27e-06	0.0989758	2.49437
396222	lamin B2(LMNB2)	-0.940759	9.21e-08	2.29e-06	39.857	22.0526
423190	cytoskeleton associated protein 5(CKAP5)	-0.924286	9.28e-08	2.3e-06	27.8232	14.7358
107054394	protein IQ-DOMAIN 14-like(LOC107054394)	2.34322	9.6e-08	2.38e-06	0.614705	3.07062
427896	histone cluster 1, H1.11R (similar to human histone cluster 1, class H1 genes)(HIST1H111R)	2.93128	9.75e-08	2.4e-06	0.482355	4.25288
421817	proline rich nuclear receptor coactivator 1(PNRC1)	0.934593	9.83e-08	2.42e-06	107.469	212.472
414337	cathelicidin-1(CATH1)	6.33241	1.02e-07	2.49e-06	0	1.25651
395272	clathrin, heavy chain (Hc)(CLTC)	-0.659704	1.03e-07	2.5e-06	77.0135	47.5052
424961	lysosomal associated membrane protein 3(LAMP3)	2.84619	1.02e-07	2.5e-06	0.248264	1.57234
426074	ADP ribosylation factor like GTPase 6 interacting protein 5(ARL6IP5)	0.719079	1.07e-07	2.61e-06	91.2058	143.655
[truncated: 2,375 more rows]

## Sheet: KO_0vs2
Entrez_gene_id	Gene_name	log2FC	p-value	FDR	FPKM
					KO_0	KO_2
[truncated: 1,472 more rows]

## Sheet: KO_0vs6
Entrez_gene_id	Gene_name	log2FC	p-value	FDR	FPKM
[truncated: 3,338 more rows]

[truncated: 4 more sheets: KO_0vs12, 2hpivs0h_common_genes, 6hpivs0h_common_genes, 12hpivs0h_common_genes]
