# Supplementary material for: Knockout of IRF7 Highlights its Modulator Function of Host Response Against Avian Influenza Virus and the Involvement of MAPK and TOR Signaling Pathways in Chicken
Source: Genes (Basel). 2020 Apr 2;11(4):385. doi: 10.3390/genes11040385 (PMC7230310; doi:10.3390/genes11040385)
Supplement: Supplementary file 1 [file genes-11-00385-s001.zip › TableS4.xlsx]

## Sheet: Cluster_Shift(Entrez_gene_id)
Supplementary Table S4-1. Cluster shift of Differentially expressed genes due to IRF7 deletion
Cluster1						Cluster2						Cluster3						Cluster4						Cluster5						Cluster6
556						583						1102						632						1067						1151
313	110	10	67	54	2	430	41	4	10	83	15	837	15	6	61	9	174	330	101	21	155	15	10	314	67	630	10	9	37	809	10	33	244	13	42
Cluster1	Cluster1->Cluster2	Cluster1->Cluster3	Cluster1->Cluster4	Cluster1->Cluster5	Cluster1->Cluster6	Cluster2	Cluster2->Cluster1	Cluster2->Cluster3	Cluster2->Cluster4	Cluster2->Cluster5	Cluster2->Cluster6	Cluster3	Cluster3->Cluster1	Cluster3->Cluster2	Cluster3->Cluster4	Cluster3->Cluster5	Cluster3->Cluster6	Cluster4	Cluster4->Cluster1	Cluster4->Cluster2	Cluster4->Cluster3	Cluster4->Cluster5	Cluster4->Cluster6	Cluster5	Cluster5->Cluster1	Cluster5->Cluster2	Cluster5->Cluster3	Cluster5->Cluster4	Cluster5->Cluster6	Cluster6	Cluster6->Cluster1	Cluster6->Cluster2	Cluster6->Cluster3	Cluster6->Cluster4	Cluster6->Cluster5
418452	418921	422441	415628	428218	101751184	107052133	771113	427339	428876	396334	425592	415625	421414	424298	427262	424691	415467	423709	107056127	420255	417347	417969	415989	407092	428807	419757	100858401	415910	423575	107051962	428645	101750874	426355	107054791	396361
423749	100858582	100858984	768784	418876	415560	426356	425392	422147	100859653	422233	423790	421434	424890	416017	107052854	771038	395281	416402	420483	419752	418727	420762	420085	420836	107055414	768427	416740	417269	100533998	374260	417147	101752191	423382	419966	421137
107055139	101750586	418436	395360	374208		107052777	416210	416535	396152	396397	427759	101749883	418075	395519	414800	107056423	420853	422530	427964	428148	101750732	418958	415574	374138	417470	396262	100858589	416523	770891	396251	420741	423364	768380	417540	424731
421422	431056	421445	423478	395257		428720	420120	416763	427666	431601	421044	107051861	395338	421614	416792	419012	420369	422358	424990	426509	423560	424917	420807	772259	770322	427887	424954	421870	423573	422549	772372	107055412	417454	395100	418733
417844	100857774	424529	107054370	419087		417833	396245		373915	421900	416494	417888	395498	420904	395863	421932	101749610	427171	422792	423112	421703	422002	373978	101750767	416669	100857770	416395	425504	396207	100859434	424105	423559	416283	416693	101750863
395897	415846	395785	107052763	418158		417953	426813		770135	416202	373931	404531	426794	419963	771539	423327	420908	770712	100858336	419847	429800	415419	418308	416560	416490	426737	430233	100857442	423577	107052031	101751866	417487	419928	395807	415376
395806	100858607	427316	770910	421324		395799	420023		417247	424725	107054225	418116	416080		418980	418081	395559	423402	107049208	101747338	415544	423802	416436	416952	107054452	422793	418245	107051675	771783	421149	428261	395852	771776	416491	418808
396418	416670	374155	417289	107052014		418700	420952		395554	420489	771031	373972	423441		418471	421387	423389	420998	418619	423088	417484	423696	421487	101748745	420374	107052453	418873	419992	415458	421228	416379	420928	416721	769203	770677
100859840	417821	416481	423646	422293		374052	417311		425900	395986	421073	425524	421792		424123	420170	418462	426362	417188	415319	424578	423418	422113	428649	771123	425637	416827	416511	107052405	423081	373909	101749001	415771	107055138	421276
374192	423587	395907	427897	395474		418933	418183		419853	107056177	107055275	419679	427496		768802		418082	426790	374116	416167	107055925	415730	424128	422403	776812	107057622	101751277		415636	419758	772215	420362	426457	101749632	427274
395327	419474		423110	423641		420077	420792			395255	427203	420263	395992		431583		107049068	427864	428007	100858089	101749629	396455		374201	428635	395577			418252	419443		422438	424621	769960	420203
417538	422386		420292	107054574		420890	424451			422649	428075	427432	419410		420948		418172	416612	426047	101747820	416150	428354		418358	771295	768759			416406	418735		101747634	416486	420322	428348
420475	421257		428585	420437		107053854	107052596			417193	416445	428567	421076		374091		418482	418396	421635	418682	416657	427165		419770	421600	395849			416502	415607		417581	421507	424381	420688
424261	107052480		427908	420651		419414	425865			415797	415417	395280	420735		423045		424826	419663	100859265	101749417	421135	419528		417511	416800	429955			100857913	101748470		415507	416969		419265
424699	101748700		374185	101750199		416367	419613			395664	422242	424107	417607		107055348		395330	425789	425119	422977	422103	418744		422971	107055039	427264			423413	422788		107052518	100858473		419859
420815	396449		416634	770257		420971	420523			419488		770328			770363		418732	419866	428088	415868	423889			428651	427533	426323			422630	416520		107055472	418014		395312
416117	428842		107051813	770958		107054984	445340			395247		418400			415401		422387	404752	395520	396109	419074			100858174	373901	107054403			426941	395134		395090	423937		426582
423079	107055321		422262	415843		424607	427549			107054540		420639			419472		427050	419907	417154	421369	417363			429052	421720	396101			100858006	421181		420628	769030		415568
427422	374175		771545	415526		415860	373975			419778		421949			416092		769997	415793	425989	422832	395706			424440	378894	107054196			427652	107052544		421282	421628		419448
424535	417477		770045	421114		772158	418595			423265		768335			423250		427462	107057441	423452	107055296	416591			422454	417273	428971			420099	424471		101748950	422917		423323
771874	426739		417862	422207		415732	427325			422269		431620			373970		420702	107053109	416660	419764	423569			417816	426089	420502			423565	427664		374187	769612		418164
417395	100859704		100858938	418625		395128	428492			428537		420472			426885		415391	423940	422391		415473			100858997	417705	770035			422666	416239		426226	396223		418952
417891	415561		427107	420476		416187	424143			417108		424539			770103		772127	416429	429022		418237			428406	426917	107053356			417499	423328		426359	416786		422862
395121	418016		416555	417187		107051601	415748			429400		101748000			427439		419662	424112	420917		395654			770869	419405	423362			420977	421221		421255	374060		421193
423584	421652		420403	396099		770269	395687			430917		416545			770022		424176	107053774	429054		770513			416410	418558	770233			417413	423411		422181	418642		424083
100857237	419641		770617	421756		415312	426882			420546		424889			421375		417904	426780	421494		416363			416095	395531	417504			421766	420447		420571	415672		101748037
373941	770663		100859373	427294		772198	107052673			107054200		419688			420452		421157	426878	396020		418196			416956	396447	424078			419607	428926		100859273	423213		421577
422053	416016		107049491	415809		100858534	424743			768599		419705			427263		416038	421260	374198		417672			107054608	424912	416307			418772	416982		107053315	768991		424566
374006	107053803		770734	101749931		107053244	427269			420592		426116			101750427		100859860	416085	418517		416698			419908	769549	107053696			395550	421023		396208	423305		427706
777348	769754		429474	423654		428809	428199			416647		417711			419570		101749275	423870	424186		423287			416032	373911	105463054			423556	100858073		421979	424574		424000
418044	424194		419948	415565		423069	428930			415790		423980			421810		771974	770487	417481		416381			430697	395203	424575			769979	395449		396170	374237		417213
417750	420524		426622	769729		418523	395405			419424		771857			420935		395702	107056275	426009		420749			415954	395451	415372			426233	416765		417286	396205		418666
420434	416342		448833	424770		416034	415570			429809		416496			422375		422983	419829	396353		418902			423699	107053874	107056740			770592	107054934		396128	419507		415608
417050	107056538		416401	417981		418104	423167			420216		422518			422347		417136	107057626	422239		424895			429116	421839	100858849			100859867	416832			425530		100859145
415494	425290		417919	396153		416507	416506			419798		424108			426697		426644	424720	374191		419794			396055	420976	107057370			428001	415703			429092		423772
423315	107049032		768333	422162		396472	415725			497270		418402			423017		428918	427971	427254		421778			769472	100858225	416692			422254	419396			395357		427844
100316920	419586		430337	427287		418839	419954			101747595		415362			395889		424082	427840	415612		419512			771494	101749022	419904			416389	418149			427834		771400
395818	421174		427277	421717		107055196	419902			101751990		423029			426252		419364	107055762	418162		768701			422175	428520	373936				771738			395135		416352
420317	424697		395786	416837		100857929	770341			417335		424905			422221		395694	418011	374147		423954			416781	107052491	415878				101747779			421106		404293
396057	770867		101750777	395801		107051604	107053730			424375		422704			423276		421119	422389	415698		416368			418221	416051	770036				415770			422185		423896
396014	107054095		415328	415646		396088	101749585			100857335		418364			423785		396420	424771	427466		417254			100859819	101751145	419711				101751988			425013		395891
423174	418978		107053419	374259		418124				100857350		416729			423521		771811	419718	770240		101748529			107053673	107055276	418773				418410			422548		107055400
428559	419228		427590	769812		417687				424540		429069			423322		427119	418858	420839		415764			414847	417506	373957				421463			395953
417954	416077		107056413	416549		418119				423818		415499			395234		414745	770202	425044		416966			421415	428840	419549				769298			417402
101751055	107054234		416463	107054394		420851				107052215		427328			424262		427454	768541	426812		424811			100857434	422905	101747645				395823			423793
101748231	415813		419950	769077		395484				772097		419685			100858986		395390	426862	420213		418589			107052121	776037	771528				418379			101748622
101750846	427896		770048	418926		423504				415416		421197			100859609		423901	374256	422688		418365			421604	768706	420003				100857753			415691
395269	418502		419899	425052		423513				414338		418250			771022		418800	429353	417957		421317			100858836	107049493	770053				431661			416962
417185	107056271		771739	107054666		418565				418715		423086			420172		378907	396441	396168		770386			417485	421679	770191				769510			417226
420051	395810		426887	415886		107051795				424274		422174			100858295		420419	427403	418265		421010			426412	416392	420141				416478			415824
396292	427820		419485	107057338		428093				421031		418513			420589		374087	423571	418990		416138			428678	395752	374098				419427			428948
423714	417580		415451	374136		416980				422535		424493			421116		416424	427695	374207		418019			417941	107052884	427946				101747896			422302
423237	768904		417111	422127		423199				421053		423028			424203		420451	427330	100857877		422214			416678	422661	101747380				423457			427672
427257	769368		107056278	423682		107052667				396303		497625			424763		416461	100858404	770703		427252			423025	107056412	419575				421215			396199
416574	395746		769140			424415				107051875		420178			424162		417217	421985	425840		420188			422597	101751757	101749117				107055156			770302
423925	100190948		100859744			428200				107053378		423339			428210		421485	418034	420730		769112			107051684	107053928	396213				421505			419927
395292	420124		424001			395496				415972		421840			417542		770634	769654	423669		107053203			395210	101747631	107055390				417128			421340
419346	419698		415495			420047				420202		101751235			408025		420375	770573	418662		100859442			373902	423923	417483				771961			415400
423915	418233		416964			395178				107052929		423687			415832		426549	421170	107049067		421145			423192	374189	101752206				769675			107051653
421620	417619		420811			422526				421075		423585			415785		427137	421271	427766		768611			107051996	420630	420015				426276			419583
424156	107055282		415847			421632				421511		423320			417588		100538349	422901	415816		422676			423756	395231	425606				418869			422588
416269	417159		415962			395970				374105		428883					395790	417125	424238		107052162			421341	768672	429496				421687			100859737
423707	419852		417762			421019				107053182		424256					101751638	423489	420817		396368			107054526	101751402	107054622				100113359			776097
396329	414741		100858613			424380				418977		416431					416632	420550	395805		430689			395900	420013	769146				416027			419450
422580	423574		416536			100858651				107055871		396431					396226	396414	428580		415450			424402	419884	423864				100859347			423294
770188	421877		107053459			415929				770816		421526					422384	419002	416109		427512			107054074	107055026	426776				423787			415668
421016	424647		419495			100857114				101747725		419456					422360	396339	424045		417832			418803	423271	101751389				426923			770094
421769	417296					420510				419263		395815					395609	772393	426844		422362			419021		419121				417012			418298
772213	107053670					415679				421994		415784					423467	425073	415699		100873158			417361		424584				422591			423253
416553	416814					396311				418760		420116					417936	107052649	422715		417650			419704		373896				421633			419759
415637	427005					770805				100857820		420759					395272	415502	415780		425976			107054230		100499189				419408			425349
421273	427892					424758				107053704		769405					418605	420196	770239		426866			422449		395796				423062			422122
423647	107054985					107053687				107051793		418824					422765	425977	768655		419991			424997		396001				417071			418545
427138	420272					425360				418174		428122					417175	395870	423851		420109			419115		107055044				100857165			769780
768824	415627					107051628				428963		421121					423403	395920	395789		422346			421368		101749130				426080			427072
419652	419682					771089				374017		420254					407088	415390	101751309		419421			768772		768714				423221			416276
107051785	771161					693256				427335		416641					404538	107052324	422368		421347			107051754		420066				101749459			417653
418408	107055136					100859246				100858072		424307					417725	430600	374012		418371			418863		396023				415360			427626
425017	772208					107052389				418227		417270					428928	768501	420968		419564			101747255		770937				107053428			378900
416332	424894					107052650				772074		423032					424516	424741	395969		427803			423716		428328				421688			770217
396537	395641					423401				424099		417265					422869	769222	419060		770531			769646		396280				416830			415863
420606	423740					422093				427440		424321					418979	428432	426430		423200			422756		396227				419481			416749
428386	417561					374027				427156		415876					424528	415877	427473		423180			395480		419487				769609			422622
416881	416817					422313						416513					424633	425999	107055521		418777			424615		374030				395081			100857743
395214	373917					107051953						430103					426560	423771	107052718		427009			428786		107055407				415742			420677
107053940	418267					693259						421005					107054477	424518	374268		424299			422026		100858332				427309			417745
422712	430522					395342						415614					419964	396005	416700		427297			374251		396002				378896			422152
415820	423971					423374						107054305					417886	418406	395643		101751962			419236		101749175				418955			415330
423409	422367					395358						395922					421905	416567	427182		420513			768752		776458				417559			431092
417632	771142					418001						422434					769198	419116	417722		416609			107053511		425131				769048			107056630
417184	424754					107053812						423048					416525	768416	418556		426304			416542		423132				771702			422017
396135	770192					424048						420693					415393	418469	420880		417765			776178		769860				417842			395597
770267	415326					769457						423512					418437	423210	417249		420867			776463		423050				418535			422261
420057	770021					107053423						424605					395864	768951	420586		424413			419037		415324				417630			418246
107053045	373942					107052151						421059					396463	416519	395456		419898			395905		768990				395171			419418
373952	427884					100859879						395929					417525	417813	417934		418692			416328		395290				374096			423429
427566	395488					418506						415569					421216	769937	421906		420818			427806		396432				416423			418993
100859397	426074					423051						422401					420743	417097	415455		415425			404294		769927				421367			417991
423678	424867					107052853						420555					421206	421404	107049249		768922			101749169		419444				423461			428403
107056797	101747454					420276						416704					396504	396473	415398		422201			415981		771495				428770			419480
423252	416271					423679						396274					426077	415461	427642		417529			420926		100858216				422219			426521
395279	424796					422277						423683					418767	417551			424649			424325		101748079				396047			416575
419407	415350					430669						423694					417763	107056523			419957			423298		373963				424869			421371
100858414	421752					420288						417837					396237	424588			408046			107057372		425933				427443			424090
424961	425587					424310						422684					424906	396125			771218			419729		101751887				420346			426574
769516	419793					772135						395518					428377	415421			427683			100859829		100857685				771953			422234
101748332	424921					107053633						423934					422808	416064			418671			771243		416945				423244			416845
770780	423422					554283						417510					426781	419039			415525			100859798		100859352				425644			416992
419057	418226					419027						421313					771460	422625			416658			395911		416224				416708			428097
426787	395420					424153						378910					100859257	107055142			425428			417955		395976				107054082			416590
416010						423921						423092					770171	427106			769778			395690		430609				418328			428806
417948						775978						424463					421669	423352			396387			396127		396165				417255			417717
414798						422092						418143					420252	421802			424427			395386		768421				418670			423976
419748						419486						423998					427233	417962			769909			107054886		769876				423463			775985
420232						426894						417569					422997	422143			421067			404774		395903				418152			420087
416774						770125						768808					424757	770140			416663			772378		422208				423932			415840
420923						395429						771554					419468	421265			421051			424748		419293				107053876			415783
770011						420187						374159					417806	418112			424385			428008		101749942				424081			429678
101749358						101752242						768555					429525	770436			418663			422082		423181				416531			416060
420304						424015						421310					423672	421210			422327			771337		429171				418141			100858903
426311						770082						423541					423764	100857767			423185			107053667		418734				418963			423212
423158						424187						396360					429030	416400			420932			396426		107054877				417486			423183
374106						420275						426277					420529	427246			428195			769742		429029				418966			422497
417179						416297						420530					418749	420720			424464			107053375		418568				425567			423204
415302						426797						424350					415572	417119			419261			421047		417574				396156			772226
416753						424379						426109					424216	415316			421020			418222		100858368				396530			418899
422229						771751						420536					425859	429100			418397			416656		429878				101752037			427191
417867						421984						373977					420079	395774			424915			395082		425723				107054765			395071
416078						768809						421750					418324	420577			426183			396464		768451				421799			421351
423097						396336						107052169					426815	395602			427510			415482		100857667				417284			424676
772083						416989						423917					395490	107055538			423588			427838		419049				416504			427773
770787						107057105						419578					430492	416869			423704			101749678		422237				426522			693246
428164						107054319						421484					396048	423675			419626			428309		768930				418106			423628
422109						100858027						421625					417670	417657			420785			423635		427584				426734			420402
771510						396282						427163					421152	424057			374163			421931		100859218				395747			100857446
396000						100859610						769868					424986	425795			416418			101747670		421988				420174			396172
422890						107049019						415653					416619	418429			416995			107052870		422139				420708			423182
107053489						417605						424346					423939	417321			427490			421456		420854				770701			417836
424650						422572						424856					417027	418724			420805			100857393		417146				415589			769312
770190						421380						396335					420072	426718			107049049			100857413		100526758				427468			426384
416934						395402						422120					416521	420480			421186			395874		419434				426869			422605
416821						101747474						396440					421481	417520			419610			395197		426278				423469			423593
427559						422085						418870					416815	419015			426807			419411		424416				423977			428173
428089						769475						769787					416113	419063			416468			772212		107057629				422822			769880
416796						100315998						424655					417646	416512			417783			769954		415932				424393			107052203
395938						378897						418207					424752	100859261			417784			415298		395622				416842			424004
416892						101748084						431184					424047	424657			425542			419603		107055402				107054069			418628
395722						101751930						422110					420645	416428			415987			395085		374053				420969			396482
416537						419067						418403					374177	420715			395988			417414		771148				423190			420650
373908						100857587						770637					421904	107054175			419783			378911		107049454				777072			101747724
420997						424931						421755					426223	423259			107052797			107054187		107053127				424678			422639
429271						100858564						416588					769200	107049269			421233			427351		417023				101750205			419566
415818						425462						404304					420425	107049470			421488			395507		100858782				421167			417463
415950						101748767						107055375					422651	419929			416021			424500		107048987				419479			416756
417708						101751794						418730					418516	100857155			423235			101749904		107057619				396270			417408
421758						420705						421279					423877	418567						419447		396477				421607			100858796
107049494						107054425						421938					416758	416083						107053377		419627				772107			100857332
423826						395079						423983					373928	415493						424831		423857				419098			420069
395854						416677						395109					426381	723780						395627		396356				416530			420396
417758						421658						771514					427760	427173						100859040		107055401				424600			769776
396550						395267						416685					415596	421497						415462		427270				418989			422105
101747587						417514						415693					395857	423853						770844		414782				427686			428269
425801						421919						422395					421337	419681						101748744		419895				416407			100857134
420978						415448						418494					100857260	431670						421976		424445				769489			420883
107054363						418247						422596					418651	419084						408037		429986				415367			421348
421621						420026						428090					100858894	420223						421292		107054576				101752140			422911
422232						423726						416838					408043	422932						419242		418701				395921			418882
423965						395782						424246					420713	429010						417907		421989				422125			428167
422988						770249						423985					100859283	107056367						422763		768660				417929			426187
422230						423706						101750641					415486	416413						100858636		772029				424785			419841
419552						101751429						415389					421656	422930						419225		100858676				423407			416798
430698						395442						422773					423929	425610						428980		424623				423417			419433
420519						426155						426795					424406	415294						426064		429967				422949			422213
418632						418661						107052999					423398	425012						107056955		100859914				420154			427245
422609						426309						427457						425843						421399		421256				424277			100858691
374072						415465						421316						419727						429044		395139				772119			427926
416374						428820						418077						424165						768774		769167				107054588			395557
420629						426557						374040						395666						426788		395143				419435			419417
421392						374028						423872						427291						421815		395307				416598			101750922
769069						395734						420638						415359						771592		768877				426254			415957
396314						423634						422595						418241						428385		417577				374139			419373
417947						427186						422369						396174						429940		419739				417563			417275
107052930						107053697						424410						415801						420706		107053767				770517			423481
428703						428319						417997						427414						424267		423849				421626			426499
425389						771070						423421						420849						107053485		425979				419737			422140
101751661						414884						426266						416108						107052991		396348				421004			423114
423477						770471						426329						418461						107054990		395916				422642			395373
419590						770794						427278						424309						107055327		418289				427236			426060
396437						421483						424963						770885						771145		107055415				421092			107048993
426496						396256						420446						426978						417123		101748971				107055314			769021
420021						423639						770911						424234						101748203		107049462				396407			100857481
396283						421817						423035						423547						421002		100858424				396385			416551
395266						422477						418407						416450						100859600		770933				416350			421878
417124						423958						428324						395500						418543		426636				428268			416369
417498						101750501						426284						427153						418660		426663				396039			416648
424666						770005						428979						428435						423238		422942				423209			418907
396196						768251						421355						419618						396238		415896				417598			422675
428414						423462						422951						395326						100857105		771551				415548			419547
107052719						374118						395284						772289						107053376		429524				417578			418074
416492						422319						418835						419973						421349		107052236				418041			424172
769039						107052130						415621						395161						422404		771117				424573			417668
100857572						107054338						420658						423536						769655		101750908				423070			416679
420161						100857467						416023						420907						101747302		100858408				424975			418339
107055336						428592						107057625						374073						416086		416543				418883			430878
768825						107053412						421346						427798						423410		101748025				428306			423640
415522						107053660						415825						425313						416570		418236				422440			422708
416026						427258						421950						415515						770209		101748150				769595			417420
427396						416803						420995						420771						423748		419761				386574			426918
769006						373995						422496						107056839						424101		396536				422014			421248
769392						100859234						424659						424026						425049		100857594				416329			374078
415891						415894						422865						417438						421761		100858359				427152			430580
429075						101750408						378895						427146						396218		416558				395368			417261
417761						427029						424922						100533110						418529		422636				428223			378922
421050						424122						423988						427544						100858624		374023				422480			431053
419577						101751728						418685						417471						395440		426773				420358			421781
107056988						417216						420617						416013						768856		100858585				416602			417211
772251						418388						416745						421342						395392		419422				426385			424495
100857847						416454						418486						417528						421001		101748163				428391			395514
427886						426899						107056777						772003						421809		374133				424295			422104
107053639						419867						425029						418759						424164		415692				768914			416857
100857984						769757						419231						373899						426488		772150				419467			429082
396523						395659						424064						426415						420324		417031				424929			423846
422024						776040						423878						418295						415704		425243				428188			431558
426810						423361						419415						396104						101751380		429363				422978			418944
396220						428673						416706						378802						421335		100858681				101749643			395851
107049205						395588						424337						416501						396423		395826				417333			421951
396340						404771						768374						426247						107053353		101749086				421274			426646
426569						416550						418136						419535						395475		420062				423555			419524
404295						416544						416312						769380						107051619		374233				422980			423874
100858223						422154						423685						423829						769474		100858107				422720			100858851
417110						427681						426579						425507						419245		107052132				424665			416163
416206						100859681						768713						415562						771069		420032				769120			768522
420430						395470						416757						416414						416762		423202				422898			423031
417644						107054266						419959						421972						426008		101752166				422039			422646
101749861						395669						421374						420090						430750		418914				422680			396366
426136						429466						421574						428913						417199		428972				426469			415927
422424						417766						420796						418526						770818		100857430				417393			426282
427198						416118						425543						423391						424192		419141				100857742			422608
427212						386575						423608						770238						395299		423197				427790			416055
425576						100857838						415620						423023						395344		430990				424983			771771
395246						107052450						423520						101748909						418201		431201				101747378			426340
100858319						416505						416132						771383						429025		395847				373946			418193
416965						769119						420157						107049248						418405		427895				423232			768337
100857465						107054275						423450						424439						107055474		395424				396542			101751947
771604						769756						422235						417845						425000		100857732				417121
423775						418128						420441						422934						415914		395183				415550
395675						100502566						423397						423004						416497		425345				769661
417790						107055680						426319						416853						100857333		777366				420439
107054849						100857108						416559						418828						424462		100859441				427122
776507						107053715						416420						419885						420063		101750992				423458
415320						429096						426102						424046						424210		421698				416600
428932						420731						418518						107049310						100857874		396279				395998
107052692						100858576						771996						420661						771869		101748865				421564
422145						417871						101749232						771589						101748526		100858361				421384
416661						425468						428661						768494						107051705		107056507				769352
395347						420739						422271						107052007						408185		776282				424226
421668						396108						421243						418048						107051814		770887				416904
418049						101750262						417620						418150						107055309		419642				424703
101752044						427206						422266						107049466						418127		420413				416884
395653						428441						395226						423319						418476		771055				374034
427109						423056						423404						424103						429784		107052956				422912
422565						374186						776599						419990						771251		419297				416752
417093						100858023						415648						418024						428832		107049469				101752182
107054975						768736						419708						769431						428888		100859320				425033
422134						427046						427986						374058						421061		693260				415435
418736						395205						424804						421597						418279		107049101				417021
415720						415445						423626						422955						428717		771273				770846
427211						107054106						424815						428952						107052538		107054369				395179
425026						107052940						416825						420343						101747322		430480				424973
426209						425593						419058						770283						107053052		422601				419563
395584						100859181						374231						395629						415845		417516				425224
422638						420751						408253						423862						421754		396430				418052
396255						427675						416968						422231						428138		430563				420757
776639						424477						107055398						428482						422260		771230				101747364
768449						101749244						418271						418175						423782		396096				419827
395670						769981						429011						107051991						428095		425562				422665
417192						395926						422693						427449						423660		776677				418967
419522						420620						395414						395174						100858989		100858419				395188
770162						396313						415937						417190						101752059		396518				427823
427013						107051027						426435						100859826						417586		395454				107053801
770168						770435						416561						415483						100859848		417367				415935
420361						423148						415432						425455						418673		424129				423933
395232						419404						417975						419971						107052545		373937				420919
415463						107049468						418131						423292						107053932		420412				395465
395152						418020						429847						416452						428332		769919				424519
395389						423444						418552						396324						100859008		100857796				423807
100858108						423695						426392						418635						101747822		107054802				426563
101752009						420400						428951						416835						101750167		772026				424027
107053339						427588						395890						416754						107054536		100857696				107054102
420961						415356						416183						429108						418254		107051973				771906
418856						395545						426427						396548						415738		100859089				427429
770665						423828						768769						425370						772032		428212				419527
100858042						107051828						416909						417444						100859314		100857751				395245
100857973						404229						419865						107057295						419565		378784				428658
107051792						416618						422555						396233						422894		107057454				425544
395263						107055371						423455						424073						395453		374122				422556
768556						552895						423739						101748144						422350		431347				420345
107053401						395766						416524						426746						769748		771191				100857182
769973						420526						420406						428352						415839		420404				107054498
416446						417437						424356						396044						395601		107053269				424530
421246						395114						428579						420967						418646		417374				428687
416569						427881						395487						420289						423788		415652				425304
418865						415645						423154						396029						395131		107055045				769085
100858990						386577						395078						423500						770226		395343				428706
416861						395433						423886						424947						427564		422081				419226
426765						396268						427185						417519						423129		770704				107052204
769240						422442						420704						418664						396159		772263				424232
421259						101751481						770753						423280						427456		416275				419608
101751372						419290						100859284						420468						426045		420129				419455
419994						425984						422417						422197						420399		693245				395274
419088						395222						417896						423318						415947		107051797				423044
422268						420356						418184						427767						423698		420610				101750971
770964						769107						422702						428570						770081		424978				419820
						415666						424149						422084						101752152		373980				395463
						419600						421448						415509								107049465				427387
						770261						416447						427008								107054350				107056305
						100858542						100859013						427389								107049009				423105
						771624						423817						415772								493647				100859200
						414845						419406						396210								395828				100857489
						374123						424056						421545								395887				427398
						426154						416087						107052471								420150				107053748
						418287						427502						107053157								776936				101749626
						431243						416778						428833								416227				100858827
						396365						417530						417562								107054771				420946
						421217						431014						776013								417778				428081
						101748691						420598						418404								395130				431331
						421370						417401						419111								416336				416613
						424420						421074						772041								425231				423935
						427902						429640						418573								100859632				417350
						770766						429005						374047								425858				418002
						395333						429050														770610				415306
						425024						373991														107056273				769525
						416097						415889														100858617				416583
						100858653						418329														769492				395316
						100858296						417735														424654				419270
						424367						427234														101748755				428860
						378919						421539														431107				423558
						424191						424212														423708				420113
						416554						418922														415635				421884
						418811						374071														427404				416790
						101750056						419628														107055071				417636
						101747429						418248														771257				419003
						426146						419471														396448				431683
						420037						420987														107054941				422049
						395106						415553														426631				101747848
						426630						107053202														101751691				420911
						420182						101747660														421990				415684
						416623						421606														100859541				424710
						421428						421552														426258				418275
						424846						417627														416932				429983
						107053171						420517														378801				100859394
						421156						423606														429337				107054902
						101749098						419958														416978				107053093
						424353						768578														418477				418004
						417625						427238														427323				395570
						100859297						107052569														423763				395674
						417221						396087														107055299				430534
						395750						418332														101747696				373891
						420243						100858730														107053176				416347
						769989						416265														421402				426429
						421845						424408														422115				373954
						430997						420984														418118				416552
						422172						428772														414830				374246
						107057133						426039														107049350				424740
						100858230						423624														417006				430516
						395421						374100														428974				415567
						770243						423379														395353				418504
						776186						423460														424215				421240
						421136						428899														419644				418071
						428851						424974														101750986				418069
						416156						422187														107056274				421966
						772187						422296														101750889				772284
						424522						422370														426623				422902
						421808						415644														423240				107055394
						415866						771837														100858304				416938
						396112						415346														395252				423759
						416826						101747480														422129				423106
						426970						420750														416015				421439
						769603						417911														396060				425294
						422506						107054815														771559				107055587
						771155						421852														427655				418514
						425270						374180														416495				416380
						421595						418540														770496				415388
						396363						417818														101747632				101749535
						423453						416983														770134				417656
						429269						417405														101750430				421849
						768854						423187														426626				417939
						421667						423814														101747561				424316
						418268						420459														395448				418093
						418778						416128														416571				426126
						415829						415590														418710				101748842
						424093						416925														415642				107053559
						422531						420560														771364				395332
						107053031						421269														427805				395875
						101749362						420879														426666				424039
						396495						425064														421981				422135
						430280						427663														422013				100125976
						101749252						428502														548628				418212
						416303						395157														100857298				396086
						107052062						419633														429912				424067
						422940						415582														422010				424687
						423123						427209														426000				422202
						374119						772269														771478				425431
						415660						420370														420103				770752
						395485						396285														422382				428528
						107051576						416366														396027				770043
						417739						423020														417480				107054048
						414139						424059														415966				417488
						427562						418059														101751623				415849
						100858074						419442														101750513				772057
						423653						421095														396148				415834
						427592						423325														772237				416719
						428310						416096														107052849				426250
						395788						424100														417823				418815
						107054869						418867														776719				421398
						424738						420435														396491				768684
						414829						416182														107054745				417279
						395077						420938														422372				424507
						419384						421693														420882				100857391
						427756						100857684														107049451				107053991
						417890						428216														424075				419828
						428194						415955														425657				420349
						101747386						427835														426452				424617
						418822						423414														419699				426764
						100858381						422377														424333				421822
						101748321						421785														107054933				421077
						427898						420078														423578				427409
						418229						374010														419653				101748095
						107049103						420347														425867				424115
						395835						424616														770724				418413
												420393														101751877				419671
												421416														107049214				428906
												421961														423873				415915
												423768														415530				417868
												429016														100859674				427505
												417807														415938				426050
												427001														107054636				430871
												422841														396497				423871
												417918														416122				426573
												426994														107054618				422215
												422312														417140				417373
												395701														428665				395213
												422426														426803				424693
												422644														107055358				425536
												419365														418401				421934
												426849														770722				425297
												395067														424862				107055406
												419972														100858236				395655
												415751														775974				424291
												427581														417024				415746
												428575														414337				395642
												395724														421168				422204
												431669														395939				107053869
												420616														420060				418338
												427469														100857683				426890
												101750623														107057371				418092
												395598														396084				100858235
												416893														415851				420558
												423894														770231				421134
												373923														107049004				418537
												418123														396126				428563
												770364														415826				419897
												423510														777355				425204
												420017														770612				107051717
												417733														768717				421854
												416738														421426				421373
												415591														374132				422374
												421568														395220				419826
												420426														770755				424457
												427290														424106				373948
												423217														107049270				419999
												107055304														430442				419968
												396221														107053153				418948
												428145														427638				423296
												426821														769559				427809
												418942														418056				107055055
												419055														107053905				107056629
												428359														395354				427646
												619530														768588				421405
												769360														373951				420487
												423742														424201				107052050
												418750														424745				426884
												395126														420830				415489
												416538														415571				418058
												418938														772040				421226
												395693														419595				101749506
												416811														395954				770898
												424130														417158				769506
												426725														421880				423054
												419584														416664				428217
												429042														693250				420309
												396061														768795				396244
												423168														396272				420144
												428942														404755				423963
												769118														768833				423809
												422829														100858873				421071
												395637														107049267				421535
												415633														107053755				395705
												420548														419369				417478
												423071														100858673				427717
												417792														769005				429089
												419985														421772				395719
												419506														777443				425953
												107055308														419901				769087
												424527														424214				395555
												420828														423581				425820
												426802														395985				421871
												421804														419069				395119
												421947														425396				395827
												423215														420082				100857637
												396097														100857228				107053963
												417811														423852				423007
												425541														100857390				424845
												416918														395181				100858115
												427365														107049496				418520
												418153														418932				427360
												424960														415944				424044
												428713														101749360				373986
												422648														100857115				419352
												418234														100858343				420738
												424750														426850				422590
												418569														417507				419734
												423289														407090				378799
												424488														431629				100857925
												424503														395362				428066
												423116														768618				395083
												424037														415626				420784
												395880														100857443				427159
												416228														417048				416776
												100859468														424861				415534
												422880														101748931				419197
												424222														107055063				419483
												772279														395303				101748258
												374244														770740				420148
												100857289														416285				423451
												419041														422027				396024
												419649														396212				431122
												396102														396242				770678
												418012														100858970				395816
												419623														395958				107056301
												430764														396512				415552
												422491														415557				100858838
												424550														768405				101748948
												431303														424369				417685
												424096														404539				427350
												416416														100859439				417681
												423960														419923				419454
												425473														423791				421642
												420795														768866				429558
												421408														101749299				426464
												418872														107055157				417399
												427342														768861				417584
												423043														426566				422502
												423064														101747801				424945
												100858071														421258				416449
												424564														396325				416942
												428607														419076				428724
												427315														107053344				395499
												421864														423719				396456
												421546														769794				426208
												421763														425416				427447
												420112														768938				414897
												419449														770018				100859173
												418832														419492				419513
												421420														416933				107052979
												419666														430019				430767
												100859789														430484				395376
												100859595														373994				107054058
												424189														395711				417639
												424418														425350				424235
												418369														426492				404779
												101749375														395158				427431
												395955														427034				424563
												415968														424951				425630
												419009														100857945				107049202
												419100														423561				427242
												101750166														395605				421462
												425184														423353				417694
												421343														422015				420656
												417825														771061				421360
												395184														107054203				373983
												424661														420556				772196
												420766														422071				422023
												771872														396539				423243
												416883														100861584				374038
												417043														426845				428016
												425061														417264				423848
												415658														769605				421291
												100857447														105694155				421469
												420055														417044				107052484
												424065														101749042				418689
												428545														771058				421169
												421647														418755				101749377
												429657														107055140				100858847
												396261														396400				396258
												419869														420001				421691
												423338														107054222				418376
												428925														395949				420137
												417772														428442				426076
												424102														416855				101748559
												416621														100858058				424358
												424685														100858951				421218
												416971														768576				422910
												395145														769143				422043
												420101														107055878				417181
												422621														776054				415656
												416584														107051859				101751390
												424984														418479				421192
												428078														419489				417669
												421318														771947				423895
												420614														428271				419730
												424239														770193				374150
												421587														769996				419476
												423844														416391				421498
												417583														396216				421376
												422650														771657				421975
												415566														395182				424953
												418387														107054146				423805
												423728														395960				428997
												427658														420034				100858798
												101751586														100858635				418960
												425359														107057624				373918
												417186														419811				395565
												418459														107053367				417999
												426942														107055391				420694
												415541														100857285				378898
												426121														421534				420848
												423443														768860				426130
												427679														430477				416462
												420420														417051				101751325
												425103																		424343
												395476																		417935
												416960																		421499
												416681																		430410
												418787																		395603
												417966																		417714
												421798																		420138
												421745																		100859557
												423236																		423184
												418572																		771417
												769803																		101748851
												415994																		396399
												395543																		417626
												421056																		421301
												422066																		427381
												417777																		395534
												417418																		422089
												420876																		422042
												101748881																		100858513
												422566																		416746
												396031																		421028
												423290																		421043
												395309																		417649
												428091																		107051837
												769322																		418342
												418163																		395162
												415532																		417406
												428411																		396252
												418686																		101748852
												423972																		423842
												378790																		424611
												374031																		100857368
												421455																		419889
												101748488																		419059
												416045																		420378
												396146																		419212
												421874																		419081
												100858486																		423978
												422326																		771422
												100858196																		416939
												415475																		423688
												422842																		429143
												395383																		407775
												395975																		422553
												416862																		416829
												418240																		374213
												416547																		422746
												424472																		396171
												420574																		417571
												427210																		418910
												428185																		422699
												421213																		424347
												415712																		422716
												421540																		416865
												107052461																		424354
												420870																		101751124
												421936																		395459
												417720																		395189
												418753																		427427
												422787																		693254
												423102																		420004
												419523																		428449
												768362																		395950
												421409																		427819
												417368																		769701
												418521																		107054619
												420611																		395409
												396235																		424373
												429879																		396158
												418366																		107052190
												419823																		423312
												416426																		424778
												427825																		422183
												395996																		421040
												416597																		396185
												395688																		378913
												421610																		396465
												417388																		415491
												423274																		417037
												427385																		424312
												417164																		100858809
												419026																		420231
												421458																		416911
												423342																		395767
												420372																		424640
												420000																		416517
												423905																		420205
												424597																		421303
												428251																		101749419
												416253																		418593
												417920																		415654
												419982																		417170
												101748312																		373892
												417102																		107052018
												422885																		417642
												107053684																		421326
												415384																		428281
												422021																		423349
												419000																		424777
												422599																		425846
												416653																		396341
												423324																		417658
												417382																		415336
												422547																		769679
												395762																		100857214
												396446																		772072
												418191																		418159
												428080																		416455
												107054333																		395472
												419484																		373984
												421478																		421312
												415339																		770601
												426472																		107055056
												428646																		423551
												421435																		100858627
												421924																		419461
												423485																		418032
												423163																		421037
												422937																		421533
												395349																		421441
												396469																		429145
												420335																		770718
												448832																		100859828
												423194																		395372
												418714																		771088
												420724																		107051718
												419478																		415317
												429115																		420798
												417805																		423804
												419453																		374234
												423815																		422573
												416503																		415577
												107052772																		416440
												429081																		423661
												418550																		424399
												423445																		374128
												420149																		418144
												419943																		107054441
												101747682																		396134
												421280																		415352
												421831																		420354
												424782																		424010
												417334																		395282
												417329																		771421
												415815																		420159
												421144																		423341
												422005																		771550
												424513																		416687
												100857247																		395682
												419090																		421929
												418677																		395207
												420421																		416254
												423368																		420135
												424806																		424863
												422805																		395275
												420745																		427162
												100859117																		417914
												428927																		424118
												417971																		419822
												422028																		422004
												417990																		429038
												418551																		416984
												421492																		395417
												424474																		422522
												421353																		416997
												418312																		423750
												769547																		395631
												404775																		421603
												416639																		424251
												424161																		769677
												418374																		414880
												417220																		395172
												769141																		427114
												422038																		423234
												425018																		422589
												424830																		100008585
												422345																		100859211
												396232																		423508
												415961																		419024
												421782
												423063
												415683
												107053735
												107053303
												415355
												416136
												421395
												772206
												415437
												420442
												396422
												424426
												396222
												421916
												423065
												420025
												422975
												421063
												424185
												373889
												427196
												416877
												424926
												428975
												101750305
												770416
												423207

## Sheet: Cluster5->Cluster2 GO_BP
Supplementary Table S4-2. Enriched gene ontology terms (Biological Process) of cluster shifted genes from 5 to 2
Term	Count	%	PValue	Genes	Fold Enrichment
GO:0006412~translation	41	6.50794	4.48284e-28	416275, 420003, 418401, 395796, 374053, 426666, 396448, 427323, 417574, 430990, 768930, 421698, 373937, 100859914, 395181, 396280, 396325, 419069, 395849, 419895, 419049, 425416, 396148, 100857770, 373896, 417264, 428442, 396001, 416122, 426845, 414782, 776054, 395958, 771528, 374132, 420001, 374133, 417823, 770018, 417158, 424584	9.23224
GO:0002181~cytoplasmic translation	8	1.26984	5.38661e-07	418710, 418568, 396262, 373937, 373936, 396400, 428442, 373957	14.1861
GO:0000028~ribosomal small subunit assembly	6	0.952381	1.13062e-05	416275, 768930, 374053, 395181, 396448, 419904	17.0233
GO:0050829~defense response to Gram-negative bacterium	5	0.793651	0.0105495	414337, 100858343, 414830, 419293, 395362	5.67445
GO:0060395~SMAD protein signal transduction	5	0.793651	0.0363944	396126, 396512, 395622, 396165, 771058	3.94059
GO:0006955~immune response	9	1.42857	0.0377394	396216, 417051, 414830, 407090, 416307, 416932, 395362, 424106, 425657	2.34266
